# Supplementary material for: Effects of Different Short-Term UV-B Radiation Intensities on Metabolic Characteristics of Porphyra haitanensis
Source: Int J Mol Sci. 2021 Feb 22;22(4):2180. doi: 10.3390/ijms22042180 (PMC7927003; doi:10.3390/ijms22042180)
Supplement: Supplementary file 1 [file ijms-22-02180-s001.zip]

Archive with 7 entries (6 files):
- supplementary files/
- supplementary files/Supplementary figure S1.tif
- supplementary files/Supplementary table S1.xlsx
- supplementary files/Supplementary table S2.xlsx
- supplementary files/Supplementary table S3.xlsx
- supplementary files/Supplementary table S4.xlsx
- supplementary files/~$Supplementary table S3.xlsx
