# Supplementary material for: Effects of Different Short-Term UV-B Radiation Intensities on Metabolic Characteristics of Porphyra haitanensis
Source: Int J Mol Sci. 2021 Feb 22;22(4):2180. doi: 10.3390/ijms22042180 (PMC7927003; doi:10.3390/ijms22042180)
Supplement: Supplementary file 1 [file ijms-22-02180-s001.zip › supplementary files/Supplementary table S1.xlsx]

## Sheet: POS
Relative abundance of all metabolites originally identified in positive ion mode
name	0-1	0-2	0-3	0-4	0-5	0-6	0-7	0-8	1-1	1-2	1-3	1-4	1-5	1-6	1-7	1-8	0.5-1	0.5-2	0.5-3	0.5-4	0.5-5	0.5-6	0.5-7	0.5-8
M166T476	26555.7	17663.3	22343.5	14869.6	17698.8	17522.6	22114.2	17255.3	399152	261541	397396	260049	437090	336096	346470	371567	168646	150539	173801	160001	159781	134285	140234	162942
M188T477	4355.65	3364.15	3773.94	2678.54	3472.65	3768.13	4702.71	3659.74	84464.1	55932	69696.6	47122.6	86526.6	67147.8	57407.7	69159.5	36792.9	35142.9	36089.3	29702.4	33505.6	27624.1	32033.5	37403.4
M120T476	17765	12295.9	15515.4	11381.5	15303.5	13099	15907.9	15077.2	270464	188040	269156	193419	299456	249190	203283	278846	118079	101390	119593	115111	108547	89257.4	96435.5	113323
M132T512	19084.2	26150.6	15866.9	15647.3	16227.9	13721.3	16615.7	15338	119579	103120	108061	102960	147187	122132	100019	146895	69240.3	60235.6	72757.9	60930.8	58594.9	60011	60948.7	67321.3
M132T488	32179.6	21046	26158.5	22436.4	25713	16849.9	27439.9	27296.4	273970	251835	269401	222304	321139	291404	229478	279540	124424	132048	138852	129722	132513	136236	108059	161723
M182T561	824.559	739.021	1273.45	968.872	1322.84	604.258	1325.81	1088.03	21093.1	17475.3	20066.2	17144.7	24119	22692.2	19816.1	21986.7	11235.6	10012	12602.6	10192.1	9502.95	10783.3	7953.52	9913.19
M116T585	4330.22	1728.42	4490.99	3253.57	3386.81	3599.97	3101.42	2716.34	57715.9	58891.9	61842.2	63083.1	70786.5	74162.9	61701.4	72287.9	19499.4	21497.9	23529.3	19165.4	28097.4	23163.4	22533.9	24062.1
M205T477	880.306	5419.76	5341.79	4755.14	4845.84	5522.04	1796.19	6007.9	60937.7	39431.2	50630.8	31293	63393.4	45523.1	40422	51586.6	25414.7	25356.5	25508.3	22924.3	23262.7	18650.6	21796.5	26261.5
M176T739_2	65038	50493.6	60040.9	55522.4	61770.2	80382.4	66625.9	69361.3	136340	100458	136468	99932.8	129035	107506	131541	97774.3	132091	136448	152475	134734	160098	156619	138325	144408
M118T562	522.37	3389.76	3801.71	3136.38	3502.83	3512.53	3888.52	3689.51	47011.7	37281	43453.2	33356.6	57833.2	47355.8	37126.2	50554.6	16599.7	16599.1	20330.4	13182.5	16749.3	13214.2	16337.5	18182.7
M130T703	128544	121712	150929	117561	121271	179966	140220	128366	264431	232552	285666	209473	265775	242496	266437	222826	325633	312209	352961	308042	356353	349123	256813	297628
M260T816	1300.27	540.468	628.158	452.403	880.223	750.517	648.478	725.112	12917.9	10171.5	12982.4	9099.82	13367.9	10440.3	7818.58	11449	4857.02	5217.63	6781.9	4496.92	5875.16	6808.33	6088.88	8147.23
M147T703	105168	103320	128375	101948	110247	168440	128119	118762	245313	196111	260339	192491	245756	223933	245436	201912	291231	269588	326382	246674	293487	322140	221003	278256
M349T867	25480.2	32400.1	10552	20386	27813.7	49890.4	15553.5	19442.1	113278	73212.4	102466	70373.8	114734	101969	82891.6	120015	101906	98059.2	72757.5	94784.6	79024.7	95464.3	74519.2	90658.9
M261T839	234.838	249.534	441.767	297.011	456.885	225.307	282.935	177.729	15096.2	12849.6	15330.1	13449.4	14603.1	12213.6	11580.7	10780.4	4269.11	3702.45	7408.92	8359.93	6346.71	6054.23	5820.43	7935.66
M364T899	4962.21	7075.83	1942.48	4957.64	4303.25	7982.76	3185.92	4402.1	22268.9	13309.3	20719	14885.5	22904.6	19200.2	19286.3	22181.3	17833.6	16294.7	11003.2	14047	14874.1	13680.5	14772.2	17435
M303T816	771.091	591.399	695.159	458.17	745.362	561.508	629.357	527.55	32351.7	22207.6	27869.1	21290.8	27146.1	25414	19254.4	21221.8	5321.9	5516.7	11365.4	8754.85	9091.85	6307.02	8069.05	10026.1
M275T848	359.348	358.489	441.664	378.334	507.341	295.484	361.723	271.314	15985.7	12735.4	14783.4	13662.2	16193.8	13363.8	11731.7	12839.6	3707.57	3217.15	6274.68	7331.57	5867.08	4340.57	4912.69	6313.91
M237T438	3099.32	2130.32	3968.68	2897.31	2850.21	2866.17	3325.91	1486.87	79288.9	70747.5	76987.9	52077.8	99378.1	69441.3	60816.6	85459	10790.3	8196.04	15717.9	12925.9	10808.2	8754.64	11521	14763.5
M246T786	7492.8	5877.25	7483.86	5641.44	6066.8	6272.05	7516.62	5627.29	117552	105518	103839	104497	123302	106566	89427.5	107953	29597.7	21636.4	38841.1	44872.5	28880.5	24457	27513.2	34810
M325T853	27443.4	33793.9	16554.3	23131.2	26297.2	43296.1	26873	19976.5	83308.3	47883.3	71360.9	39561.8	66547.7	69095.4	61537.9	52807.7	82504.3	65312.4	54412.8	60939.8	64400	59934.2	51673.7	64705.8
M130T993	5468.27	7469.95	6458.01	4331.44	7854.83	10584.3	3373.99	5615.91	22580.6	17235.4	13158.5	17691.1	23859.1	21164.3	17902.9	19925	18469.8	14053.7	16621.2	19379.2	12173.2	14398.3	14322	17089.1
M133T711	84317	53218.5	69929.2	76427.4	76137.2	88724.4	62377.8	83240.2	87898.3	64595.9	94961.4	65246.9	85351.3	65461.1	86606.5	68946.5	109452	106919	119814	108074	119494	124819	104628	111581
M160T394	12964.7	6576.32	9833.71	4379.7	19495	23562.9	14627.2	13471.8	113422	126164	150118	114972	94961.7	95063.1	121941	106091	79252.7	38443.4	67704.8	40950.7	43963.2	53021.2	58191.2	50021.7
M247T723	2728.05	2449.93	814.775	829.502	476.111	676.908	765.17	2375.17	8025.32	5681.63	5744.72	6031.18	7196.84	7376.63	8541.34	4585.89	5162.18	4847.68	9971.41	7352.34	7811.43	6122.06	4933.11	6735.47
M175T988	8293.29	6731.75	9255.73	5807.86	10038.3	7294.69	7901.56	7902.05	36860.8	24320	31797.7	28203.8	47297	33402	36633.3	30715.6	30049.3	22266.5	27882.8	30273.2	28681.5	22301.2	11519.6	23230.5
M90T649	9434.77	7035.43	9391.25	4859.3	8837.61	10003.8	10796.3	10354.2	15991.3	15887.2	17848.8	14901.9	16741	15718.4	17120.7	18228	15599.7	15171.3	16229.3	14672.8	16488.9	14552.1	11926.4	16674.3
M518T342	77859.5	83751.8	84422.1	73986.4	89881.8	92814.6	76266.6	91831.1	62451.5	76053.4	74910.2	88135.6	70151.7	95664.6	102331	107052	40399	41177.5	62016.7	57367.4	66087.4	56624.3	59632.7	56265
M584T862	8589.57	11333.7	6359.78	8887.36	4926.26	4564.98	4164.92	10312.1	29450	28069	27907.9	34721	43715.7	32091.4	22767.8	47552.5	14687.2	16698	19244.8	17508.7	13585.1	17681.8	25355.4	19424.3
M317T796	1224.89	860.328	1257.74	871.419	1120.02	932.97	1173.35	863.644	55268.6	50896.7	49193.6	49690.4	84705.9	51900.1	42363.6	65259.6	5495.49	4532.21	10320.8	10408.7	5814.49	4376.83	5199.72	7509.64
M134T772_2	84268.4	64014.3	63339.9	58214.7	64863	85177.1	70489.1	54813.9	113392	83565.4	119884	92190.9	112960	106554	106773	88183	100849	90183.7	99113	93714.1	100794	107662	87935.7	99221.6
M120T681	13803.2	12602.7	12304.6	12077.2	12835.2	16713.7	8751.25	13805.5	25381.9	24038.5	29591.5	18504.3	33499.7	25469.1	19322.3	21494.9	17975.7	19016.5	20493.5	23040.8	21312	16622.1	18272.2	19147.2
M230T614	10200.1	13422	11881.6	14568.7	14414.5	9985.77	15038.2	10316.6	32348.7	21171.4	30313.1	16687.2	30518	16972.1	26658	17277.5	33581.5	22864.1	25457.2	16243.7	24545.5	24963.8	25375.5	34027.9
M116T772	25981.5	21144.8	19670.6	16791.4	18622.8	26656.8	22306.1	17480.1	32242.3	24173.9	33716.1	26489	32553.4	30043.9	28257.8	25053.4	27537.9	29198.1	32149.9	27879.6	29247.6	31444	29649.8	31106.1
M147T991	5141.88	4697.4	5682.91	3567.86	4955.51	6094.87	5796.59	4783.27	17867.6	17055	25584.7	15540.9	21176	25322.4	17824.1	23527.4	23274.1	11477.8	21876.5	11366.6	11158.3	12552.7	17612.6	15230.2
M522T865	26766.4	22011.3	24780.8	14911.4	22280.9	31498.5	12711.5	28869.6	208888	111525	121671	138318	126930	155836	170059	195922	61918.4	80082.7	61476.5	80485.2	52144.8	28347.1	58734.4	59233.5
M203T489	7862.41	5987.73	7823.81	5714.73	4711.06	4025.81	5013.43	3372.97	67772.8	67970.9	68733	49228.9	108989	71971.4	52807.7	73754.5	11176.6	6982.34	15412.5	13418.8	10577.8	10656.1	11365.1	15998.8
M243T763	16396.5	12887	10140.5	12767.9	12515.4	17746.1	18804.5	13524.8	13133.1	12315.3	16260.1	16743.6	14319	12833.1	13519.1	14499.1	21136.9	18654.4	20801	19291.3	20483.2	19218.9	20836.8	19837.6
M126T552_2	782399	696075	676890	648887	663539	820041	757759	736949	980426	692697	868960	705379	815886	878414	716310	891295	911113	831015	950501	805719	886830	822562	805563	891463
M173T839	10997.3	10178.1	16319	12751.3	12569.7	13888.7	15071.8	16188.1	17607.9	13445.4	17643.8	11346.2	14588.6	15345.4	15653.2	16016.2	25755.9	21303.7	20916.9	18554.7	22330.4	17549.6	15632.3	17981.4
M265T65_1	405989	399042	337920	514080	492326	446449	416439	447495	544119	465664	527301	474489	441523	418476	397272	421006	583079	800318	661612	554398	728605	565127	574905	498376
M258T732_1	2.11479e+06	2.13344e+06	2.22215e+06	1.99097e+06	2.02902e+06	2.38477e+06	2.50408e+06	2.2725e+06	2.8616e+06	2.27961e+06	2.5431e+06	2.10162e+06	2.74046e+06	2.25373e+06	2.30547e+06	2.47281e+06	2.55392e+06	2.5024e+06	2.53389e+06	2.41062e+06	2.5659e+06	2.47393e+06	2.47063e+06	2.52049e+06
M303T74_3	80658.7	103766	77616.6	59560.1	49425.4	74580.7	70981.6	78135.6	50831.6	36758.2	65680.6	51593.3	69815.6	82522.3	63167.7	80120.8	61690.2	34815.5	30038.8	34102.6	26253.2	36042.8	48328.5	60001.8
M360T745	245200	241121	283648	170285	187559	307232	152293	196138	673517	488633	628132	347520	667057	759816	493771	799293	376107	412193	398383	405964	319898	236816	314256	476247
M220T519	4389.93	2830.51	3380.51	5255.93	3198.28	5494.84	3679.65	6722.14	16555.1	5885.51	7215.13	11265.3	18957.3	15640	7523.23	8658.74	6247.99	12822.6	16082.1	10981.8	7932.55	5424.29	11671.4	13900.3
M313T309	457559	459493	600656	461323	567801	408254	466040	571794	414781	632718	571310	629016	493286	665239	569873	704484	349937	290431	411919	295315	416640	440244	378896	372879
M123T103	222003	324318	192600	262620	273791	340413	247728	250362	357367	383552	482654	368250	316575	379906	341085	281009	416385	451914	314727	365777	386397	454010	413434	253595
M137T404	318749	257366	337783	237839	236331	280049	342188	304872	117810	119068	112393	107567	101027	103105	102520	105482	177574	179121	294045	172008	250214	156155	193258	197020
M152T485	31447.8	24130.5	33707.6	23935.9	24859.5	27147.5	28615.1	28850.1	13434.2	16633.4	15607.1	14140.6	11834.6	13904	13653	13967.5	17495.2	17621	27406.3	18714	26103.8	17272	18519.4	21067.6
M216T748	119615	117790	109535	98044.8	103881	131628	129632	115157	135581	123761	133465	114321	144484	126941	114536	125259	140078	133967	126667	121912	135876	133075	131889	134945
M309T67_2	23870.7	25020.6	29059.3	39897.5	17903.5	21862.5	58754.3	35413.8	47111.3	32727.9	10172.1	36199.3	23777.2	28363.4	22025	25092.2	90425.8	45227.9	36499.8	39611.5	74061.2	59616.3	65893.1	84660.1
M146T708_2	4.6468e+06	4.17632e+06	3.99397e+06	3.8977e+06	3.68827e+06	4.17335e+06	3.88278e+06	4.29117e+06	4.21624e+06	4.08679e+06	4.75648e+06	3.65462e+06	4.55343e+06	4.23158e+06	3.86783e+06	4.40165e+06	4.65661e+06	4.83855e+06	4.61284e+06	4.54013e+06	4.75435e+06	4.02112e+06	4.68772e+06	4.50834e+06
M245T294	94088.4	127704	218037	153992	89861.8	157891	165406	169640	296645	197587	142139	225959	133908	241806	219699	219104	314308	111849	316600	308135	286768	144747	273959	326153
M522T338_2	400713	347185	699168	490082	428591	294900	401555	464476	366836	638589	600083	769103	533337	595279	821570	882888	154044	180025	303214	227578	252597	479483	266471	221657
M279T63_1	275037	316420	278467	220551	182770	227165	211176	197735	295541	272106	223336	216758	334145	335928	365478	442324	300513	327308	257988	261030	295316	317955	315056	326748
M269T405	103473	93713.9	115457	73802.2	78994.7	93597.9	123734	111182	44279.5	42961.9	40546	41061.3	36974.6	34977.3	30450.1	36922.9	64344.9	62601	105306	64386.3	90819.7	56994.6	65660.4	65941.5
M299T82	54703.2	56938.1	52827.1	32760.9	39424.4	43446.7	47140.9	58314.4	84833.9	22654.8	47773.2	36160.1	45657.5	48267.3	43707.8	70918.4	85502.4	107739	91947.7	100576	104823	45143.4	28323.4	131656
M301T79	149432	283671	129078	185745	163323	177947	231472	278816	153601	74419.9	215313	192495	223659	242679	201245	242975	182477	103839	138058	114629	100043	137856	115441	144566
M148T782	26569.5	26811.4	26267.2	27644.6	27987.7	26688.6	31593	32007.6	2847.47	23360.2	25068.8	18789	21074.6	22299.6	1181.11	24132.2	24904.4	1683.98	18605.7	22189.8	23930.2	26420.7	21660.5	17869
M284T485	47696.9	38779.7	51314.1	36143.5	35704.5	40340.3	47804.5	43783	27018.4	29459.2	26485.7	24927.4	21837	24205.2	24105.8	23314.3	27935.3	29342.8	46825	30537.8	43967.5	27631.5	28302.5	30947.5
M104T430	4.54603e+06	4.00403e+06	4.15029e+06	3.4704e+06	4.00004e+06	4.57563e+06	4.12128e+06	4.24628e+06	3.91513e+06	3.54075e+06	3.51897e+06	3.32333e+06	4.49842e+06	3.58986e+06	2.92428e+06	3.3249e+06	5.23819e+06	4.53764e+06	4.28436e+06	4.30366e+06	4.31075e+06	4.79136e+06	4.55957e+06	4.66333e+06
M303T95	54654.8	52357.8	47172.6	27527.2	20242.2	43702.1	47515.1	33323.1	24043.9	21694.8	38286.2	27543.2	32248.5	41234.5	29794.5	43369.4	34974.3	10195.4	27584.7	27635.4	28353.9	22539.6	37504.8	34778.6
M113T292	13647.7	83456	55760.6	86199.8	106618	53036.2	116824	34165.9	170150	123125	124555	135496	149662	73449.7	129732	85614.8	180718	106007	100383	97211.3	63960.8	172476	95974.4	87477.3
M292T565	5478.43	4536.34	5051.09	3521.57	4272.01	4420.33	4331.19	4920.32	21651.1	21950	20952.6	20297.1	23776.2	20471.5	20416.2	20781.2	14738.4	14199.1	14310.7	14654.7	14519.9	14327.8	13139.6	13222.7
M159T478	1270.11	869.198	1249.28	820.284	939.441	958.339	1184.5	1102.73	16045.1	11208.5	13276	10937.4	16026.6	12759.3	13357	15055.5	8288.17	7881.42	7776.54	7528.88	7748.09	6364.39	7156.63	8266.15
M194T564	12736.8	8512.02	8422.44	8205.07	7812.58	6854.4	10240.7	8501.45	60288.5	62015.8	61172.3	54439.6	71774.1	63889.6	55601.7	65166.5	33803.6	31741.7	35957.2	33024.4	35197.6	32731.1	30178.2	35934.2
M264T474	644.751	475.675	605.798	539.31	639.156	429.461	444.023	354.342	5893.27	6173.48	6572.89	6016.61	6144.41	6139.34	6179.28	5858.01	2564.3	2341.03	2338.15	2687.13	2736.54	2912.53	2369.73	2407.81
M136T561	333.581	240.541	463.869	256.072	267.275	244.929	297.009	642.34	5405.29	4614.84	5956.7	4787.29	6582.74	6419.12	5255.77	6490.06	3303.16	3357.97	3611.31	3093.02	3108.8	2969.84	2582.14	3328.21
M116T606	1090.08	957.465	1649.04	1112.54	1495.06	1302.17	1199.14	1348.67	9099.12	9562.2	9107.86	8955.61	11242	10094	9454	10730.6	5186.75	5394.17	5407.32	5055.81	5115.1	4676.43	4682.22	4280.53
M260T563	456.738	231.766	253.608	313.426	332.03	189.979	320.231	405.561	2296	1673.07	1972.02	1406.02	2082.74	1664.71	1382.65	1922.11	1637.64	1511.93	1636.21	1503.74	1265.11	1435.49	1561.13	1485.02
M72T562	2278.15	787.159	2192.11	1999.25	1570.47	1148.85	2224.18	1549.61	29889.1	24826.6	28905.1	19878.7	39361.3	31703.1	26642.3	34926.5	10416.9	10764.1	13234.3	10325	11177.1	10642.4	9855.82	11605.3
M258T563	2079.32	1591.9	1704.22	1632.67	1885.34	1251.67	1158.72	1774.6	11664.9	8826.12	10395.7	9017.51	11565.6	10515	8819	10752.4	9676.55	8668.07	8385.89	7512.86	8890.89	7978.98	8083.9	10222.6
M192T584	5532.01	2950.76	5106.39	3567.23	4076.16	4190.87	4330.49	3567.63	61461.4	40635	52885.6	37873.8	66893.5	54494.3	38156.4	52686.9	21419.2	20106.8	23643.4	18473.4	26648.6	22446.6	21978	22681
M258T769	17660.8	15017.9	16573.6	13751.6	16624.6	19406.9	20656.4	19398.5	3063	2210.46	2806.84	2020.83	2740.53	2398.97	2303.63	2171.74	879.602	731.525	1299.33	1110.25	887.349	832.726	895.11	1352.07
M390T565	7719.81	6160.4	6157.7	4395.48	6199.34	6067.26	6003.63	5297.2	22559.4	23419.6	21713.9	20065.6	26596.7	21857.6	22338.9	23885.5	16653.4	15790.6	15595.4	19412.3	16503.3	17283.8	15621.3	16647.1
M196T564	1594	1458.41	1504.55	1333.93	1103.24	1297.16	1782.74	940.274	10370.3	10546	9949.97	8549.71	12932.9	10114.9	9325.4	10882.6	6381.45	4834.61	6223.1	6345.18	5155.14	5710.04	5487.96	6368.19
M559T847	424.431	337.807	361.261	388.873	377.05	412.216	375.937	364.545	1020.61	850.453	848.474	931.882	1113.45	960.427	840.484	1063.64	720.482	745.179	666.685	689.734	624.695	716.24	674.689	727.518
M300T493	8260.98	6935.5	9950.9	6068.87	6864.86	8826.99	8212.31	6428.34	71383.3	53205.6	59994.1	40801.9	81668.1	55323	51897.3	59110.8	43080	40690.9	47797.8	37705.4	34960.3	33146.4	36965.9	42607.4
M606T909	914.02	719.536	696.654	529.595	644.817	942.222	739.46	705.626	2578.7	2035.09	2465.12	2394.47	3029.56	2370.75	1990.03	2277.33	2110.97	2053.25	1852.93	1861.1	1711.88	1798.57	1954.5	1877.84
M804T494	1043.84	1724.79	2272.21	1816.01	1066.91	2181.34	1743.87	1298.28	13382.1	8383.5	10677.5	6862.23	14781.8	9232.01	8332.39	9983.23	8051.45	9608.3	9251.02	8411.6	8448.19	6338.86	9126.39	8439.82
M290T488	4265.54	5024.41	5084.55	4237.86	5210.44	5572.8	5106.12	4433.28	2496.88	794.539	4013.86	1310.92	817.332	1956.88	1060	854.575	1156.28	942.277	879.975	436.062	1196.59	1304.88	1742.67	1458.83
M149T474	981.596	752.95	895.378	702	655.304	621.777	713.307	727.894	12229.2	9419.91	11634.6	7449.65	12528.3	12205	9359.24	13549.6	5154.26	4833.64	5107.79	3795.65	5346.35	3610.47	4212.65	4810.23
M598T934	2445.23	2448.34	2574.44	2355.04	2169.17	2612.11	2686.85	2480.15	6007.61	4584.36	6263.08	5317.35	6420.27	5972.45	4757.74	6012.54	4953.88	4774.88	4948.42	4570.56	4897.55	4107.49	4293.01	5169.12
M86T489	11485.2	8930.56	7684.71	10199.2	8454.86	5780.59	6027.57	10318.5	104218	93768.7	105700	88741.6	116393	112024	90630.6	110314	54191.9	41059	47015.2	48675.2	51654.6	62919.8	51245.7	63370.8
M357T562	709.852	670.508	695.379	449.464	650.607	777.411	826.113	703.087	4631.21	3480.86	4441.63	3217.61	5324.9	4718.47	3134.25	4720.42	2715.43	2634.17	3034.39	2684.4	2785.04	2231.9	2062.81	2985.83
M159T739	61062.3	46829.2	55586.2	55903.8	57454.9	73120.5	61652.8	67569.3	107960	93780.9	122115	85479.1	106234	83888.6	118373	83082.8	117887	124898	138553	125963	143977	144540	125257	124601
M554T847	1888.09	1642.62	1404.04	1660.77	1706.34	1902.89	1720.58	1818.16	5485.22	4256.45	4739.58	4911.2	6058.3	5104.51	4347.62	6204.63	3776.3	3805.86	3242.83	3361.77	3221.07	3618.44	3392.93	4058.98
M118T476	2021.74	1885.67	2081.75	1720.81	1587.25	1490.16	1980.16	2290.86	999.065	687.319	864.114	574.067	941.329	840.908	739.937	794.52	396.377	222.844	437.365	288.335	468.517	459.976	405.524	347.897
M374T856	267.554	304.023	371.879	307.581	312.854	434.637	364.693	365.965	4568.1	3796.09	4574.83	3989.25	4186.66	3843.31	3447.72	4308.41	1599.61	1607.06	2323.95	2016.01	1742.84	1712.83	1568.26	2058.96
M430T565	1367.06	798.348	845.995	694.654	884.948	1059.35	1026.14	1027.53	2902.47	3521.91	3231.5	3552.06	3594.23	3011.15	2598.37	3413.96	2541.22	2427.3	2465.72	2828.78	2391.65	2211.81	2262.14	2570.28
M285T649	22750.9	16248.4	21271.6	18999.8	21529.5	25623.3	24249.6	28767.4	56302.6	58871.6	66625.6	53589.2	68870.8	59372.3	57885.8	70832.8	54741.5	46141.7	55005.3	49300.3	51145	52145.5	48570.5	58532.8
M372T585	207.884	39.8077	268.474	50.5401	54.0919	125.408	109.881	208.612	2008.52	1851.2	1940.93	1384.52	2585	1625.76	1087.91	1709.44	907.855	865.946	1136.72	816.216	1070.19	937.01	900.242	1183.95
M327T648	47598.3	32362.6	43286.7	44409.1	42974.2	53479.5	59010.3	53561.7	135431	118704	123754	108279	152504	120859	121013	139016	124872	101548	116318	108475	103841	112642	98329.6	113946
M488T566	2639.64	2921.88	2245.77	2135.73	2307.08	964.763	2470.94	2199.58	7395.36	8117.45	7569.16	7311.04	8940.77	7233.25	7224.72	7852.8	6052.58	6097.47	6036.95	7363.99	6536.22	5664.62	5974.46	6402.43
M154T487	519.759	356.478	583.76	382.843	444.488	417.972	431.623	396.094	3019.82	3124.61	3335.04	3560.44	3596.2	3499	3517.94	3939.05	1827.49	1430.12	1709.16	1730.42	1373.9	1921.91	1465	1966.8
M290T584	2443.16	1981.7	2755.69	2659.77	2988.91	1804.03	3664.31	2543.99	27997.5	16663.4	24814.5	12298.9	29430.6	19679.9	15129.3	20758.8	11300.5	8617.39	10120	8115.42	12391.6	10766.8	10801.5	10991.5
M589T648_2	774.211	461.347	589.816	545.864	613.489	695.155	776.857	827.185	2626.62	1341.72	2633.79	1894.51	3125.39	2125.76	2272.87	3021	2305.87	1838.25	2159.97	1785.01	2330.94	2006.46	1777.45	2332.54
M158T967	583.287	566.941	562.195	480.08	512.123	516.708	558.477	536.822	1697.79	1249.04	1459.56	1200.19	1707.84	1163.69	1405.49	1406.84	1277.98	1095.49	1128.13	1256.13	1324.62	1069.79	972.444	1178.87
M103T474	935.907	632.351	913.654	658.774	543.229	614.724	667.121	704.734	12861	9577.97	11211.2	6814.14	14043.6	7339.81	10265	12139.6	5702.94	3747.81	5352.49	4131.14	4243.54	3762.83	3934.84	4530.57
M246T868	361.014	223.375	258.253	273.516	381.141	272.269	327.996	292.911	3307.71	2496.13	3130.61	2486.79	4109.45	3141.46	2292.47	3753.3	1470.22	1334.83	1757.47	2106.48	1895.22	1524.99	1922.05	2080.59
M538T822	612.776	727.12	587.557	598.542	543.744	600.145	547.807	731.384	697.511	726.716	585.015	926.392	1118.39	610.748	966.002	715.886	1065.32	1049.94	999.029	1078.73	1019.54	1020.17	1052.41	954.331
M86T511	11422.9	9516.58	13083.6	7816.22	12808.9	7359.49	8013.56	9582.01	66080.4	58742	57906.7	69106.7	75158.7	60857.9	58861.7	68561	38228.1	36062.4	49276.7	35699.9	33751.2	32620.8	37490.9	40808
M625T839	838.671	775.337	566.172	625.772	686.759	838.362	757.017	844.806	1582.06	1318.12	1430.71	1399.02	1772.75	1451.64	1257.15	1624.09	1303.82	1444.22	1415.34	1256.38	1283.81	1369.76	1370.38	1385.26
M348T565	1083.61	978.383	917.77	746.532	1033.63	894.609	961.126	892.74	4943.29	4944.09	4902.47	4769.3	5880.66	4887.65	4736.02	4920.46	3838.34	2308.67	3372.75	3597.09	3221.62	3345.48	2947.3	3127.11
M353T474	201.947	154.073	201.706	179.686	185.245	250.416	217.829	165.829	3412.84	3506.26	3508.68	3276.31	3624.33	4468.74	4019.75	4599.15	1102.91	772.051	1002.25	1156.65	1260.47	1110.94	1041.2	1405.27
M116T740	809.925	779.817	1248	1412.35	1145.09	1690.04	1319.47	922.303	2433.93	2599.04	2028.89	922.106	2936.4	2354.89	2169.57	2236.6	2829.19	2982.62	2954.56	2777.25	3180.05	2820.69	3236.42	2712.88
M440T648_2	1433.02	1016.92	851.009	1137.85	959.774	1038.12	1441.38	2309.78	6372.85	7331.95	8146.16	4513.79	9153.05	6950.67	6045.66	9906.45	5916.36	5045.45	5873.94	4773.85	6001.86	5251.19	5396.28	7374.2
M405T847	957.061	786.795	754.079	890.006	911.494	1002.75	794.291	925.684	2713.36	2102.48	2331.75	2408.2	3074.61	2539.68	2302.15	2970.99	1920.36	1800.31	1606.54	1656.24	1671.36	1870.64	1588.71	2064.61
M303T865	161.976	169.166	136.618	158.331	161.669	193.338	167.657	164.366	1463.66	1872.34	1922.55	1470.3	1449.19	1740.2	1614.17	1802.5	757.85	878.077	1161.21	1030.92	904.091	712.081	825.391	1106.98
M403T851	209.199	208.967	220.554	191.929	225.222	239.584	238.157	216.531	8959.74	6829.94	7829	6670.49	7145.64	6300.41	6779.58	7611.35	866.784	1002.3	1320.7	1175.35	969.364	889.25	815.915	1109.83
M586T567	4396.46	3763.76	3091.38	2467.82	3502.1	3157.61	3550.91	3730.67	10198.4	10500.4	9120.59	8298.62	10782.8	8282.95	8750.54	10132.3	8729.24	7233.88	7215.96	9533.37	7831.9	9256.52	8098.09	8008.65
M491T647	15124.3	11735.4	14510.4	15217.7	13521.7	16591.5	17867.3	16412.3	36728.3	30384.2	29247.1	30187.1	37421.6	32856	31859.6	31117	32088.3	26504.3	31921.6	32287.5	28370.9	30334.9	25883.6	29586.4
M455T563	574.263	262.935	529.816	395.182	452.032	460.05	472.469	457.646	1688.37	1022.65	1313.41	930.418	1098.81	1200.02	1134.35	1650.76	1044.17	1180.15	1431.3	1216.35	1269.58	1030.61	1100.68	1140.86
M245T648	27426.9	19433.3	24031.3	22747.2	23883.9	31807.7	32995.7	34483.5	82113	82255.3	93196.5	72646.1	100100	82705.1	78799.4	95470.8	75029.8	63430.5	78411.2	59824.7	67077.8	67450.4	66933.9	82664.9
M636T493	3668.9	3276.98	2991.29	2633.61	1788.74	3488.85	4115.78	3284.07	21776.7	16677.5	17410.8	12246.2	25260.2	16651.9	17158.3	18207.3	16248	14401.8	13908.1	11434.7	11886.7	10621.9	11279.6	15347.4
M468T493	1281.43	499.324	1783.6	834.066	626.004	1646.74	1680.94	1787.35	14562.5	10180.4	12166.2	8275.67	18063.3	9704.01	8972.38	12682.5	7418.63	8577.05	7653.91	5127.31	5991.22	6033.94	6492.08	6717.68
M631T648	1213.61	773.854	713.175	1010.74	676.707	1464.95	1251.25	1351.51	5769.62	5116.07	5485.2	4163.15	7791.61	5826.72	4914.1	6880.85	4134.83	3190.25	4918.11	3894.07	3624.14	4302.25	3739.72	4871.95
M608T840	3858.47	3418.29	2621.52	3231.66	2965.77	3735.01	3243.11	3638.56	7045.5	6075.3	6787.82	5979.83	7449.44	6768.75	5657.79	7051.43	6488.44	6094.6	6564.42	5446.04	5380.64	6248.25	5893.29	5952.41
M447T563	281.565	193.784	88.0366	171.563	89.7226	159.128	45.8858	150.654	2644.54	2405.82	2347.36	2225.9	3592.19	2527.18	2095.51	2623.17	872.875	774.293	1059.52	658.216	798.49	778.205	706.07	978.739
M438T648_2	4796.47	2572.12	3648.62	3288.29	2943.61	4715.72	5083.34	4915.21	16311.4	13852.7	15550.8	11803.9	18421.6	13908.2	13403.2	17163.4	13575.2	10575	15124.5	10666.7	11166.2	12824.4	11530.6	13304.7
M134T648_2	153422	129896	142533	157856	151796	157864	171703	180906	271857	265477	278861	257824	324733	271318	267427	279323	267046	231677	280561	247613	249877	269940	241472	268101
M409T648	12301.2	8186.68	10664.5	10694.7	11021.3	12993.3	13923.1	13045	31239.4	28478.4	27551.4	25676.1	35597.2	27461.2	25281.5	30763.9	28049	23013.3	30183.3	26849.8	23838.2	24703.9	22873.7	24847.3
M660T648_2	302.562	562.775	223.425	279.44	429.016	688.386	438.217	494.098	1955.41	1906.75	2538.7	1967.6	3274.54	2699.6	2037.51	2852.03	1861.2	1618.67	2325.31	2074.67	2232.09	1633.25	1526.88	1870.24
M467T648	1829.06	1291.16	1790.19	1614.11	1591.48	2652.23	2799.99	2758.95	15903.7	12927.6	16831.5	10172.4	21424.5	13996.1	12894.4	19352	13126.1	8116.43	11482.4	8227.01	10648.1	10426.9	9796.82	12706
M405T934	538.175	476.469	597.126	526.232	446.11	491.74	638.143	522.729	1242.72	952.894	1345.57	1172.25	1443.3	1159.59	1075.14	1313.49	1061.43	972.103	1106.05	986.744	1045.87	841.329	984.408	1133.84
M396T648_2	4703.22	3527.99	5581.12	5223.58	4758.71	7034.09	6971.24	7749.49	21438.6	21042.2	23899.1	18857.6	26909.5	22871.5	22321.5	25948	20247.9	14637.1	20186.9	15706.2	17038.2	18345.2	15909.1	21299.8
M766T647	1248.58	607.711	938.102	1294.95	841.564	1723.6	1457.26	1167.57	4201.65	3233.14	3378.96	2612.42	4679.8	3352.07	3927.02	4162.42	3646.06	3436.2	3602.62	3707.93	2755.81	3149.05	2896.65	3263.93
M581T934	737.127	753.551	809.282	707.079	625.788	831.795	888.435	779.937	1836.72	1409.48	1954.61	1647.7	1994.39	1775	1499.82	1737.63	1564.2	1370.96	1559.24	1345.13	1496.8	1226.24	1360.4	1622.29
M602T648_2	3267.97	2324.95	3395.73	2704.69	3172.69	4602.61	4121.31	4224.78	12060.8	10289.5	9570.08	8510.49	14235.7	10147.8	9821.53	11285.6	9666.05	8276.43	10734.3	9187.34	8352.71	9014.79	7292.22	9310.72
M233T867	412.136	690.249	249.063	526.181	557.751	837.492	348.765	368.963	2556.19	1763.99	1971.25	1599.35	2697.09	2430.11	1852.11	2494.37	1793.46	1783.6	1469.93	1813.68	1470.12	1783.65	1626.71	2147.1
M356T648	10997.7	7664.52	10451.8	8171.39	9355.58	16051	16855.5	16455.2	72186.5	62348.4	75537.3	51475	94924.5	63837.4	60683.6	92489.8	60057.5	43999	63962.3	44474.9	49440.4	50456.2	45556.3	65534.7
M204T691	905.555	651.13	872.839	716.922	816.783	660.17	1089.86	759.517	11837.7	9672.71	12203.9	7497.91	11834.6	11489.1	9683.05	10322	3326.42	3594.92	5281.91	4837.18	4599.79	3405.27	3599.96	4945.05
M166T475	165.747	72.1282	175.632	73.0381	111.526	61.7692	152.094	108.099	3344.51	2427.13	2985.41	1788.4	4586.48	3570.1	1764.49	3291.58	1218.46	1277.28	1603.65	1296.3	1306.14	920.706	764.34	1243.18
M422T847	1266.98	1102.66	1002.92	1121.63	1158.62	1363.48	1071.75	1232.35	3800.58	2827.49	3066.94	3123.25	3949.86	3291.9	2841.59	4106.86	2508.03	2385.46	2102.71	2172.69	1983.48	2357.17	2228.37	2771.95
M351T739	3341.9	2347.6	3161.3	2380.84	2688.77	4603.12	3092.13	4665.91	7621.29	5725.97	7691.1	5031.14	7354.04	5282.47	8056.8	4189.69	9289.73	8066.82	11715.3	9121.92	11054.5	11308.5	9257.61	9240.33
M507T648_3	1358.62	1471.48	1032.46	1036.24	1249.56	2071.33	1439.33	2228.07	6936.23	6794.14	9215.69	5494.26	8747.41	7467.81	6392.07	9347.32	6353.93	4772.78	6382.02	5012.42	5328.77	5640.23	5044.15	7488.87
M315T704	5937.5	6119.13	6018.71	4313.98	6837.44	9594.09	5557.55	6902.84	16432.7	12732.7	14890.7	12656.3	14941.7	15604.9	16125.9	11554.8	18421.9	18829.4	23800.8	16825.7	19863.2	19715.4	15950.1	16359.2
M600T648	975.347	721.571	1173.42	832.515	739.635	1007.86	1166.34	602.395	2178.03	2413.67	1086.56	2035.27	2716.77	1752.31	2136.03	2495.62	2079.79	1884.91	2138.65	2330.23	2141.18	2360.87	1840.54	1941.8
M549T648_2	1669.35	726.631	931.619	877.861	895.259	2158.84	1798.95	1941.7	7630.95	5793.3	7912.52	5218.28	9310.51	7034.49	6409.86	8239	6026.53	4946.71	6074.71	4801.6	5252.21	4995.88	3934.55	5971.06
M349T563	305.819	306.82	163.305	235.016	172.75	164.776	262.663	119.681	4172.29	3492	3802.8	2927.53	6007.9	3900.16	3305.29	4503.03	1301.7	1192.18	1466.27	855.892	1118.06	1149.04	867.755	1361.81
M520T648	4626.25	3154.81	4487.49	3251.04	3456.16	5061.3	5279.41	5015.17	17040.3	12574.3	15557	13911.3	20437.4	15284.8	14150.4	16065.7	15536.8	10342.4	16036.9	13470	12885.3	12124.7	11339.2	12531.8
M346T584	474.623	311.66	527.902	292.336	371.87	305.165	308.025	280.303	4436.49	3592.93	4831.92	2024.99	4990.76	2920.92	2561.39	3911.13	1435.07	1700.63	2342.36	1966.61	2627.08	1936.36	1967.29	1683.52
M166T746	834.291	1067.52	930.402	976.892	926.547	897.975	783.225	879.184	1782.98	1536.19	2787.17	3086.34	2403.98	2699.38	2113.25	2888.18	1493.88	1771.4	2007.46	1815.88	1994.07	1819.98	1506.7	1745.56
M210T548	9933.97	8046.14	8547.34	7639.1	7913.88	8129.73	7191.85	9984.47	19112.7	15245.7	15605.7	14029	18433.4	15326.7	16660.8	16553.3	20494.1	16930.1	17686.3	16768	14660.9	17522.8	17479.7	14683.3
M316T824	392.813	547.759	544.453	446.905	383.667	556.811	544.547	347.361	4168.83	3221.7	3062.54	2647.11	4647.98	3130.57	2522.29	3566.03	956.527	954.42	1182.68	1225.21	1325.23	1221.6	1191.47	1366.31
M263T488	222.139	326.104	246.924	267.014	301.058	179.066	301.551	267.68	5469.86	4872.55	5984.4	5123.37	7683.96	5781.57	4527.82	5840.8	1449.94	1011.01	2103.88	1854.43	1751.65	1687.66	1601.09	1393.3
M169T704	19614.9	18295.6	21208.4	17508.7	22494.7	27365.1	17952.6	19956.9	39711.1	32319.4	41951.2	34346.3	39380.1	31804.6	36810.7	33439.8	45654.6	45313.3	51618.6	51235.4	49941	46926.2	35429	41379.6
M154T585	125.826	109.073	204.22	72.1955	151.712	107.576		93.4002	4448.28	3681.28	3666.05	2435.4	4506.01	3714.91	2166.06	4316.36	1525.07	1311.22	1359.05	1085.88	1855.55	1561.97	1513.29	984.633
M486T583	1223.89	621.863	515.56	882.674	767.661	763.227	1555.2	1309.09	12640.3	5323.1	8936.36	3624	11428	7060.29	5223.16	7194.43	3769.18	3487.61	4769.8	3834	5622.58	4403.36	4876.96	5681.67
M607T704	204.221	302.532	573.591	233.448	207.628	743.883	634.151	285.491	1452.41	1740.86	3384.77	1612.56	2233.64	1669.64	2061.63	1631.69	2543.6	2388.79	4021.29	2566.52	3475	3795.24	2843.7	2674.7
M446T896	161.082	159.315	198.261	172.56	135.61	131.068	147.957	167.573	4657.78	3291.35	4382.65	3415.04	4529.63	3271.39	3326.88	3332.23	844.932	1083.12	1252.31	1436.4	1261.82	1149.58	695.546	1071.74
M164T664	12276.1	10803.5	12713.9	11802.8	11372.1	13557	10819.1	11271.2	38789.2	30277.4	34708.5	28270	39620.9	34127.6	28752.8	33580.6	23593.9	24750.6	30282.7	29255.1	23546	23213.7	22044.3	22124.4
M375T783	1172.82	1266.83	1040.38	1081.38	1196.01	1236.06	1243.03	1032.6	10995.4	6596.37	10789.3	7677.36	7202.82	8978.35	9491.13	6426.02	2538.11	3455.56	3396.2	3634.96	3578.45	3634.35	2341.24	3712.94
M972T494	643.963	1064.67	934.848	942.586	644.993	1122.8	900.76	883.578	7532.25	6096.96	6989.58	4919.21	8760.49	5635.18	6908.79	6065.75	5841.93	5911.81	8017.92	5114.33	5105.59	3859.04	5055.06	6251.89
M113T739	5342.95	3976.02	4528.8	3460.7	4153.45	5983.65	5109.77	4909.62	7426.36	7696.65	10112.4	6112.95	7779.68	7878.64	10117.4	8005.98	7819.4	10412.9	10901.3	9407.78	11204.9	11099	10541.4	9639.93
M175T999	5086.82	4269.61	5366.95	3116.62	4032.23	4187.31	4885.99	4600.61	14386.7	21212.2	16392.4	15045.8	21450	23633.7	14513.4	22715.1	15740	9608.1	13098.1	14769.7	12132.6	12026	10723.5	13434.7
M262T798	1587.54	852.862	1113.37	976.6	877.076	1020.76	1193.06	1021.82	16900.2	13726.6	14921	12963.6	13732.4	11593	12387.9	14090.4	3592.2	3747.76	5579.33	6111.61	4715.23	4585.58	3892.02	4584.91
M713T648	870.552	616.328	869.262	670.922	686.464	1307.09	842.214	754.125	3401.35	3109.57	3418.95	2751.25	4297.82	3784.7	2762.37	4006.72	3276.76	2036.67	3114.82	2883.53	2225.2	2772.31	2373.91	2896.38
M684T648	3100.18	1516.21	1889.61	2204.25	1699.02	2385.25	3042.67	2754.85	8295.26	6701.72	6683.76	6657.07	9238.29	6921.94	6962.29	7761.85	6878.79	4436.21	6729.17	6350.07	5692.61	6365.89	6294.12	5687.61
M289T807	1448.83	882.945	1047.99	886.897	1312.23	190.373	669.341	659.717	40534.2	38227.7	42000.5	34985.3	37422.5	33628.8	29914.5	32829.8	13194.8	10450.6	22796.9	20789.7	16572.3	14022.7	14974.2	18371.6
M142T663	598.574	920.811	873.65	939.806	934.014	1229.51	794.621	885.173	3692.86	1728.78	2953.12	2718.34	2971.14	1897.28	2476.9	2231.53	1896.67	1879.78	2444.86	2181.29	1751.86	1949.44	1797.73	2200.43
M240T597	668.488	672.701	716.677	696.305	438.365	611.275	582.597	770.022	3847.33	3099.78	3742.74	2718.17	3594.46	3521.04	3023.42	3282.76	1774.08	1526.88	2455.18	1979.44	2022.72	1744.28	1481.34	2102.99
M388T584_1	3065.5	2526.22	3091.86	2021.74	2530.68	2831.4	4266.83	4027.67	28353.5	15112.8	23165.1	10888.5	30712.7	16829.2	14017.7	18484.8	13821.1	9057.54	12377.3	7708.26	12383	10475.6	12798.5	13133.8
M578T648	810.839	673.956	651.276	432.538	417.078	1054.96	1078.56	997.066	5024.01	3548.53	4981.54	2493.9	6982.7	4099.89	3367.67	6192.15	3909.79	2949.08	3317.66	2428.27	3051.61	3456.5	2512.81	4159.47
M114T740_1	855.473	986.527	691.108	1400.11	1569.26	1827.92	524.404	1318.47	2400.93	1918.16	2275.39	1002.6	2703.56	2917.89	1295.35	1735.27	2747.39	2704.9	3009.13	3237.76	2824.95	3096.68	3295.06	3272.69
M227T476	515.651	518.981	554.948	480.912	468.958	557.657	612.961	563.197	2072.15	1258.28	2044.11	1484.07	3078.31	1931.25	1786.27	2062.85	1627.09	1216.21	1160.95	1191.15	1192.35	1029.28	1111.59	1132.95
M573T647	10660	6988.57	9647.88	11036.3	8506.01	11937.7	12819.4	12461.1	26449.3	20954.1	23304.3	22248.3	28375.5	22600	23214.3	24901.4	23753.1	20948.4	25603.8	25222.5	20757.8	22846	18156.3	20873.5
M217T697	2674.51	1834.13	2287.25	2057.39	2055.85	2240	2551.62	2309.69	8104.99	5241.97	6700.4	5066.71	7561.47	6333.62	6485.15	5927.59	6649.73	4942.73	7127.34	5075.58	6900.37	5316.48	5488.29	7602.47
M559T648	1095.6	659.223	474.181	929.183	505.069	808.081	948.894	602.538	2359.43	2520.44	3118.17	2418.11	3819.61	3435.37	2121.28	3415.87	2612.38	2262.93	2104.53	2349.55	1866.43	2424.4	1634.33	1987.85
M262T811	913.939	649.198	862.208	642.888	868.436	902.71	942.656	782.952	2967.97	2456.34	2995.81	1801.97	2993.09	2739.61	2997.62	2232.12	1724.68	1965.44	2659.12	2355.85	2004.38	2135.97	1654.28	2370.62
M137T867	6747.74	8699.5	3392.72	7188.69	9063.79	12948.2	5499.09	5629.92	31560.9	19738.3	28113.8	18294.5	30905.9	25994.8	22443.5	32875.1	29695.5	26030.6	19060	23680.6	21429.7	21331.1	20795.3	23138.9
M220T695	425.585	367.277	410.562	317.802	418.856	374.123	414.81	448.626	4792.7	3501.43	4652.46	3308.75	5037.2	3808.55	3737.06	3521.18	1883.07	1774.91	3242.21	2755.46	2736.73	1807.53	1999.34	2674.05
M376T855	240.446	137.227	178.877	194.845	184.264	212.513	148.423	156.654	5226.05	3761.94	4664.1	3313.16	3742.43	2609.38	3544.61	3132.29	894.238	881.724	1381.18	1161.35	1045.85	782.842	681.043	915.603
M70T740	1083.49	1758.28	1746.74	1335.43	1104.15	1303.31	1847.32	563.007	3108.19	1917.22	4133.81	2204.38	3509.42	2450.08	2651.25	3283.49	3540.77	3279.47	3213.03	3365.16	4309.57	4705.2	3562.72	3933.74
M130T482	1176.43	1033.3	1372.9	899.225	1230.82	1155.08	830.487	1093.35	4885.74	4185.87	4100.99	3655.49	3073.39	4106.97	4013.34	4916.17	2667	2269.55	3686.13	3140.07	2718.77	2884.8	2623.06	3652.2
M561T859	9009.8	11164.5	6773.31	8182.21	8759.43	11775.8	7500.05	8545.96	17389.2	15322.5	19900.9	13626	11579	10891	11126.2	13871.6	20854.6	17570	17890.3	17760.3	19024.1	15897.8	15604.6	15862.1
M461T704	2347.41	1049.34	2058.49	1113.68	1327.03	2882.89	1362.72	1757.03	5633.22	5082.11	7015.24	5390.19	6579.88	6241.81	6432.86	3196.29	6454.76	6371.68	7901.22	7909.01	10513.7	6814.71	5674.82	8559.33
M230T725	1859.52	1420.82	1421.87	1596.86	1242.23	1933.02	1603.4	1692.21	3641.58	3370.05	2468.99	2046.67	3019.93	3118.82	2915.14	2456.49	2890.67	2545.56	3549.45	2639.09	3004.37	2997.27	2761.42	3148.31
M202T533	1130.56	498.44	1045.38	788.984	780.169	985.566	852.159	706.692	2022.94	1594	2303.44	1397.74	2785.79	1952.31	1704.12	2416.69	1775.4	1945.96	2369.4	1643.94	2158.65	1826.37	2151.56	1746.41
M296T564	827.161	945.856	874.968	1010.01	884.419	900.465	874.966	1042.48	2321.52	1567.61	2584.99	1845.5	2450.55	2705.75	2081.43	1828.52	2010.97	2089.02	1879.59	1610.04	1731.19	1776.3	1870.75	1318.7
M166T501	8005.99	6029.21	3648.19	5697.04	6932.66	5065.34	8360.66	3331.69	44372.4	32541.7	59821.5	34323.3	38756.7	41110.3	38675	39560.3	26739.3	39077.2	25706	24843.6	26251.6	22812.8	33008.4	19916.4
M293T704	6222.36	4413.09	7657.45	5721.35	6215.06	11027.1	6657.85	6236.27	19468.6	15620.3	24380.3	13033.9	22304.1	15457.5	18231.9	14728.5	26208.3	22772.9	32473.6	24545.8	28739.4	29447.7	15892.8	22587.2
M216T648	24508.4	18837	22441.6	23349.4	21495.4	23419.5	26868.8	24193	36339.6	35037	36171.2	33508.6	41577.2	36552	35507.4	36330.4	34465.8	32152.8	38733	37263.7	34056.4	33354.6	32318.1	33001.7
M540T740	6727.43	5209.08	7607.5	5461.99	6206.32	6663.33	6279.39	6677.26	13138.9	11424.8	14220.7	10544.8	11387.4	11299.3	13266.5	10742.6	9507.72	10920.2	13191.8	12900.7	11304.3	10155	10875.3	11774.1
M256T648	46993.1	40475.3	46382.7	48278.9	46458.5	48208.1	48506.8	50130.1	60898.2	65705.7	65439.4	61882.1	66572	62036.5	64729.1	65218.3	60458.9	56584.8	65365.1	67495.5	59647.1	63106.3	61026.1	61874.2
M334T649	608.949	330.154	460.129	298.119	713.543	919.878	689.482	683.313	2710.52	2223.16	3230.8	1902.59	2977.49	2768.17	2584.06	3939.89	1825.12	2107.94	2097.64	1489.52	1804.52	1494.24	1581.64	2291.11
M367T648	6700.03	5208.32	5832.67	5573.03	6077.2	6800.04	7695.87	7872.6	11702.9	11799.4	12018.4	11867.9	14395.6	11890.2	12125.1	12953.3	13542.7	9947.88	12329.1	11166	11189	10731.9	10843.4	11227.4
M342T853	1650.9	2019.08	1094.91	1383.72	1441.37	2414.66	1594.58	1344.22	4649.9	2907.4	4263.46	2526.85	4140.67	4179.28	3386.4	3382.81	4865.37	3744.01	3482.32	4185.53	3787.09	3622.14	3132.74	3914.18
M191T704	7313.96	5952.25	7803.36	6137.46	6566.07	5771.8	7400.89	7925.32	8163.77	7932.62	8361.81	9724.07	12375.9	8831.21	7367.81	6415.34	11164.7	10348.4	10978.2	11821.8	11180.8	11592.3	10295.8	9251.17
M240T658	854.787	679.02	972.383	791.247	813.619	765.871	745.437	704.963	10295.7	7715.66	8694.61	6618.66	9009.07	8731.2	7331.18	8833.2	3553.96	3321.7	6365.05	5225.57	5161.61	3463.53	4596.85	6014.4
M226T691	588.118	421.499	551.796	423.309	543.454	508.02	508.547	458.991	6224.37	4543.85	5800.94	3987.47	5786.59	5349.86	4590.86	4565.56	2109.55	1946.64	2835.46	2707.2	2546.2	1289.69	2027.14	2778.1
M372T837	74.3082	70.576	94.2772	73.2096	83.9896	70.4616	81.6885	96.9831	3034.64	1963.26	2642.65	1869.45	2505.01	2224.14	2115.44	1824.59	526.942	492.235	972.343	949.047	884.907	734.06	558.151	935.32
M495T529	229.131	163.998	456.277	361.511	342.299	303.707	242.056	337.077	784.334	777.73	860.077	816.402	672.784	449.704	802.253	977.452	820.032	767.248	796.368	746.408	548.099	643.129	716.88	783.22
M374T564	421.081	250.61	272.661	177.995	278.141	400.415	305.861	191.845	1684.23	1780.82	1563.26	1538.62	1877.19	1518.95	1562.55	1615.56	743.74	1030.14	1142.52	943.171	1194.83	663.391	974.009	908.525
M603T934	490.471	541.983	600.359	498.269	445.848	584.111	641.76	590.779	1211.71	1020.92	1336.96	1097.13	1481.28	1295.92	1044.43	1254.97	1212.22	975.044	1165.01	888.948	1021	833.22	1023.01	1040.69
M84T704	15384.3	16183.9	20094	17208.7	18227.8	25110.2	19409.8	16828.7	33158.7	30968.3	36165.6	28852.8	36627	30225.7	36549.8	27355.1	40911.1	45111.6	44667.1	41505.2	49223.4	48519	29564.4	37079
M449T648_2	4419.23	2917.33	3805.33	3842.45	3939.23	3755.3	3541.12	4454.93	6289.74	6661.13	6676.4	7004.23	7100.39	6412.56	6198.61	7653.84	5980.88	5668.68	6982.46	6537.98	5376.61	6706.4	6736.39	6757.68
M714T763	779.907	918.219	929.41	535.728	854.471	856.741	1007.59	897.676	3384.51	1721.91	1969.12	1675.21	1101.37	1748.05	1681.1	3666.01	2189.7	1938.67	1812.3	1954.98	1982.72	2023.29	1257.09	1766.1
M524T649	1188.24	970.255	1144.86	1334.58	1165.14	1845.97	1685.4	1801.27	3975.46	4823.76	4813.98	3717.21	4535.66	3992.59	3884.85	5301.46	3257.88	2691.86	3556.99	3211.01	3456.35	3883.51	4261.67	4494.48
M371T867	2555.77	5099.52	1900.68	2764.33	3949.72	6067.95	2449.76	2371.98	9981.89	8319.01	11559.8	8962.22	12984.3	11249.3	10324.3	10379.2	14347.2	11080.4	9249.64	12378.5	9301.25	10793.7	9194.74	11066
M112T649	5471.46	4143.66	5405.81	5466.4	4730.94	8873.66	6924.14	3671.94	15352.9	13851.3	18196	11872.5	18049	15910.6	14075.7	18981.7	14334.4	9748.2	13845.4	11903.1	13592.6	13610.8	11952.9	13443.5
M291T903	493.52	387.203	491.604	463.302	565.946	672.924	488.932	599.573	1035.94	823.477	1015.77	724.442	1077.12	742.254	804.161	802.903	962.466	940.665	1392.13	1330.05	1154.74	1068.18	1373.67	1367.83
M346T870	213.255	173.578	226.85	230.037	245.777	208.914	253.739	187.409	14717.9	9526.96	10383.2	10187.5	11848.5	11714.7	10000.3	12054	1513.47	1614.63	2590.83	3041.8	2259.87	1844.36	1401.23	2239.46
M380T647	31541.7	27318.8	32338.4	30131.6	31080.4	29784.1	34462.3	31071.8	48482.3	44498	41171.6	42594.2	50580.5	44622.4	45587.5	41793.4	48004.1	40332.9	46965.2	45783.7	42226.6	47178	41830.8	39048.3
M261T704	1340.42	2582.44	2781.94	1912.23	3199.63	3400.65	3262.12	740.707	13428	9351.23	13754.8	9111.28	12898.4	11566.7	12182.2	9397.29	9403.11	9632.62	17742.9	14679.8	16020.2	12941.9	10136.9	15722.6
M187T479	19685.6	25494.7	23546.8	16669.7	18624.7	17248.8	24723.7	20690.8	36769	29757.9	31836.3	24474.7	35350.1	33773.7	26834.4	28600.4	40128.2	42828.9	43551.7	37106.6	31366.7	36134.9	34908.9	42537.9
M737T647	3368.81	3164.76	3345.76	3878.82	3389.95	3531.77	4781.05	3807.46	8413.25	6835.14	6431.8	6018.49	9742.19	7975.97	7416.11	6490.57	7400	6673.26	8273.66	8079.77	6574.29	6409.06	6117.33	5907.4
M428T584	385.853	134.105	413.927	229.613	240.746	67.6161	126.833	357.17	3319.06	2693.14	3195.42	1616.68	3642.68	2461.48	1991.18	2597.91	1241.04	862.601	1602.48	976.658	1376.09	1467.52	1423.24	909.941
M719T868	172.605	292.468	99.5207	192.845	250.561	619.987	149.978	142.188	1435.05	1120.58	1486.72	998.485	1776.09	1329.21	1174.8	1549.27	2005.03	1589.17	889.121	1548.19	1212.46	1521.09	1204.83	1707.22
M490T493	586.041	428.419	289.879	1267.53	1219.57	957.742	432.848	819.028	9308.02	4627.21	5356.84	6267.01	5225.64	5964.98	6709.96	6671.03	3129.51	2557.66	3580.32	3062.51	2900.02	3382.99	5048.52	3559.02
M175T968	20735.1	16362.5	26866.5	15057.3	13224.1	25754.6	29978.5	28703.1	85024.3	71774.5	72110.9	62628	100799	79871.7	66448.5	73655.4	77306.9	51538.3	73061.7	63127.8	62324.3	86230.6	50654.4	65287.8
M305T663	1051.77	842.614	751.667	462.101	1181.37	1532.73	885.441	641.802	7796.05	4792.62	6026.83	4943.1	6786.05	5731.22	4605.64	4714.77	3316.51	3232.3	4476.16	3749.65	2730.3	3089.35	2426.41	2767.94
M375T891	128.868	70.278	162.575	88.1437	206.935	88.1682	110.023	68.2882	10824.8	7911.45	10014.8	9363.9	11053.9	7912.05	8362.99	6834.89	1932.1	1968.51	3550.15	4889.08	2997.54	3232.27	2809.47	3398.47
M218T825	1132.48	1590.18	2241.41	2419.74	1902.91	1696.01	1733.19	1314.85	20389.9	20455.3	19570.9	20133.3	23864.6	20489.4	16457.7	19441.4	4931.31	3879.76	6293.55	7688.35	5304.04	5046.65	5367.33	6357.03
M655T647	6667.83	5126.98	6723.37	7293.9	5953.91	6332.2	8004.55	6119.54	14395.1	12783.8	12247.9	11786.8	16577.9	14036	13610.1	13362.2	11917	11437.6	14608	13979.2	10600	13031.9	10334.7	11280.2
M276T767	2047.42	1434.18	2342.16	1805.63	1575.79	1925.61	1452.34	1490.09	12965	9872.67	9473.86	9321.35	10091.2	9973.17	8786.72	10148.8	3219.11	2940.13	4149.72	4128.67	3721.02	3227.48	3151.42	3707.51
M583T859	1194.29	1479.57	1095.38	1029.85	1180.36	1461.94	886.798	1295.25	1970.15	1667	2198.2	1854.94	1551.64	1669.42	1340.66	1408.78	2313.96	2192.21	2228.29	2229.45	2143.66	1866.57	1766.06	1976.97
M248T475	1815.39	758.941	1303.04	1199.85	1688.37	920.804	846.378	497.198	20227.9	21102	18687.1	20989	16393.6	25193.8	23636.4	20789.4	4619.23	6305.82	5366.98	9148.17	7833.33	9028.04	5055.97	7321.34
M329T783	13.6673	114.956	242.367	182.893	166.989	44.5745	157.347	102.35	4360.79	3131.21	3065.65	2268.65	3157.76	2949.07	2645.1	3762.01	829.309	549.972	1330.57	868.736	1195.04	1222.85	1314.86	1358.12
M403T886	209.395	183.623	156.634	160.746	245.699	137.154	188.684	148.96	11612.6	6107.39	7852.86	6847.2	11752	8042.45	8397.18	9499.2	1366.78	1010.95	1863.65	2048.59	1652.37	1180.8	1042.87	2028.67
M587T485	136.023	215.784	183.454	79.9573	178.732	270.655	172.961	257.035	1172.26	1214.18	1402.97	928.087	1325.79	1320.32	1073.11	2046.27	984.857	650.284	768.811	792.371	874.466	551.101	485.142	761.683
M298T647	196413	169485	188044	204479	199539	184678	213802	198618	308696	281215	259384	275686	342017	288202	307431	268151	299074	260851	298062	299176	253266	305506	249669	265339
M560T648_2	1852.82	1009.72	1296.86	1462.71	1351.1	2145.84	1953.65	1419.63	4005.51	3463.48	3202.5	3536.66	2134.46	3895.51	3511.13	3243.86	3565.72	2892.09	2948.53	2530.78	3283.48	3423.65	3322.86	3459.32
M213T854	1764.3	1705.22	1349.39	1054.97	1426.17	1877.4	1557.02	1458.53	3398.08	2142.32	2966.02	2062.25	2962.99	3519.3	2474.81	3354.97	3143.68	3059.72	2857.04	2574.35	2901.07	2366.89	2358.77	2719.24
M303T823	484.382	269.983	356.863	335.601	402.559	411.832	326.21	265.248	835.352	1837.74	1125.57	1256.22	963.726	1574.3	796.619	1909.01	777.43	1370.77	2032.34	1994.34	1911.63	1967.19	1694.32	1689.46
M334T494	2263.53	1349.19	1292.26	1547.31	1478.84	2703.41	777.629	1970.4	14239.9	8457.51	14033.1	6645.57	13568.8	11857.9	8839.43	7540.75	7886.21	9134.39	7286.75	3554.63	8318.83	6722.17	6462.2	7275.28
M391T747	2832.42	1519.12	1657.34	1407.51	2259.76	2987.84	2197.06	2537.93	4024.11	3055.15	4021.01	3316.61	4073.74	2721.32	3553.39	2937.15	4370.75	3826.03	4824.02	3927.39	4551.12	4360.52	3970.79	4360.39
M214T488	1766.01	1556.34	1714.08	1401.05	2626.57	1645.84	1305.77	1025.51	15614.3	13915.6	16431.6	17063.8	11372.8	15233.8	14441.7	15391.9	5906.44	7941.51	6431.91	6592.15	9230.68	10250.9	5570.71	10582.2
M132T489	229.9	127.487	219.617	228.926	184.119	150.614	55.8903	26.5022	4714.17	2630.34	2022.58	2152.71	3338.84	2279.63	3330.79	3186.48	1529.47	1070.85	1384.92	1047.2	1381.62	1969.2	752.604	1699.74
M346T849	303.035	205.241	301.758	173.312	289.632	209.2	287.474	229.453	12584.7	9979.37	10200.8	8896.3	14401.1	10002.1	8314.43	10420.7	1197.37	1499.34	2368.11	2748.48	1993.52	1422.83	1732.27	2443.83
M591T890	623.947	696.355	689.02	555.813	688.669	891.355	559.373	478.871	2789.31	1633.14	2805.38	1580.91	1770.52	2218.85	2398.55	2134.87	2539.3	2651.01	1849.73	1746.91	1882.9	1538.98	1600.48	1810.71
M922T581	6643.22	8012.43	6501.37	7136.78	4967.44	8128.48	7781.43	7945.9	1630.72	2246.96	1838.16	1179.72	3284.11	1445.25	1421.43	2104.11	2834.69	1903.06	3824.03	4102.26	2242.49	3995.06	2405.9	2613.04
M246T714	918.161	667.866	1704.64	1328.65	1168.43	1326.63	1392.94	872.188	8526.03	5826.45	7550.27	5336.37	8439.11	4657.08	7189.61	7133.36	2204.97	2826.12	2776.33	2684.91	3068.85	2499.38	2525.13	3572.02
M633T707	2158.91	2571.05	1423.8	1686.12	2274.62	2605.1	1977.19	1621.28	3679.76	3483.17	4094.1	2229.77	2721.47	3466.22	4354.99	2411.34	3717.47	3413.75	4263.48	3709.75	3397.18	3576.81	3431.44	4200.04
M560T868	1081.6	1280.36	773.191	899.111	1297.1	1532.91	952.669	1087.2	2623.37	2504.77	2734.53	1926.05	1648.18	1733.85	1695.63	2230.73	2933.93	2488.56	2105.47	2625.1	2586.17	1988.22	1983	2272.64
M300T741	317.55	198.057	274.184	229.367	214.179	136.539	147.462	221.449	1970.37	2032.89	2307.13	1531.82	1782.45	1752.41	1031.82	1352.36	950.35	886.583	1769.35	1638.28	1262.03	1282.37	1393.79	2017.16
M274T672	3343.47	2208.95	3107.36	2176.27	2682.19	2848.78	2401.26	1944.12	18279.7	12068.1	14081.1	11669.8	14244.7	15211.2	12493.8	13622.4	5110.72	5389.35	7054.35	6544.53	7911.92	5222.9	5035.78	6666.27
M176T759	13112	9133.77	11196.8	1678.09	15302.2	14469.1	13710.4	11599.5	23582.2	19283.5	22152.4	19693.2	26319	18679.1	24228.5	18689.9	24163.7	27665.2	31885.4	23039.9	30941.3	29112.7	24798.9	27524.6
M328T662	1630.2	1472.53	1447.01	1173.45	1419.75	1566.99	1509.95	1758.28	5954.77	3677.06	3919.37	3678.12	5886.56	3973.8	3394.11	3597.47	3839.88	3328.94	4313.72	4027.45	2955.82	3328.87	2736.73	2646.16
M280T500	2434.21	1907.23	3178.07	2971.54	1730.04	2076.31	2116.82	1500.66	18736.7	13991.2	19720.3	12608.5	23500.6	16504.1	15937.3	11780.2	6172.31	4833.08	7466.71	7979.19	7509.9	4714.43	7074.23	8540.37
M403T870	251.135	142.104	222.131	180.816	389.487	166.987	226.209	158.604	17156.9	12474.2	16259.1	12806.6	14228.6	13199.2	11642.9	10999.8	4735.34	4163.8	10686.6	9747.71	7228.27	6327.3	5739.95	8465.03
M240T650	17394	15422.9	17491.7	17684.2	18480.8	17218.6	17099.2	17829.5	21047.2	23414.2	23706.8	23080.7	21239.2	21808	23048.6	22768.2	19825.8	20007.7	21623.4	22499.8	20763.5	21429.3	21237.9	20628.1
M203T695	246.547	252.223	310.832	254.418	287.928	295.281	339.331	322.422	1355.32	1138.42	1531.57	856.142	1563.68	1250.19	1418.67	1168.91	665.479	624.224	910.021	863.924	1078.54	576.243	800.138	916.671
M250T476	571.349	397.293	496.906	344.539	473.157	345.714	442.168	329.21	4252.98	4949.46	4860.58	4878.46	4072.93	5873.89	5520.73	5304.82	1033.56	1407.94	1271.88	1879.54	2012.17	2133.85	1360.35	1740.1
M331T826	465.054	149.649	195.781	206.679	385.29	54.6087	247.798	220.342	11145.4	13274.2	10080.3	11332.7	14586.4	11719	8536.41	14597.6	2285.41	1653.65	3472.22	4377.47	2526.31	2446.67	2289.12	3160.48
M558T856	528.922	616.851	366.897	543.828	486.859	680.103	564.904	444.711	925.672	920.544	1161.47	705.952	580.123	676.986	639.199	583.537	924.061	931.334	837.424	780.871	847.935	838.587	869.584	808.306
M750T289	1236.04	599.45	967.466	962.106	967.814	1030.79	2793.95	563.214	3634.47	1308.03	4173.1	2441.23	2643.61	3569.07	3067.94	2913.29	7386.08	7186.83	6039.32	3848.52	4692.29	5078.45	5783.53	8382.22
M868T754	1677.86	916.599	2069.91	1070.42	1751.52	1322.88	1396.7	1883.55	2899.21	2226.57	2316.29	2689.01	2574.63	1864.34	2113.68	1697.59	2671.94	3224.8	3153.83	2710.4	3688.47	2722.11	3217.14	3163.25
M518T648	1220.42	836.936	616.93	1400.54	507.113	1100.61	872.848	712.695	2229.84	2094.2	2560.22	2488.1	3505.16	3491.53	3109.38	3659.7	2618.44	2340.99	2346.83	2617.08	1915.27	1760.68	2021.27	2751.64
M386T898	521.423	679.6	294.493	508.125	441.784	820.586	543.242	481.717	1829.15	1348.51	1786.83	1602.52	2680.51	1894.55	1282.62	2029.88	2651.54	1912.02	1627.86	1995.3	1298.52	1664.23	1651.23	1579.51
M517T922	61.1363	67.2761	65.565	54.7261	78.6226	43.3631	58.8746	30.217	3526.52	2545.35	3000.49	2193.48	4139.68	2359.76	2273.15	2245.24	488.62	456.733	988.075	1119.81	865.137	798.929	579.545	693.708
M432T665	8875.55	7947.44	7349.82	8091.88	8225.12	8817.6	8433.52	7726.3	18323.4	14266.5	15923.8	15336.9	17545.5	15759.2	14707.6	14772	14116.1	11999.6	15386.7	14099.2	13112.7	13264.8	11815.9	10362.9
M246T844	487.791	481.196	501.237	361.998	452.598	333.083	434.746	388.256	7920	2380.85	20108	3726.73	10186.5	20679.7	3287.88	8602.06	1407.27	1062.27	2048	2138.84	1368.12	1422.89	1247.68	1721.77
M866T609	2096.93	1797.28	1667.6	1261.42	1135.44	2538.68	2021.3	2165.29	5757.42	5208.9	6934.89	3987.34	7672.77	6580.65	2685.2	7078.39	5745.51	5426.63	5826.9	3893.41	5991.26	5614.74	3183.77	4965.79
M70T585	1192.44	609.175	1099.2	677.95	759.742	739.024	752.089	909.104	9135.9	9883.38	12965.1	12013.3	12758.3	11734.7	4765.11	13582.8	2221.62	3270.32	4438.61	3717.9	5580.15	5572.48	4083.43	4739.1
M360T817	518.775	451.236	607.525	501.782	534.333	528.383	444.925	565.797	13965.8	10219.1	14064.7	9092.5	14036.6	11639.8	8774.05	10305.8	2505.61	1966.2	4025.89	3603.15	3144.39	2034.37	2758.24	4248.23
M250T822	6058.05	6408.85	5894.13	5925.8	7058.35	6998.93	7195.91	5818.7	8188.2	7983.46	8292.34	9790.61	9503	6839.44	9307.73	9303.35	9889.24	9494.18	9056.32	11176.7	10109.6	9069.84	9532.47	8021.79
M152T704	4593.17	4802.96	5444.1	6323.98	5303.36	7247.27	5771.97	5229.61	7460.14	7900.98	9773.91	8082.33	8010.54	7640.56	9577.67	10629.3	9168.23	10669.4	10917.9	11207.9	13654.1	11051.3	8311.81	10888.2
M598T823	3333.89	4272.73	3468.42	3753.67	3845.82	3934.34	4050.89	3460.63	4329.14	4643.33	3692.45	4674.9	5129.61	4256.52	3947.49	4504.94	5271.23	5175.47	5168.67	5684.6	5686.35	4910	5008.32	4581.85
M87T488	1093.67	705.273	1163.35	472.377	547.842	589.827	636.669	871.621	8128.25	6848.77	8835.82	6200.97	8155.15	6693.76	7811.28	8226.89	2640.93	1809.98	4046.96	2888.97	2601.22	4009.32	3699.23	3699.28
M584T583	2236.31	1565.51	1877.55	1232.49	1592.6	1970	2101.54	2385.73	13295.4	6529.93	9037.45	3687.54	13328.2	5900.51	5182.63	6819.75	7298.24	4284.87	5447.09	3684.72	6059.36	5131.98	5926.07	7093.03
M112T482	689.397	748.184	806.827	533.22	643.19	589.23	722.759	728.209	2405.75	2392.69	1486.3	2294.37	2724.82	2516.7	2005.39	2223.5	1122.94	1473.91	1743.68	1614.62	1462.58	1147.37	1357.89	1859.82
M226T648	575.059	331.113	281.795	302.576	433.479	298.148	483.617	411.504	4327.68	4393.92	6095.91	4503.16	5366.91	4447.04	5430.22	3951.42	2569.12	2677.39	5369.27	2377.38	4134.03	2568.76	3296.25	3466.76
M627T580	257262	281275	346037	225623	247465	316400	392661	264801	122431	99064.3	40007.3	64853.1	56048.8	58443.7	66504	70653.4	153715	84038.6	108064	48239.9	113597	69963.4	112413	139292
M635T649	732.242	559.714	469.436	810.777	893.584	1172.11	1021.91	925.362	2468.98	2602.74	3426.7	2383.9	3853.39	2445.85	2463.15	4207.34	1620.44	2001.32	2881.78	2071.66	2993.68	2143.2	2146.83	2489.97
M462T647	54093.1	50146.2	52847.8	57794.1	53895.7	53710.9	63057.7	54858.8	88136.3	80079.3	75786.3	73799.4	92465.7	83642.3	81995.9	74256.6	79599.1	69811	84419.1	86294.9	71662.7	84793.9	72084.4	71604.7
M520T341	234332	260740	301443	286991	309287	294812	258535	301167	198575	293775	292646	350192	304379	351408	342538	373099	116671	127186	188440	156056	184743	211233	173570	158301
M359T454	5598.13	4107.01	4742.45	3840.47	3438.6	4429.59	4726.91	3967.36	2322.91	1595.26	2230.15	1396.29	4515.32	2123.25	1941.58	1542.48	2606.86	2585.95	2451.09	2105.21	2367.41	2079.03	1925.06	2532.67
M297T486	505.965	265.967	473.983	279.198	340.588	379.671	427.139	458.21	3365.91	2613.84	3137.51	2699.53	4942.92	3829.5	3081.68	3581.2	1166.99	843.814	1158.81	1262.01	884.37	1239.47	743.733	871.692
M696T648	187.181	411.611	353.868	256.079	302.2	465.783	294.803	549.027	1447.12	1546.51	1390.7	758.761	2367.34	1049.02	1377.93	1067.9	1761.12	1109.36	1364.13	1578.07	1038.99	1102.34	895.736	1118.18
M697T867	394.004	703.596	132.293	361.334	502.883	1352.72	285.327	277.865	4942.62	2836.62	4826.74	2885.44	6280.88	4639.24	3185.53	5400.1	6257.88	4626.38	2737.43	4254.26	2674.64	3757.5	3185.6	4073.82
M195T564	1420.41	804.427	647.037	590.31	836.336	762.184	759.664	851.365	4956.64	4158.85	4005.21	4132.61	5542.61	4406.57	4314.18	4707.07	3057.98	2299.74	2304.9	2449.04	2761.08	2366.82	2225.63	1382.69
M322T648	53452.3	53398.8	55030.9	60727.7	54888.1	56036.7	62718.1	60000.5	76692.9	74667.7	69567.6	74459.5	80124.6	73767.1	78125.7	68844.9	69214.4	69744	78783.4	78910.1	73029.9	77506.6	71273.3	67413.6
M544T581	472.317	372.619	241.014	388.057	191.785	363.349	133.603	98.2937	3720.81	2819.49	3048.55	2425.66	3396.03	3078.43	2821.14	2951.14	1396.92	1123.4	1574.83	896.522	856.807	1289.54	816.582	1074.08
M795T648	566.365	377.367	373.443	522.161	162.429	481.529	448.888	577.633	2611.26	1867.36	2040.42	1619.64	3629.7	1900.97	2146.05	2840.36	2122.67	1665.47	2239.99	1442.9	1178.34	1761.53	1070.95	1999.12
M282T524	1219.23	1146.2	1227.63	574.007	905.783	1002.32	925.817	1190.57	3284.03	1844.7	2846.66	2353.1	3468.42	2071.86	2718.95	2984.67	2895.95	1595.84	2134.3	2873.96	2169.52	2255.09	2446.76	2688.67
M311T808	286.276	290.255	306.302	274.608	260.897	407.8	252.872	269.604	1760.19	1584.07	1721.71	1632.9	1512.33	711.348	1084.81	1351.19	582.999	647.638	1136.22	947.853	863.339	723.232	702.893	939.367
M848T647	992.23	482.984	843.175	687.701	502.229	877.333	1415.39	870.563	1628.62	1931.99	1312.36	2447.28	3093.73	2582.09	2192.33	2492.6	2475.36	1762.49	2296.89	2105.94	1965.59	1908.16	1643.39	1674.52
M120T663	1402.18	689.865	413.181	1676.52	1297.56	1262.79	1142.82	713.4	3838.45	1903.92	2807.12	1908.94	4789.04	2974.52	3262.39	3156.77	2600.99	2415.92	2416.17	2470.58	1893.55	2805.82	2497.81	2336.8
M630T840	585.569	554.024	387.398	498.62	481.855	592.277	494.814	619.077	973.673	863.257	997.526	869.243	1100.95	934.968	823.836	818.772	885.162	884.097	927.329	829.551	680.353	864.313	825.056	739.72
M742T866	792.805	716.515	665.341	636.127	779.882	934.054	739.848	500.763	3840.53	2049.59	1323.73	1475.7	1293.37	1403.35	2979.42	2479.61	1670.06	1486.69	1353.54	1648.42	1592.22	1889.94	1152.6	1173.21
M389T888	86.1655	98.152	120.304	108.367	195.059	52.2799	118.489	90.1238	18975.8	12009.3	14017.6	11825.3	18002.3	12774.9	12165	11245.6	1759.66	1840.43	4324.11	4564.13	3257.56	2643.08	2271.23	3656.57
M684T567	3742.98	2912.3	3269.19	2315.7	2003.41	4351.38	4178.56	2572.92	6749.83	7401.89	6461.73	6036.79	7543.73	6261.13	6025.51	7409.23	6344.18	6078.69	5148.82	6925.75	6288.53	6199.23	5552.68	7576.08
M272T479	721.379	956.706	807.427	602.6	943.089	725.166	772.557	845.917	960.668	1344.89	1546.41	1146.62	1227.04	1054.19	992.351	1271.8	1177.7	1338.71	1276.76	1080.11	1237.42	1105.19	1151.3	1330.88
M588T630	6501.41	8176.47	8365.44	7970.29	5802.87	8315.14	8029.35	6381.41	3317.98	2371.97	4133.41	4221.29	3558.33	2612.66	6393.24	3677.51	5309.31	5006.96	3251.64	3607.83	3126.63	3866.41	3239.13	2958.54
M489T290	14757	9068.82	14571	12655.8	13931.9	16838.4	16463.2	17912.9	40288.3	17482.3	50010.9	17424.2	25941.2	40659.2	17805.7	36372.3	48880.5	44592.6	49922.5	28189.8	38428.7	31320	31947.3	51677.1
M270T475	7973.71	8626.92	8129.85	7379.27	7685.9	9366.13	8706.81	8381.65	1792.5	3002	2256.87	2779.7	2341.98	2837.11	4041.29	2670.67	687.064	7573.41	675.995	1302.62	905.279	1484.22	552.489	1313.73
M389T583	3113.74	3214.14	2747.7	2914.62	3636.33	3469.9	4503.04	3318.68	3628.73	1624.62	3589.23	1448.46	3915.93	2478.05	1130.12	2193.58	1382.55	893.98	1859.74	609.361	1623.19	1189.78	1537.28	2153.29
M304T721	1327.64	888.801	850.802	632.746	900.921	601.245	823.201	1091.23	8622.49	4396.27	6270.39	3795.9	5436.2	5978.59	4780.11	2298.74	2343.37	2422.06	3174.33	4199.28	3481.25	3665.49	3446.91	5355.79
M135T823	1712.41	1591.44	2425.92	2253.68	2507.05	2400.74	2164.95	2332.7	3146.26	3090.75	2204.34	3177.31	3085.89	2770.79	3079.11	3102.58	3336.53	3148.45	3344.07	3303.4	3469.92	2873.58	3131.56	3016.9
M422T866	329.922	476.815	337.884	426.138	373.73	324.235	234.393	504.608	1526.53	1603.67	1320.79	1288.03	1756.51	1697.64	1101.3	2896.86	925.077	565.986	925.93	1021.4	724.188	819.352	1086.63	876.578
M877T648	541.965	129.894		340.187	31.3475	420.598	368.682	213.081	1080.43	920.885	1226.16	974.926	1542.98	1078.27	889.518	1117.72	1095.04	670.946	1114.91	918.872	1229.14	1026.31	880.315	950.557
M152T899	497.993	518.445	347.173	427.922	446.308	652.847	397.327	413.135	1630.1	736.238	1955.51	987.274	1986.33	1337.08	1085.85	1679.05	1853.14	1342.85	1203.99	1322.41	1155.45	1100.8	825.372	1488.94
M475T758	3162.84	2891.31	3207.35	3221.72	1582.19	2191.77	3024.63	2146.28	726.722	1146.2	343.882	455.373	1004.67	801.255	982.709	703.88	962.324	1074.68	1406.48	672.874	928.214	842.01	658.17	1013.8
M567T862	1794.53	2486.75	1314.8	1979.47	960.968	915.889	900.935	2074.44	7510.85	7623.03	6411.34	7517.63	10185.5	7998.34	4841.15	9282.11	3653.19	4011.17	4683.13	3819.88	3332.9	3596.35	5774.4	4151.62
M320T718	2125.51	2743.44	3409.86	2294.99	2741.73	2946.97	3565.4	1470.49	2537.65	3570.79	4548.91	4737.77	6490.61	4369.86	4988.11	3470.45	6131.52	4513.71	5758.77	5927.1	4803.97	4729.32	4402.05	6084.22
M601T489	259.911	82.7603	332.058	126.641	159.269	177.038	60.22	99.1188	1642.76	1955.77	2013.52	1414.77	809.259	1756.16	1233.31	2085.25	1694.82	789.65	901.927	1008.3	1204.2	596.992	1267.22	1019.96
M643T552	3411.96	2903.59	3003.61	2317	2537.58	3415.62	2984.32	3285.91	5239.67	3195.53	5094.02	3454.98	4820.61	4873.8	3526.24	5001.12	5658.4	4672.16	5442.34	4869.11	4180.28	4314.23	4170.2	4726.21
M544T566	459.04	563.923	447.57	479.173	696.47	603.374	447.785	479.784	1365.57	1075.77	1616.77	950.714	1474.64	1371.11	1609.24	1375.41	1261.38	955.443	859.482	1071.46	847.79	1094.27	1421.06	1157.1
M163T244	329.409	3998.11	6380.92	6551.24	6620.36	3398.69	6375.29	6400.06	43181.4	41048.3	35398.6	36983.4	46804.5	10879	32992.7	27576.4	13265.1	9486.41	14261.6	12719.8	13067.2	14185.2	14412.2	9993.47
M628T487	167.968	271.923	295.485	191.146	149.551	298.635	195.631	375.907	1782.51	1895.54	2033.34	1912.08	2156.19	2117.57	1627.15	2585.31	631.359	1022.51	923.724	1189.39	1041.81	1175.23	532.548	1325.65
M289T850	636.626	507.957	721.208	558.722	565.781	591.278	718.535	497.224	3532.07	3634.67	3478.46	3208.05	4459.69	3706.98	3427.43	1150.44	1058.7	1195.41	1900.39	1972.68	1868.86	1297.89	1417.36	1882.91
M144T529	1323.49	1098.15	1208.61	934.72	1079.65	1061.59	1370.12	1519.42	2793.7	1888.53	2868.81	2449.93	2297.43	2557.75	2014.38	2895.09	2618.62	2132.12	2544.78	1822.84	2314.87	2078.81	2021.42	3031.57
M358T609	17555.4	12745.6	10835.5	11649.6	15761	23740.7	16624.8	13342.5	47337.9	38650.2	43705.2	35503.7	47189.8	44743.9	41052.1	43000.9	27489.3	32985.2	34480.8	29270.2	27802.3	29265.9	23389.3	35295.5
M298T74	10028.7	8551.06	11726.4	10293.5	9809.17	7759.53	9254.02	11678	7060.14	7548.1	8220.56	9253.83	8161.01	10903.8	11220.6	8087.86	4170.26	6229.45	3990.96	4180.84	3210.97	7488.11	5312.61	4728.08
M306T718	10921.2	8787.13	11562.8	8973.25	9673.14	12959.8	9784.16	8459.42	12583.6	10682	15076	10252.8	15541	12229.5	13427.8	10653.5	19053.6	17106.3	19956.1	14916.6	19845.1	17563.5	13382.3	16278
M133T822	33539.5	42928.8	36405.7	36375.7	40020.6	39520.4	42713.2	34123.6	48490.7	45689.4	45585.8	54265.4	51253.9	45169.4	49104.3	48280.5	54254	54555.4	50270.5	58529.8	57871.6	47105.7	52869.1	46662.4
M234T698	1133.56	1021.94	1067.21	1043.78	1015.89	1184.22	1253.38	1279.17	10803.8	6589.06	9038.4	5253.29	7665.65	6790.42	6750.92	6445.3	2313.28	2746.17	4277.83	3725.61	3263.89	1850.44	3249.23	3235.31
M151T704	5432.34	7325.99	6842.72	5500.24	6737.65	8208.51	7376.53	7865.19	9311.35	9613.38	10241.6	10389.7	12659.9	11314.4	13890.3	5810.28	12627.7	12749.3	9988.08	11424.8	12757.1	17061.7	12735.9	11724.9
M475T589	368.656	501.124	567.928	339.214	410.248	554.535	249.912	628.144	847.748	808.117	722.176	961.424	737.917	652.599	851.029	853.49	934.679	785.602	870.8	927.551	1013.46	674.105	1022.54	913.398
M626T646	20776.3	18956.7	20229.7	18893.4	18098.6	18766	23413.1	19431.5	31416.3	25921	26945.2	26725.1	34392.6	29163.2	31788.1	26489.9	28912.2	28922.5	31380.7	33462.4	27359.8	31218.4	24825.5	24563.8
M294T520	475.938	359.056	485.283	491.133	437.531	611.487	497.389	565.14	12095.6	6632.82	8621.71	5780.38	14412.1	9386.58	7813.96	8364	1771.45	1421.78	3092.09	2882.64	1855.72	1530.06	2063.58	2939.35
M432T791	621.176	597.016	663.576	570.895	457.701	619.867	843.18	686.389	5392.97	4564.78	6212.26	4602.42	6191.56	5003.83	4893.93	3916.74	1265.3	1599.08	2289.43	2107.88	2423.8	1806.34	1314.2	1471.27
M308T475	373.344	265.269	342.319	342.159	385.167	375.558	261.992	282.773	3037.35	3097.82	2884.52	3011.23	2863.1	4217.93	3341.61	2975.21	813.038	881.023	726.843	1217.87	1271.75	1268.55	618.582	1075.06
M518T738	6304.04	4423.59	5201.68	2991.01	4901.98	7605.99	3350.15	5257.78	20241.1	10884.2	19809.3	15971.9	18903.3	19913.6	17465.6	18591.4	10290.6	11333.7	13789.8	14963.1	11796.2	7703.87	10869.2	12647.9
M819T647	2542.53	1670.61	2155.84	2224.45	1893.39	3097.8	2326.4	2791.76	5329.29	3851.18	3719.36	3735.36	5572.43	4383.07	4402.72	4420.22	4423.72	3419.77	4636.5	4939.93	3989.64	4182.02	3506.02	3768.17
M1077T579_1	9875.52	8839.74	7402.6	7757.79	9773.47	7677.15	10454.8	8387.58	3549.97	2796.39	2873.41	1439.56	4894.02	2251.88	2510.81	2853.8	5298.79	6020.12	4824.4	5224.88	4027.89	4141.25	6228.69	6008.88
M238T437	721.491	674.988	641.426	481.147	495.423	164.056	526.597	540.937	13001	11159.3	11054	8070.56	16180.4	12570.3	10454.8	14975.1	2019.26	1378.36	2768.33	2397.25	2365.27	1172.49	1622.67	2524.03
M405T863	3115.02	4363.79	2185.85	3371.77	1800.63	1569.47	1329.25	3642.86	12433.8	12825.3	10881.7	15672	17762.1	13393.6	8044.67	16445.2	8126.27	5723.37	8018.74	6861.63	5925.54	6122.37	9998.86	6547.03
M439T704	519.481	586.215	377.467	492.641	412.113	481.176	286.665	269.327	2955.23	1517.22	3640.31	1749.83	2448.49	2144.63	2323.17	1611.61	3970.62	2116.45	5470.12	2773.85	4614.28	4444.27	2000.04	2940.84
M231T545	3339.2	3243.34	2838.6	2450.78	2619.79	4186.41	4337	4360.92	9039.66	3641.95	6624.57	2665.35	7896.06	4915.8	4277.31	5413.42	9214.76	8716.8	8402.07	4686.09	7785.32	6014.19	8991.51	8463.29
M191T601	923.227	700.407	792.589	696.813	707.328	477.857	693.75	689.001	14135.8	11434.7	11855	11403.5	15832.1	12605	8877.82	11521.2	1922.06	1745.26	3940.72	3380.78	2310.41	2016.92	3065.58	3170.97
M247T690	7471.74	6360.28	5905.23	5463.93	5697.74	7313.95	6465.49	6385.69	11316.6	6255.91	10342.1	4503.66	6722.39	5881.25	6180.31	7373.77	2216.37	1418.35	4321.29	2342	3191.92	1906.96	2017.04	5040.85
M417T866	742.367	770.15	867.245	694.51	630.648	971.313	815.827	922.294	23455.8	17193	20498.7	18701.4	20770	19663.5	16678.5	14880.4	4160.63	4051.43	10489.3	9864.86	6615.43	5350.48	5814.01	7700.65
M400T812	162.049	104.779	121.461	68.3873	83.7448	113.65	110.533	143.38	7753.64	4198.94	6217.85	4061.73	6203.4	4830.79	4948.02	4107.85	1192.65	1092.6	3354.02	2257.07	1925.52	1692.46	1533.09	2502.55
M286T816	171.209	147.347	159.09	153.561	138.467	164.682	214.84	154.08	810.611	579.856	668.623	589.52	693.93	682.898	665.581	634.532	257.902	252.45	395.163	263.269	379.967	340.504	323.461	404.338
M348T584	141.564	223.38	169.748	232.673	212.618	154.033	215.5	178.118	1825.3	1298.65	1381.59	1260.9	1768.25	1158.9	1207.43	1866.72	858.632	502.908	1181.6	717.463	755.97	1008.84	515.525	635.136
M367T949	997.956	878.602	802.709	782.602	873.947	1107.9	958.724	964.542	1189.78	946.245	1390.74	801.508	1413.87	1326.48	1133.72	1270.13	1293.81	1456.66	1350.93	1239.31	1174.11	1300.55	1155.32	1230.63
M487T658	1881.85	1942.45	2074.05	2063.86	2257.8	1443.42	1802.41	1761.28	912.516	1185.45	1174.93	1643.13	1172.23	1510.18	1159.43	773.515	915.245	1213.04	1102.01	1566.47	839.817	1092.9	1071.24	955.878
M201T649	1022.46	787.23	959.36	635.544	922.1	784.582	780.538	1232.7	2861.16	2944.01	4138.34	2458.1	4324.85	2986.11	3406.43	4065.71	2462.57	3068.45	2328.2	2034.67	1603.73	2013.66	2557.21	3542.79
M373T739	1637.28	813.692	1511.45	1563.24	2028.9	1891.92	2075.06	2524.58	2790.9	2351.35	2903.22	1859.2	1712.59	1452.18	2396.85	1381.25	4355.33	3398.98	4648.73	3763.93	5268.91	5617.97	4439.12	2870.56
M360T841	510.684	326.297	458.129	306.929	467.342	274.998	254.136	312.421	23862.3	18912.1	21503.3	18906.4	25910.4	20399.9	18585.6	28666.8	2747.3	2812.09	5697.09	6107.8	6751.53	3356.41	2811.33	4426.87
M362T850	240.885	144.3	242.252	142.591	188.337	193.748	201.878	201.417	4069.76	3991.91	3368.8	2884.94	5137.04	2914.29	2849.15	3780.87	574.132	604.11	678.993	1201.33	771.787	607.062	605.959	611.615
M265T764	2452.56	1420.01	1627.68	1849.41	1704.51	1942.3	2463.42	2086.19	1980.29	1833.77	2011.93	2748.48	1936.53	1935.94	1907.7	2015.19	2845.68	2885.31	3202.96	2697.53	2847.85	2917.93	3111.41	2906.61
M923T579	10889.7	10791.2	14423.2	15500	10099.7	15148.5	18561.2	13850.4	3425.2	3322.42	5110.45	2220.44	3699.52	2574.37	2861.15	1744.23	6128.66	5847.37	3909.82	7617.5	7283.49	6949.42	4660.35	5844.98
M393T552	7870.07	5783.16	6194.43	5390.15	5933.86	7306.63	6177.11	6137.71	11382.5	8311.54	10512.5	7487.33	10497.2	9945.98	8291.81	10618.9	12682.4	9499.77	12294.4	10539.2	10041.1	9895.21	8973.71	8802.9
M783T578_1	50176.6	50113	38305.7	40008.3	45299.6	52706.3	47587.1	43577.5	24687.6	17322.6	20179.9	13319.3	22068.4	17887.6	16759.1	15754.6	37073	32535.9	30168.5	30852.7	33602.5	30653.5	32695.7	33064.1
M263T463	1211.56	978.304	900.642	1072.6	1255.77	1276.79	1103.42	821.554	2041.94	1676.43	2268.8	1693.94	2692.17	1995.86	1800.63	1927.28	1780.84	1430.23	1874.34	1413.48	1658.71	1547.46	1750.18	1741.49
M347T853	3427.87	4504.26	2362.46	3562.41	3688.84	5264.89	4533.67	3348.27	9565.57	5909.41	8815.76	5287.16	8230.16	8131.68	7695.29	6252.68	11680.3	7968.62	7560.13	7755.44	7592.98	7561.83	6678.31	7612.73
M309T64	66453.5	75848.4	73964.3	80451.4	55343.1	80342.4	58627.2	43137.6	106185	83485.1	94823.9	79121.5	72785.5	56038.5	58500.6	68785.3	112877	137590	104265	121192	128721	105654	97506.7	101374
M1053T823	950.825	1351.4	1135.82	979.637	1135.74	1373.12	1302.04	1313.77	1488.36	1316.86	1465.15	1526.53	1769.94	1357.85	1530.76	1308.5	1976.51	1907.93	1782.03	2128.26	2007.84	1574.95	1665.17	1588.17
M220T534	2587.23	2290.03	2642.02	1987.85	2240.88	2635.85	2549.72	2351.44	5849.72	4614.46	6098.77	5000.66	6479.25	5464.51	4534.5	5488.11	4389.97	4518.6	6185.58	3811.57	5021.55	4174.06	3338.3	4780.39
M686T567	2922.2	2465.13	2781.75	1313.39	2117.68	1861	1811.84	2290.11	5610.58	5334.74	4623.03	4432.02	5817.91	4347.32	4609.53	5763.74	5483.87	3708.59	3887.83	4734	6014.79	6085.98	4004.02	6153.45
M174T649	20372.2	17660.5	18627.2	16340.4	19341.4	20487.8	18689.1	21136	25155.7	26144.3	29615.2	26921.4	29074.9	28646.9	28395.5	28364.6	22191.3	23605.2	25628.2	27874.3	26484.1	26050.9	22987.8	25921.4
M267T772	5381.33	3115.64	3524.5	2933.27	3584.86	5391.54	3934.59	2629.54	10595.3	6433.8	10933.3	6072.95	10165	9375.68	8361.32	6404.21	8326.28	6368.7	9065.22	7495.71	7637.54	8672.23	5675.78	7036.31
M84T990	1550.41	1498.76	598.137	1215.75	1521.13	1882.33	1428.81	1416.91	4787.25	2828.26	2497.38	2430.56	4860.56	4794.15	3859.86	4469.5	3532.24	2969.45	3130.57	4211.5	4064.17	4878.75	2126.98	4091.88
M474T875	118.105	87.8185	86.9621	68.8875	117.664	55.6706	84.0487	86.3087	10882.4	8720.83	10279.4	8811.64	11877.2	8565.35	8006.76	8908.81	1048.12	925.172	2001.04	2828.78	1789.69	1247.72	1167.01	1645.86
M297T661	560.481	516.422	610.06	324.319	531.449	511.426	530.069	704.769	1678.35	1259.85	1363.99	1154.11	2316.47	1327.31	1333.98	1499.43	1340.2	1001.94	1309.79	1054.75	888.31	1044.24	842.274	893.416
M231T822	12933.1	16730.2	14403.9	14636.2	15146.6	16389.5	16292	12897	19770.2	18943.2	17272.3	22253.9	19666.9	17764.7	20212.2	18992.3	23280.8	21036.3	20927.3	24624.3	23361.1	19250.7	20830.3	17714.4
M150T474	244.79	245.664	231.56	212.741	242.415	233.707	247.204	252.91	1251.29	1109.35	1349.81	1254.37	1908.31	1586.42	1506.88	1310.07	583.034	495.444	810.369	517.399	520.202	604.895	333.191	653.202
M393T870	834.691	1230.88	433.516	860.823	1066.73	1302.57	995.103	899.484	2283.09	1192.97	1890	1972.42	3279.34	2144	1761.85	2306.49	3487.6	2438.64	2229	3708.94	2101.87	2222.06	2605.84	2008.94
M823T822	3279.28	4521.88	4097.24	4057.31	4236.66	4287.65	4487.29	3522.82	5316.17	4959.06	4038.16	6229.77	5911.63	4949.72	5455.61	5393.91	6664.82	6609.94	6047.22	7793.86	6835.93	5573.37	5806.93	5108.54
M663T875	551.751	540.719	494.104	623.5	449.008	649.519	568.738	620.552	976.92	684.531	888.55	779.993	1112.81	966.027	760.212	997.813	910.182	888.614	845.623	788.789	799.963	688.939	707.108	873.301
M881T578_2	22765.9	23612.5	18408.8	17830.5	20430.3	24646.7	22471	18272.5	10480.3	7989.15	10021.2	5663.77	11344	6664.28	7441.85	7761.18	15862.4	13063	14160	13438.2	13690.4	12856.5	15324.1	15601.9
M461T822	3829.92	4896.06	4305.85	4347.78	4913.16	4530.33	4903.33	3833.5	6071.76	5336.45	4837.35	6509.98	6165.26	5244.09	6469.55	5877.03	7293.7	6289.57	6289.26	8030.51	7085.82	5920.25	6397.63	5528.32
M553T564	480.614	534.697	523.112	379.398	385.664	479.805	558.447	411.686	1137.57	916.684	1091.66	876.401	1096.48	853.205	808.131	728.1	1328.68	908.193	983.45	832.501	883.575	766.809	760.24	1120.76
M200T658	237.664	365.174	333.878	201.643	319.676	472.267	274.237	248.181	2979.77	2697.75	3166.73	2220.41	2720.21	3107.38	2225.98	2682.16	1056.06	1061.97	2207.99	1513.85	2059.86	855.196	1610.86	2121.35
M253T823	6632.34	8277.53	6637.42	5733.37	5912.88	7850.23	8010.02	7247.85	8602.81	8883.84	8114.19	8106.42	9869.42	6993.87	8514.77	8375.63	9837.35	9591.72	9907.33	11040.2	10262.1	8822.33	9911.67	8971.83
M356T513	1699.87	2131.36	1992.72	1460.59	1292.25	1923.94	1803.12	1331.48	5352.58	8233.83	5384.12	7873.69	3858.8	5078.7	8101.33	9018.47	4342.22	3579.04	3326.35	2907.07	5549.8	4879.47	4052.94	6047.66
M175T1012	5113.48	4212.61	5744.09	3638.06	4341.2	4497.91	4808.54	4953.93	22774	17211.3	16391.8	13707.4	10814.6	17180	19659.6	15756.8	13812.2	11063.2	10426.3	13280.7	11795.6	7852.21	7385.55	8351.86
M519T342	24361.8	27693.2	25881.7	23976.3	26599.9	29114.8	23469.7	27780.3	20189.5	25459.2	25454.7	27825.2	22235	27639.6	54377.3	34528.4	13176.4	14287	19134.7	18130.1	22900.3	18448.9	18649.1	17399.1
M281T65_1	85736.1	110335	102825	129412	119013	123500	103307	92851.4	170800	137010	145366	130222	129629	115153	109149	112191	175975	245365	187455	164257	218611	167315	161908	167074
M449T648_1	352.148	479.464	525.728	456.255	532.349	697.181	496.901	848.312	712.692	1674.91	1594.46	1587.08	1125.8	1118.12	1465.72	1486.39	1122.52	1053.89	941.85	965.756	1115.1	1597.75	1150.51	1396.27
M505T570	3342.75	4394.18	4414.93	4765.25	3341.62	3325.11	2857.03	4858.63	1233.24	1133.07	1305.55	1403.94	882.97	713.755	1235.88	906.073	2029.23	1648.78	1977.23	2333.54	1969.97	2209.15	2398.34	1747.8
M346T895	1075.23	1048.9	830.598	1229.21	1256.78	1311.79	1130.85	1111.54	1763.5	1592.53	1855.89	1649.06	1808.02	2027.36	2015.53	1759.35	3025.38	2604.11	1730.31	2613.94	1823.71	2250.42	2013.4	1857.42
M203T625	28528.6	22000.4	23204.4	23296.1	25906.6	26385	26764.2	26322	16365.5	14349.2	14895.6	12958.4	16102.5	9478.08	11495.7	14399	14969.9	20507.5	17019.5	14859.9	20042.6	14442.8	20796.8	16939.3
M248T822	54619.7	69273	60748.1	64105.4	64700.9	64276.6	71837.4	56705.3	85325.7	78715.2	74438.9	99640.6	89954.1	69109.9	89220	81548.3	93281.9	94827.6	86205.5	111104	100023	84802.1	90283	73487.5
M343T859	351.753	339.947	251.49	318.81	389.478	304.194	370.922	438.002	497.982	348.019	462.552	476.312	470.637	526.052	442.188	508.853	478.748	527.567	572.586	493.555	486.425	661.962	581.183	500.966
M515T538	2195.94	2111.77	1208.21	1689.94	1617.87	2386.43	1928.57	1268.51	236.468	146.732	44.9687	174.331	158.168	66.0719	83.3156	78.6149	802.066	825.485	260.218	1022.58	722.614	703.696	759.5	510.893
M243T723	385.184	310.245	254.206	335.919	472.75	475.491	546.423	618.742	3851.47	2923.12	4862.4	3074.61	3562.23	3965.84	4054.46	2808.38	1080.05	1634.61	2759.7	3428.73	1949.59	1896.78	1887.04	2934.21
M685T568	807.608	679.699	747.41	926.192	677.246	596.674	882.466	947.174	1206.22	1473.32	2358.84	1355.53	1805.11	1127.01	1633.47	1620.39	1589.24	1648.66	1256.32	1890.97	1290.59	1039.95	1434.42	1415.67
M130T704	678.206	1016.07	1168.36	695.201	1382.57	583.87	1126.89	1095.34	2964.7	391.432	1825.29	1232.9	1705.78	2534.86	2378.86	1477.37	2768.74	1289.77	3214.89	2571.19	3502.12	3300.1	2159.92	3186.53
M583T710	1624.85	771.423	2871	1615.7	2022.59	2992.27	1444.46	1070.05	2420.06	1622.77	3472.81	1371.85	4124.55	1375.5	3774.8	2822.95	4217.81	4091.08	6228.22	5912.53	4938.74	4669.39	2966.83	5685.31
M649T854	286.967	392.25	149.29	175.453	254.006	566.66	318.898	186.892	1749.04	704.318	1472.22	758.855	1415.2	1391.96	1165.46	940.656	1840.77	1326.53	870.66	1163.27	998.51	945.255	704.686	1347.38
M218T675	2236.58	1021.08	1242.65	1000.18	1197.61	1073.09	945.269	1333.23	16190	7606.69	13657.1	7102.02	16009.3	9779.66	8376.55	14980.8	5628.6	2965.85	4865.5	4499.88	7329.7	3360.27	3411.02	4642.39
M501T863	2408.82	2685.85	2034.52	2534.27	2400.97	2952.01	2326.59	2273.97	3588.61	3899.96	3768.68	3729.38	2744.14	2601.75	2836.99	3404.32	4570.53	3894.3	3951.09	4813.26	3914.69	3609.85	3371.48	3051.92
M429T310	2056.29	1935.3	2528.98	2302.28	3399.59	2680.89	2026.45	2833.49	1457.3	1758.39	1704.21	1868.61	950.188	1612.95	1151.14	1180.15	891.024	1202.15	1420.59	959.329	1467.16	1582.67	1214.48	938.037
M576T822	3641.39	4369.43	4385.76	4555.65	4421.35	4625.31	4630.74	3747.99	5834.18	5019.59	4627.31	6816.21	6607.27	4986.4	6153.88	5726.04	6998.2	6482.63	6304.02	8262.28	6999.21	5827.05	6195.65	5184.96
M431T399	834.266	441.466	886.02	264.621	602.957	690.681	1055.68	901.121	2158.33	1478.28	2655.98	1916.76	2618.3	3479.25	1881.76	1640.19	1801.24	1015.36	2241.32	2131.19	2163.6	1559.15	2324.82	2595.07
M240T389	7758.47	7166.64	8409.75	6807.78	7859.71	7779.54	8667.38	6936.06	13966.9	8783.06	10303.5	9407.87	11329.9	11590.6	10868.9	10913.6	10770	9778.85	11128.9	9345.34	10474.5	11550.5	8708.57	11228.5
M287T475	636.908	432.676	653.34	508.036	633.947	512.273	502.858	403.765	5494.28	4559.36	4356.87	4195.27	3327.4	5057.28	4875.94	3690.29	1427.01	2409.71	1413.49	2042.15	2111.22	2359.93	769.224	2125.22
M223T649	577.698	629.099	673.723	742.874	834.621	1263.27	580.766	926.703	3308.19	3573.22	4699.49	1824.26	4194.21	2773.41	2907.47	3887.5	3186.81	2625.57	2763.58	1389.73	2337.98	1830.43	1906.91	3452.86
M529T648	113.546	30.2388	97.8683	42.2809	69.8403	300.098	130.92	265.028	893.984	830.45	1138.76	484.699	973.542	1174.57	483.674	1379.13	652.028	672.058	459.305	244.241	496.437	509.896	685.936	752.216
M530T580	35092	40566.6	38356.6	36283.1	32020.5	43704.2	53508.2	37815.2	22390.3	20173.5	10565.4	14866.7	12122.9	14228.7	14649.4	4867.24	26495.7	16940.4	29738.2	11552	21020.3	16128.1	20250	19596.6
M319T537_1	4252.3	4112.35	2742.49	2453.88	3519.18	5027.06	4464.12	3700.95	599.86	570.533	314	680.652	603.923	428.678	420.051	444.286	2070.73	1664.94	994.373	2173.52	1742.26	1840.65	1020.47	1536.7
M684T719_1	442.278	719.495	741.936	584.074	670.098	1072.46	715.584	655.554	825.671	1084.39	639.445	667.974	934.533	1380.26	1091.63	1020.3	1202.33	1328.58	1120.13	1497.2	1396.67	1297.56	924.302	1460.69
M446T581	266.485	231.718	546.947	307.419	356.502	262.573	175.361	249.113	3829.36	4479.64	5364.99	2913.04	5080.36	6623.57	5989.31	5662.55	1256.25	1441.39	1841.83	1538.89	1155.31	1329.97	494.926	885.941
M682T667	2424.98	2490.6	1936.68	2086.74	1528.95	2284.05	2290.2	1990.81	3148.2	2063.3	2633.7	2694.71	3121.7	1586.82	2855.31	2418.92	2973.43	3016.06	2728.08	3114.54	2906.64	2846.62	3123.32	2643.32
M865T569	13069.7	12117	12176.7	12110.5	12545	9484.39	10241.4	9223.51	3374.29	5703.73	3602.13	4463.8	3451.02	4165.66	4969.92	3173.3	6865.29	5340.74	5118.14	10086.1	5754.88	7337.35	5287.55	5778.79
M682T648	903.25	684.407	956.138	1436.21	548.882	990.847	932.958	1303.22	2249.78	1643.04	2819.95	2340.32	2033.51	1997.78	2268.6	2162.62	1473.56	1862.23	1741.13	2143.21	1757.43	2044.49	1543.37	1707.91
M452T605	1406.87	1504.5	981.199	1226.8	967.307	1702.54	1995.93	1202.15	4495.94	1624.08	3257.43	1890.15	3128.05	2638.65	1871.62	2604.12	4410.09	3596.05	2739.92	4339.47	2945.45	2594.76	2650.89	2643.35
M649T289	2367.04	2273.14	2205.15	2414.75	1812.14	2669.92	3660.67	2735.98	7523.87	2640.02	6130.41	4033.49	6183.89	3609.35	1874.99	6590.01	5936.64	8283.36	10865.4	5957.77	10079	4419.55	6565.79	9057.2
M319T514	849.01	752.249	660.123	470.056	539.858	644.693	547.616	598.215	9238.42	5259.09	7869.68	5345.71	8693.48	6452.39	5761.03	5671.25	2135.06	1470.02	2030.4	2114.36	1816.51	760.123	1560.21	2333.86
M359T562	596.868	457.992	481.806	324.054	459.067	438.331	213.391	353.141	1331.09	1160.03	1399.54	866.056	1526.03	857.796	892.953	1472.69	841.056	885.424	926.205	836.877	635.324	751.772	637.484	674.898
M341T658	1806.87	1645.39	1872.28	2225.32	1948	1355.31	1272.34	1639.67	589.558	1334.83	844.674	1639.67	789.737	894.764	998.06	773.225	920.279	837.857	1097.09	1056.59	647.05	1207.59	693.827	842.306
M481T649_1	1140.82	772.086	1128.57	736.081	636.918	918.498	625.859	554.195	1623.45	1157.08	961.009	1278.49	1713.13	1288.43	1303.8	1089.79	1625	1361.11	1272.12	1542.93	1274.58	1215.79	1621.12	1593.23
M192T554	1833.79	594.129	1463.91	408.551	605.499	2035.79	2015.57	1521.77	3245.03	2589.69	4002.52	2611.15	3764.9	1834.16	3393.86	2632.37	3792.81	4727.69	5311.75	4376.75	3978.62	3351.15	2022.75	3748.06
M332T866	182.29	186.349	236.433	170.856	341.285	191.441	245.613	201.081	13965.6	13115.6	12181.6	12775.7	16776.6	12309.1	22563.3	14059.3	4768.84	2440.11	7100.11	4963.06	3003.44	2737.14	2383.26	3194.56
M249T474	902.028	766.734	748.792	785.31	834.941	739.832	915.758	806.028	7018.05	6700.72	6201.79	6960.16	4360.18	8598.9	8308.18	7732.85	1372.19	1658.49	1933.91	2683.13	2811.22	3034.62	1938.23	3268.13
M282T415	566.504	356.06	231.258	395.983	370.031	303.874	396.647	171.688	1327.2	2567.25	2330.15	1511.12	2310.62	1910	1459.95	1762.32	763.895	636.748	898.183	532.248	625.276	719.4	704.953	709.379
M1175T579	5531.88	5439.13	4502.1	4271.87	5307.89	7105.3	5549.2	4445.45	1460.56	1475.81	1510.5	1528.81	510.663	1462.53	1661.35	1531.98	2995.52	2664.53	3116.97	3157.8	3822.75	2391.49	3206.95	3301.78
M363T822	34412.1	44681.6	40794.2	41833.8	42979.2	40299.3	45005.4	34516.3	54415.4	52799.4	46631.4	65417.8	55444.4	46183.5	56808	53605.8	62208.5	60090.3	57271.8	76295.3	64059.6	53887.6	59244.6	48857.1
M433T737	1884.75	713.46	1419.49	866.498	1380.94	1631.6	795.604	1027.73	6809.9	5294.53	6258.96	6005.38	6473.49	13865.4	5935.71	5273.67	2243.41	2307.65	2926.45	4144.56	3311.28	2960.42	2329.86	2806.8
M285T487	665.088	274.706	584.371	463.236	284.562	388.041	355.228	440.14	3138.19	4006.63	3156.66	3673.07	2696.28	4442.57	3154.83	3256.13	989.497	974.949	1210.08	657.283	1565.81	1658.5	1300.15	1478.38
M366T667	17941.1	15693.8	12516.6	9990.5	14190.3	24600.4	13875.7	16713.1	33839.9	24730.1	31045	25422.6	31587.2	27464.8	28604.9	31471.2	25770.7	28727.7	25999.3	22271.1	28606.7	26803.3	24310.4	28233.7
M224T870	1179.8	1168	965.167	1165.36	1367.89	1787.83	1307.16	1298.99	2435.3	1438.42	1785.6	1453.78	1500.85	2505.62	1761.9	1113.57	2242.2	1751.85	1785.3	1999.44	2088.99	1998.08	1715.05	1870.85
M160T725	2279.78	1888.83	2345.11	1666.73	2328.68	1770.45	2301.19	2932.21	982.158	677.159	898.717	851.933	747.076	1186.53	747.108	738.535	1172.48	536.445	1362.57	1139.2	722.236	1409.47	1319.77	963.783
M670T493	790.682	413.043	1015.18	449.472	572.484	803.051	510.113	589.404	6445.41	4518.96	5432.48	5106.14	8247.52	4257.73	3844.21	5524.58	3408.75	2318.49	4966.62	2324.83	3109.95	1496.68	2495.95	3220.9
M154T511	996.697	544.76	727.528	617.561	689.237	572.247	664.115	891.511	2413.86	2156.65	2913.22	2066.08	2903.66	2896.77	2720.08	3682.27	2489.34	1040.47	2369.25	2002.95	1635.17	1439.55	1722.97	1668.33
M400T772	1051.26	675.703	712.555	446.046	649.488	1350.04	846.486	671.066	2547.23	1423.26	2812.12	1354.71	2275.06	2052.85	1866.67	1408.75	2206.74	1464.04	2051	1626.07	1904.36	1917.67	1184.71	1598.66
M576T856	1366.33	1703.79	1059.06	1649.93	1414.22	2152.04	1514.44	1170.68	2378.87	2239.94	2839.79	1971.04	1323.5	1863.79	1875.71	1903.81	2919.55	2558.4	2494.3	2280.47	2425.32	2173.8	2157.43	2301.99
M292T662	647.44	428.654	608.947	350.818	569.391	565.807	356.286	486.709	1637.12	1247.06	1094.07	1177.33	1454.64	1117.63	1283.02	1199.14	1080	997.768	1611.26	1160.76	845.29	956.667	858.978	1142.02
M405T291	12128.9	9825.22	7943.14	3977.61	6897.71	7744.01	10830.3	8201.25	21569	10924.1	15898.2	8481.85	25000.4	16748.6	19599.3	26555.7	22206.6	20974.7	16081.6	12355.6	22323.4	21395.6	26580.7	30094.5
M156T773	6909.08	5936.86	5381.58	6099.81	5695.01	6770.73	6487.78	5415.17	8766.82	6323.74	8934.91	7068.89	9413.31	8439.41	8354.17	6953.12	8342.21	7457.73	8258.44	8536.36	8330.75	8486.78	7099.59	7045.38
M238T562	569.847	426.253	594.531	633.402	535.048	485.086	516.916	363.742	3537.41	2744.34	3367.39	3239.17	3389.47	4021.76	3086.98	4110.74	971.136	1247.62	1283.83	652	1437.51	1616.38	1064.32	1521.67
M672T666_1	1100.26	541.604	702.217	1001.95	786.972	1279.1	808.905	830.005	2078.44	1106.59	1369.71	1337.25	1225.76	1445.73	1385.41	1165.63	1367.81	1534.56	1421.57	1369	1520.32	1415.01	1269.28	1431.83
M218T658	918.368	738.41	835.54	690.093	816.016	679.261	675.79	772.184	5163.13	3946.39	4927.78	4107.7	4591.29	4541.96	4212.71	4708.94	1909.96	1903.2	3311.12	2812.3	3112.12	1054.92	2685.71	3300.68
M477T703	339.345	354.917	330.636	221.266	268.299	315.128	283.899	557.862	507.722	476.403	982.654	532.961	748.136	459.069	584.787	675.183	1374.3	1047.96	1175.72	801.798	1547.26	1206.22	528.155	869.86
M414T810	149.434	139.387	150.439	81.6459	176.561	116.732	193.979	125.191	11721.8	5280.17	8709.45	5555.18	8522.08	7658.68	6723.72	6321.11	1199.01	1102.35	3691.97	2468.04	2165.13	1619.7	1551.44	3041.51
M268T662	1416.38	1294.08	1314.36	1272.4	1255.25	1627.42	1412.47	823.348	4531.66	3225.09	2826.39	3107.68	4279.27	3572.92	3095.85	3228.8	2992.47	2275.72	3203.98	3092.75	2162.37	2711.56	2085.25	1777.19
M486T436	3241.09	2913.13	2871.32	3228.61	2267.36	3397.72	4152.26	2611.71	6811.19	4821.19	4254.48	5983.59	5814.57	5413.23	4835.24	7022.7	5907.52	5734.22	8170.55	5321.98	5900.07	4778.69	4743.72	5165.24
M250T564	424.853	482.884	481.05	406.541	416.475	409.829	354.823	348.478	2330.49	2040.46	2020.69	2186.14	2492.95	2116.28	2112.86	2184.23	1119.01	1177.25	1397.65	679.458	1309.84	1007.97	565.402	1061.72
M979T578_1	15974.7	16751.5	11696.8	12374	12446.1	16290.2	16665.2	12864.8	7031.43	4418.6	6053.82	3517.05	6130.73	3732.88	4278.26	4910.4	11042.7	9246.28	9233.9	8680.95	9269.66	7309.97	8154.57	9863.88
M528T566	1624.91	1257.35	1366.51	608.642	1120.96	1401.51	1281.42	1227.04	2762.42	2774.69	2323.28	2750.34	3306.59	2684.27	2655.92	2576.1	2619.74	1722.82	2243.49	1888.79	2329.64	1796.43	2289.17	2304.24
M138T823	4436.04	5150.55	4627.4	4456.94	4448.26	4732.21	5219.31	4817.68	5745.76	5166.62	5524.05	5530.84	6203.92	4895.68	5676.54	5045.57	6465.18	6409	5808.33	6656.17	6313.46	5583	5359.36	5466.07
M315T839	866.997	907.646	827.348	692.719	813.228	1037.91	948.853	936.001	1336.9	1350.13	1491.14	1059.41	1426.57	1562.3	1344.04	1426.12	1640.07	1604.52	1172.43	1485.22	1676.86	1208.36	1162.77	1254.23
M88T772	14535.8	11563.6	11976.5	10933	11814	15557	11960.2	9313.12	20287.3	14209.9	21121.8	14951.1	19278.7	17021.7	19061.7	18901.3	17204.7	14691.8	17296.7	17442.5	17488.2	17386.4	16193.6	17103.1
M478T648	2771.61	1410.59	1321.8	1600.95	1811.45	2828.91	2825.11	3021.7	5198.27	5793.07	6599.38	5319.19	7401.16	6456.76	6004.76	7442.11	6166.28	5207.45	6151.26	5357.24	3265.27	5923.94	3340.38	6101.36
M730T739	616.697	464.086	259.025	624.187	671.232	626.484	829.371	903.669	1985.24	1270.7	2008.13	2152.18	1211.63	1507.41	638.398	1364.87	1702	1579.51	1642.89	1252.32	2547.78	1508.3	1270.37	1319.31
M260T763	14463.3	10997.3	8713.02	11736	11277.9	14838.4	15061.6	12781.8	11296.1	12004.4	15284.5	14707.5	12810.7	12699.5	12179.7	13151.8	19068.6	16147	18840.4	16954.7	17260.8	17544.9	16935	18513.2
M87T511	1260.96	672.855	611.678	864.581	860.077	779.964	782.91	957.34	3840.11	4019.88	3668.96	3751.11	5285.54	3812.96	3050.56	5603.84	2241.77	1635.24	1778.47	2571.21	2009.49	1145.25	1743.3	2572.7
M619T457	1735.31	2272.77	1970.17	1380.48	2406.79	2371	2224.59	2150.82	5235	5322.04	5113.34	5079.21	5782.41	4608.86	4912.94	5962.6	2829.69	2926.91	3740.72	2795.2	3089.11	3036.88	2818.86	3320.07
M518T552	8214.48	6317.91	6350	5022.22	4682.81	7373.21	6570.28	6345.9	10147.1	6737.17	9530.11	6441.97	9727.52	9130.7	7364.69	9688.15	10333.2	9067.01	11548.3	9715.39	9303	8985.13	8234.17	9234.02
M708T822	8591.67	11394.1	10578.4	10114	10845.6	10554.1	11319.8	9235.83	13820.4	13841.6	12131.3	17274.1	14857.7	12349.3	15396.4	14033	16483.7	16375	15540	21817.5	17566.2	14555.7	15586	12571.8
M214T513	6771.33	3461.17	4001.97	5780.86	5002.32	7619.9	4192.82	4046.41	16976.5	17135.2	19282.3	17002.7	17248.9	18296.9	22529.3	47976.8	8363.02	16052.1	13095.8	8421.38	14476.9	10266.6	11583.4	15527.9
M248T584	218.959	304.809	297.799	214.55	166.618	20.9436	33.9679	341.567	2731.31	2520.32	2670.51	2262.39	3278.83	2548.31	1550.84	3183.78	826.205	399.443	1098.04	503.984	1191.54	814.739	1016.33	785.873
M230T488	951.645	1265.56	504.704	389.308	1081.43	941.492	965.338	1017.45	4224.38	4180.39	5209.87	2961.55	3919.39	4620.74	4878.81	4343.68	4591.59	3265.78	1976.79	1996.1	3334.85	2275.45	3244.18	4567.83
M348T650	1028.69	908.695	590.723	930.183	1098.97	1771.86	1887.78	1367.51	2275.23	1428.26	3263.44	1594.18	2833.03	2745.8	2410.93	2269.53	2367.48	1936.45	2487.24	2182.58	2380.2	2097.15	2178.51	2899.76
M322T491	2421.25	1181.03	2905.13	1535.92	787.536	987.517	1911.2	1239.09	12544.9	12225.7	12081.6	11416.1	12689.7	10424.9	9764.98	12989.7	3984.59	8240.25	5534.99	3601.14	5983.03	6516.61	7034.23	10170.7
M451T710	5059.33	3996.91	10775.7	7849.22	8925.76	12747.4	9311.91	6802.86	14969.6	10236.7	17325.7	9337.51	16609.9	11329.6	13677.4	11559.9	15512.1	15969.6	18216.4	13826.1	17724.4	13718.4	12770.7	18428.2
M768T822	407.48	554.202	529.805	540.335	609.319	620.088	507.76	612.821	569.584	592.297	503.147	892.447	919.994	653.416	723.6	607.531	844.875	1040.9	838.326	1082.87	832.182	746.477	745.807	748.802
M790T567	1593.08	2081.37	1801.38	1796.86	1625.1	1696.53	1657.71	1886.95	645.23	670.636	746.931	692.028	623.439	622.758	680.682	534.954	1457.19	1264.35	1112.57	1534.14	965.537	1259.99	1183.4	953.945
M703T731	8333.18	7411.26	6442.81	6885.36	6838.18	6802.19	8736.18	7736.34	11954.5	9660.3	10489.5	10013.4	2577.46	8033.59	6777.6	7278.94	16190.6	14721.8	13520.9	11482.8	15199	11228.6	11317.7	8926.9
M246T663	966.789	831.749	584.364	593.462	397.986	936.995	726.729	884.056	2832.07	1529.8	2205.44	1698.39	2561.59	1870.07	1458.07	1884.56	2158.91	1735.84	1457.66	1068.69	1577.88	1941.31	1303.76	1420.77
M677T64	6347.07	6717.15	8140.42	7033.55	8678.33	5125.83	5185.3	5163.19	5312.12	10445.6	5909.48	6967.17	5625.11	5854.28	6463.94	2242.69	2960.31	2979.32	4075.05	2693.47	4248.34	4200.49	2307.44	2885.67
M477T648	366.315	258.606	627.483	371.983	698.817	290.603	540.765	584.204	1320.75	1573.93	1057.26	1319.47	2122.52	1450.89	1676.05	1463.4	1992.47	670.483	1720.96	1524.14	1525.91	1126.6	1134.59	1344.87
M410T662	495.648	455.643	505.767	569.726	391.38	609.99	429.337	427.744	1675.94	784	1266.95	1068.25	1556.5	1088.39	908.761	1247.01	1121.29	1106.21	1084.05	1087.18	1246.02	580.055	808.527	787.143
M531T868	2500.7	2816.41	2011.43	2433.32	2526.26	3190.89	2332.74	2403.37	3212.24	3593.98	4160.76	3672.68	2807.87	2666.44	2896.13	2966.76	4803.73	3483.7	4038.64	4162.31	4300.68	3617.75	3421.86	3144.15
M304T579	2607.87	3321.98	3041.04	3619.41	2271.15	3759.05	1670.92	2766.49	3876.18	3456.3	2830.28	2312.79	3296.66	2190.87	2744.29	3095.89	4322.59	5029.49	4442.93	4312.03	4572.63	4379.45	4006.35	4531.38
M478T822	22116.6	26971	25425.5	26278.7	28382.7	27070.8	28762.7	21509.5	34922.7	35460.3	29201.9	44468.2	38945.7	29979.4	38680.7	34934.8	39104.9	40544.5	37728	53229.3	42155.4	35115.3	39443	31839.4
M629T580	131806	164056	205779	134413	119440	181531	220848	145778	74446.9	60466.1	26485.2	39527.3	32860.5	13725.6	43046.4	10394.9	94771.8	48215.9	70463.4	113578	65839.3	42359.2	69150.3	81394.9
M343T863	3086.16	2987.83	3932.63	2013.41	3213.56	4199.88	3177.96	3619.56	9686.45	8576.03	8548.56	9386.65	10694.5	9787.93	9185.4	13026.2	6185.45	7707.45	5867.22	7414.05	4967.57	4357.64	5421.36	6012.67
M712T823	534.132	740.39	638.742	529.499	808.818	816.342	850.414	735.273	873.943	866.423	920.134	1001.8	1174.8	831.673	797.057	1021.31	1035.16	1091.78	1065.02	1372.78	1290.08	1036.82	1055.27	913.131
M268T785	261.178	360.233	345.049	311.323	429.716	343.813	518.921	267.896	3821.36	3504.63	3838.13	3872.13	4221.72	4078.42	3272.07	4327.09	1121.47	580.776	1582	1943.85	1212.19	965.797	1026.87	1558.63
M227T688	454.37	390.353	481.82	371.872	380.431	349.481	393.015	393.2	7178.62	6115.01	6800.18	5539.8	9530.64	6320.28	5506.58	6471.57	892.214	615.319	1685.3	1783.24	1183.95	1347.61	1217.26	1947.62
M727T580	42650.9	46466.8	55109.7	27411.2	34103.2	47210.8	60006.5	43862.4	20918.6	17701.7	8440.37	10583	10334	3324.54	3091.38	10756.2	23775.5	14933	29947.5	8991.53	17708.7	20495.2	16337.1	24049.2
M348T823	829.574	988.898	738.017	864.856	1050.44	941.481	1167.07	925.354	838.226	1102.85	833.057	1263.6	985.294	912.038	1209.04	1187.51	1440.66	1210.91	1357.69	1553.3	1322.44	1079.05	1333.61	1399.96
M448T576	294.426	519.606	520.167	430.499	346.641	711.126	432.396	376.96	4810.62	3063.94	3708.69	2414.69	3826.21	3717.67	3667.16	3867.73	2718.86	2390.27	3031.98	1500.2	1970.02	757.467	1778.12	1565.41
M559T293	10452.5	4371.62	7988.66	14712.8	13441.8	7527.37	9477.53	4669.15	30332.2	12885.8	19741.2	25253.2	22272.4	26809.7	21493.7	16437.7	22674.5	24142.3	24047.5	37434.2	22558.1	31132.3	13257.7	31872
M163T218	7267.38	6623.24	2954.3	6659.02	7601.25	6019.38	6527.89	5819.15	33579.3	35077.4	22868.6	34450.3	23757.9	37390.4	35490.6	32116.6	11650.4	12531.8	11139	12066.5	11046.9	16612.3	9285.02	9216.07
M262T658	1394.48	1267.15	1334.4	1211.41	1454.38	1541.63	1444.99	1412.27	8317.18	4137.76	4973.72	4171.65	5111.83	5259.74	4471.55	4981.4	2152.43	1744.59	3628.02	3286.1	2834.73	2187.22	2597.57	3038.9
M485T253	1.52036e+06	1.48807e+06	1.24e+06	1.46365e+06	1.17973e+06	1.28186e+06	1.57052e+06	2.05029e+06	1.41361e+06	1.36756e+06	2.19456e+06	1.40614e+06	1.74236e+06	1.40183e+06	1.32047e+06	2.65021e+06	410796	246753	488927	296584	409721	1.46333e+06	398590	181325
M333T778_2	1.78595e+06	1.91555e+06	2.08481e+06	1.86893e+06	1.87308e+06	2.12108e+06	2.17464e+06	2.0998e+06	2.63969e+06	2.29298e+06	2.42609e+06	2.00304e+06	2.23494e+06	2.17214e+06	1.88576e+06	2.60343e+06	2.2773e+06	2.38178e+06	2.3761e+06	2.22357e+06	2.51593e+06	2.37749e+06	2.22418e+06	2.36731e+06
M415T612	4857.92	3662.63	4667.49	3977.08	4640.82	4838.08	5439.99	3772.83	19804.9	19354	23762.4	19365.4	25673.8	22726.6	18768.4	24714.6	9033.73	7136.44	11433.6	10970.2	10767.1	7450.84	6952.91	14147.7
M531T580	136371	142378	197437	97654.1	125541	157324	202753	227606	81345.8	67055.5	31020.9	44587.6	35922	12751.2	11551.1	16367.8	91004.8	51011.5	60298	30584	62423.5	76782.6	69297.1	77701.9
M580T297	1795.84	1912.69	814.424	3561.25	880.47	2733.93	2857.97	1568.65	1070.51	3551.96	3576.25	3250.84	2407.52	2403.25	3628.71	3717.03	3350.91	4692.07	3704.29	5250.99	5080.3	3981.47	5818.39	5666.08
M924T581	3318.01	4127.17	3880.45	2438.17	3356.63	3094.15	5260.74	3525.98	1618.36	827.441	1306.94	663.226	1305.15	594.214	939.619	824.828	1759.25	1111.83	1572.01	1098.67	1502.65	1382.71	1410.94	2937.13
M804T578	3597.55	2318.52	3336.71	2934.86	3158.86	3260.15	2488.76	2286.33	828.207	1286.3	1546.49	1096.82	1178.99	852.533	1057	1167.41	873.259	2106.25	2058.94	1631.07	1306.8	1928.79	1686.45	1313.98
M299T225	3601.01	5766.66	5882.51	6459.62	5691.41	4203.72	12010.1	7701.22	37964	40412.3	66269.1	25045.3	44192.6	31091	36170.7	12642	13059.7	16088.1	13422.8	8368.35	13392.4	12920	13505.6	14767.1
M331T475	761.363	747.475	854.005	666.339	668.42	799.34	776.75	981.335	5492.43	1915.33	4481.52	1366.01	7670.67	3318.32	1122.37	4430.1	2135.09	2027.17	2063.44	1339	1500.03	963.869	1575.31	1412.91
M526T584	122.97	78.2962	235.229	182.205	181.199	30.3678		268.35	2730.3	1260.23	1695.56	720.678	2449.21	1750.91	1045.08	1509.57	821.093	559.141	610.77	649.494	995.858	419.301	1098.47	1196.36
M935T748	1005.01	798.614	490.81	523.555	769.602	958.578	896.346	1076.9	1997.68	1185.2	1397.28	1215.12	1133.78	1601.27	945.501	1419.92	2057.41	2114.96	2030.98	1518.03	1565.83	1127.54	1635.1	1273.13
M736T570	1451.25	1370.62	1539	1367.16	1962.6	1356.52	883.017	1499.34	642.076	940.222	872.471	882.548	310.465	606.216	933.468	789.349	803.362	455.801	814.819	1127.3	577.308	678.411	529.528	354.794
M691T822	1854.78	2339.74	2035.53	2170.81	2187.28	2366.07	2426.32	1905.68	2859.34	2719.24	2277.41	3243.29	3374.09	2439.69	2965.73	3103.32	3430.48	3434.36	2899.67	4197.84	3419.73	2965	3139.4	2489.48
M787T794	2886.92	3074.93	3633.19	2710.63	2620.41	3801.19	3465.63	3377.35	4634.67	3672.24	4146.04	4298.28	4707.79	3564.18	3080.08	4657.64	4215.84	4159.14	5045.46	3909.49	4609.89	4295.89	3954.36	4484.05
M360T68	4563.78	5143.49	6703.31	5744.17	6935.78	8807.43	6614.76	5454.65	8743.55	4524.04	7695.99	6297.27	7499.5	7744.73	6574.81	5886.47	9554.23	12390.9	8891.41	9509.18	11453.3	11198.2	10875.9	7860.43
M146T476	6958.78	10067.1	9851.2	7342.51	8974.69	14479.2	17903.6	21442.6	4388.96	3488.14	3403.61	2549.07	4498.19	3537.96	2961.64	2998.67	1611.36	1978.36	2261.32	1479.1	1577.34	1249.57	1314.61	1933.66
M283T703_2	574.019	385.347	485.973	381.971	332.11	543.258	513.755	337.226	2832.61	2200.2	3144.42	2304.35	2589.79	2452.32	2321.97	1535.87	1494.33	2074.62	3240.21	2864.16	2348.2	2172.22	2595.72	469.212
M582T299	4985.89	6016.33	4225.24	3828.24	6976.69	2495.79	5481.94	803.208	7399.35	5059.79	7356.43	8741.42	8694.93	7350.02	8979.32	5105.94	9073.9	9045.32	9472.1	11256.1	8215.48	13341.3	7777.5	9019.01
M130T1015	1417.12	1303.33	1544.73	1163.33	1364.04	1601.1	1398.34	1433.33	6041.38	3408.58	2105.22	3284.48	4151.85	3502.31	3524.77	3188.48	3441.29	4367.87	4787.89	3232.48	3095.23	2122.23	2107.81	3118.15
M718T401	4842.67	6460.81	12841.5	4116.02	10059	5984.51	9425.56	14428.6	24452.4	34291.2	39769.1	30659.1	23444.3	33392.7	24653.5	10774.3	17338.4	16546.7	22180.5	13865.7	16942.7	16851.1	16303.8	17850.4
M535T310	1907.22	2617.37	1934.24	2072.11	2043.08	2353.68	2478.6	2127.73	1504.53	1242.98	1553.34	1306.74	1816.75	1668.42	1288.52	1659.27	1408.4	1423.64	1938.14	1758.91	1373.76	1349.47	1115.63	1143.53
M462T703_2	608.402	551.106	821.166	365.239	812.295	793.701	597.782	637.486	1408.45	1193.11	2269.95	1355.96	1554.05	1410.03	1811.21	1472.67	1236.34	1713.23	1625.96	1570.62	3095.98	2567.12	1445.58	2358.66
M540T480	454.816	500.25	539.545	540.677	481.114	583.359	634.155	934.307	737.122	879.61	1137.42	745.441	1120.19	772.045	704.22	913.664	813.987	1042.4	1004.51	986.133	905.027	803.078	891.894	1007.53
M755T783	1385.16	1002.65	1172.34	419.863	1393.64	1719.14	1125.47	1480.17	2448.66	1650.71	1681.41	1643.39	2265.56	3766.58	2437.22	1146.18	4078.6	4488.87	3761.28	4900.85	3039.87	2285.28	3125.84	1804.27
M115T739	2496.41	1598.57	1835.69	1888.16	1700.99	2865.57	2542.11	2730.25	4006.12	3532.66	4702.53	3913.96	3538.52	3784.78	4882.84	2897.22	3998.14	4395.47	3702.55	5782.35	3644.18	5285.56	5583.1	3001.16
M317T538_1	14596.9	8442.9	11800.6	10965	10838.1	15762.1	16899.9	14507.4	2033.73	1410.18	603.352	1453.01	2285.06	683.034	883.134	790.973	8895.12	6433.49	3908.95	8307.76	6777.5	5485.87	6991.13	5266.49
M346T822	4248.88	5624.51	4693.5	4974.75	5335.42	5599.13	5623.3	4753.78	6793.16	6423.61	5850.07	7521.67	7027.61	5031.02	6591.07	6454.34	7202.87	7298.23	6914.9	9033.8	8251.41	6560.36	7209.21	5795.46
M654T62	44353.2	48593.5	58847.2	56941.6	55504.3	38298.4	40560.2	52929.8	33392.9	148667	59285.3	47416.4	38560.6	42808.6	49763.8	44881.1	37814.1	27049.9	29499.7	20885.3	28421.7	40291.3	22164.6	29465.6
M296T672	689.268	391.92	514.304	445.818	384.339	496.08	540.147	412.405	2701.22	1828.66	2060	1733.53	2050.16	2544.46	1406.71	2337.05	775.154	554.566	952.453	1117.68	868.554	830.546	811.266	923.602
M682T583	1631.57	1280.94	1363.96	867.344	1403.06	1794.81	2372.93	1624.5	9063.48	2919.02	6168.44	1923.93	8309.11	4296.5	2801.1	4211.25	4787.64	2824	4257.56	1845.92	4564.73	3171.56	4821.79	4657.19
M465T551	2112.64	1756.47	1501.87	1752.39	1412.54	1112.58	1061.45	957.226	3317.9	3447.57	3350.84	3443.74	2360.59	3366.96	3932.39	3736.98	2052.55	3101.84	2196.11	2634.77	2273.49	3256.44	2954.96	2512.1
M297T76	6306.03	7793.08	5923.62	6067.47	8875.68	9261.82	6235.8	8924.49	8996.67	6441.06	9175.23	9630.55	6917.26	9905.21	7765.22	9791.18	11709.7	10229.5	13486.5	10678.2	10124.4	11730.5	10241.7	10221.3
M699T746	1551.92	551.516	1047.38	617.381	759.904	810.566	902.391	853.021	2324.62	2569.61	2520.19	1846.86	2333.63	2575.35	2461.56	2828.71	2308.7	2777.29	1684.78	2068.92	1962.89	1301.17	2681.86	1650.12
M233T756	5384.51	12674.6	6217.43	7360.56	9260.44	7873.37	10003.5	3722.8	11367.9	14336.5	16276.4	11607.6	14917.9	14234.8	13101	19543.3	20640.3	11856.3	16246	12443.6	20168	17970.1	13762	19256.6
M600T823	934.558	1142.47	1092.35	1056.8	1261.16	1143.12	1260.54	1084.04	1569.09	1318.28	1167.57	1593.33	1389.74	1382.06	1227.14	1288.69	1999.09	1753.18	1463.34	1783.16	1836.42	1422.29	1482.93	1321.52
M741T805	820.803	665.851	813.763	688.599	643.676	1034.59	886.16	737.244	1317.81	1141.98	1361.11	972.546	1160.17	1373.89	1312.51	1455.33	1807.65	1288.12	1935.03	2404.72	1438.37	1302.46	1450.69	1261.82
M1170T1018	666.835	981.192	1045.19	567.33	755.285	1288.54	461.825	658.512	4506.8	3035.15	3408.54	3693.9	4151.54	5319.76	3080.1	6150.85	1672.61	2095.66	2034.36	2454.46	1343.58	1277.53	1412.2	2130.72
M693T753	182234	147307	153695	146066	146773	195806	163318	163443	259031	145010	196647	158620	206867	188683	167557	210144	226101	236276	249741	212650	242665	194561	193477	195988
M332T719	1929.32	1955.92	1210.47	1277.2	1559.45	2079.3	1060.25	1785.69	16627.9	14275.8	25596.7	11964.5	17683.2	14517.6	14238.2	23065.5	3608.51	4048.56	10204.3	9874.71	8888.15	4641.83	5753.23	9065.75
M431T864	105.053	75.7092	83.2365	80.7294	144.942	48.8272	77.9251	65.336	10747.9	5293.75	6704.16	7052.96	24411.9	5902.07	4735.03	5547.51	854.283	1879.09	3767.66	2656.8	1161.56	1780.49	1700.32	1312.38
M133T736	12948.7	10023	14522.6	10574.8	14072.9	15237.5	13178.9	11493.4	41951.9	11330.5	15092.1	16156.3	7941.47	11701.1	13939.4	13216.8	16268.3	15357.4	18174.6	16910.9	18445.5	17794.1	15764.1	17382.2
M1006T378	9549.99	3720.92	6300.9	8978.53	9751.71	6380.11	7032.67	7862.63	6529.62	1920.31	5179.63	3276	5804.88	4909.96	5866.49	5019.03	3099.24	2947.16	3841.01	3129.5	3439.74	2364.49	4786.21	2501.88
M120T746	322.422	364.881	661.206	538.978	695.422	567.19	649.695	507.671	1085.9	769.093	1253.38	863.541	1667.33	1564.07	724.677	1407.34	885.485	1078.39	696.794	1047.81	1046.52	1135.18	722.043	1101.74
M394T708	1532.71	2274.19	2355.45	2342.6	2392.59	2913.09	2414.55	2828.14	1534.21	1494.46	1528.1	1427.32	1527.44	1582.34	1462.83	2024.4	1880.41	1570.01	1385.34	1085.48	1149.22	1613.53	881.957	1366.21
M420T537	1262.49	1070.85	811.631	763.163	1278.89	1314.61	1387.59	1196.14	2658.46	2612.46	2242.37	1913.45	1786.48	2510.61	1772.71	2388.09	1922.71	2914.16	2102.61	2372.8	2678.24	1521.48	1807.01	1873.88
M261T884	2557.44	2206.45	2526.54	1926.1	2078.79	2971.65	2259.35	2399.08	5244.66	3427.27	6114.76	3616.99	4238.17	4892.19	3755.72	6367.67	5146.28	4796.62	4922.97	3894.54	4162.81	3080.58	3154.89	3388.34
M612T647	1631.73	1483.79	2076.6	1021.48	1534.85	1328.25	1522.81	1787.16	3336.43	2617.92	2965.67	3196.23	3301.84	3179.03	2340.92	2538.03	3235.01	2236.41	2947.83	3080.87	1782.83	3509.75	2722.98	2669.78
M182T415	2004.26	1929.45	2698.66	1777.13	2287.77	1100.9	1745.38	2680.32	4358.72	9125.97	6339.21	3580.69	7125.78	5263.13	4384.63	6460.06	6591.35	2864.37	8003.94	4556.77	4411.79	5307.19	5641.86	4331.18
M230T512	1445.26	811.918	2453.2	1508.2	1341.56	2231.11	974.64	1308.15	10822.7	7029.91	7881.5	7757.12	7218.56	6889.22	5113.68	5115.11	8047.34	5296.86	3328.54	3129.62	4443.6	3488.66	5629.3	6241.46
M229T456	3156.32	1621.29	3872.4	1880.38	2306.33	2487.09	3262.64	2033.9	1175.63	897.746	763.194	753.517	1051	1125.45	918.26	855.895	848.914	1337.03	1452.11	819.38	738.667	1016.71	975.639	750.113
M669T704	1263.72	649.153	737.304	708.766	527.567	713.297	798.67	559.988	1523.11	1257.01	1564.71	614.51	1743.42	958.097	790.912	757.474	2928.96	1803.24	1645.57	1169.66	3485	1957.7	2477.34	2560.49
M651T554	1221.7	886.366	1237.35	899.819	1245.03	1550.52	1124.4	994.962	2537.36	1538.75	2155.92	1062.36	1634.45	1368.36	1294.72	2788.71	2370.17	1945.86	1967.42	1617.56	2186.94	1633.41	1401.02	2004.19
M544T646	37532.1	36857.7	38223.4	40306.5	36815.2	39869.8	43599.6	36422.5	59879.5	51795.9	49135.8	50629.2	61046.6	50954.5	58635.4	49942.6	53391.3	51344.4	56492	61892.4	50047.6	60448.5	43329.6	44166.5
M529T578_1	246411	304622	419357	267905	263890	328844	387543	488324	95168.9	136576	57383.6	88591.8	75595.4	97537.5	107318	82594	172176	102443	124734	66668.7	152463	246075	136174	160877
M325T865	4257.04	5557.1	4958.48	2625.38	5976.12	6066.5	3949.38	5499.13	39103.3	23113.7	32469.6	39159.4	38266.6	42248.4	30799.2	54693.8	16800.2	15215.4	11585.8	16327.3	9643.27	5977.67	10747.4	17057.3
M490T648	547.822	400.984	629.258	899.586	371.035	668.783	586.843	868.629	863.801	1398.31	1943.72	1199.83	1439.59	1200.11	1334.77	1361.31	1236.53	1303.48	957.459	1255.17	1231.52	1871.09	1012.07	1238.12
M824T774	689.342	509.31	504.996	414.297	823.726	952.963	913.403	633.3	1395.96	1583.1	1419.24	722.671	1246.56	718.95	599.496	1029.03	1217.11	2239.52	1834.62	1197.88	1976.62	1904.33	1294.25	1118.68
M594T1018	655.681	822.256	894.3	457.797	690.786	1126.65	341.497	555.397	4066.86	2905.53	3173.2	3160.54	3653.26	4648.6	2687.8	5139.81	1570.23	1919.73	1731.53	2287.25	1232.99	1081.3	1246.95	1915.77
M290T715	2744.44	2337.88	2446.36	3133.08	1546.44	2107.86	2869.56	2599.06	8372.96	2836.6	6345.09	3867.27	4797.44	6469.88	6095.23	3608.92	2941.78	3844.28	5526.23	5413.74	7257.22	5144.92	5529.29	6685.5
M100T447	7222.2	10803.2	10628.1	7557.22	9101.71	4499.72	9557.62	13211.9	22578.3	25055.4	28551.1	26903.7	22070.6	16162.9	18064.7	17725.8	25322	12834.4	17346	18280.9	14277.6	16983.7	22137.7	18900.1
M186T663	1382.97	2377.81	1256.58	963.031	1321.59	1545.29	884.312	1068.72	3349.57	3013.74	3231.41	3382.96	3849.89	3600.38	2926.47	2934.8	2513.34	2622.91	3045.14	2924.94	2124.58	2567.92	1919.02	2311.25
M231T850	2520.59	2548.12	3747.4	2489.36	2386.01	2872.02	2535.62	2740.24	1254.54	1279.37	1093.42	1049.02	1867.21	1214.16	1395.23	1215.47	1505.39	1305.66	2169.13	1789.24	1448.03	984.119	1318.24	2128.1
M505T865	5294.52	4339.21	5350.61	3216.49	6605.56	6533.86	4972.23	4212.04	29522.3	21540.9	25144.1	28742.4	28068.5	28615.2	23456.7	38172	12295	16546.3	20754.5	17502.1	12161.7	6503.49	10986.5	19585.5
M313T82	21153.9	20581.1	20216.7	19684.8	21128.7	19969.6	22053.4	26595.8	26999	22058.5	29682.6	24615.4	48112.3	23436.6	23142.6	31264.1	28201.1	27258.8	26209.4	27309.8	25815.7	24423.6	29684.5	25118.5
M216T698	417.994	328.824	344.312	271.625	357.718	244.675	306.297	381.361	3096.3	1956.62	2289.85	1685.48	2636.07	2350.44	2288.34	1775.97	709.981	464.655	1556.33	1261.34	1032.16	749.818	1045.83	1126.68
M595T1018_1	316.784	449.433	494.919	181.641	387.833	588.479	76.2555	147.757	2132.22	1549.51	1689.15	1843.63	1970.21	2510.65	1471.15	2857.15	836.874	1002.68	936.879	1207.58	661.629	604.387	646.668	945.142
M752T717	9296.23	6099.2	6817.06	6306.61	7892.98	11310.9	7354.43	7433.12	12240.5	11985.7	12182.9	8811.41	11832.1	11272.3	9206.26	10897.9	14827	13601.3	17054.7	13901.8	13931.4	10457.9	9724.81	13085
M157T478	724.778	328.678	596.275	478.262	373.957	408.535	364.467	454.238	1476.56	1372.44	1536.79	1327.18	2006.97	1813.54	1524.43	1634.22	925.87	793.437	823.998	962.376	798.923	1136.92	813.812	596.929
M141T740	721.102	590.002	671.785	556.996	539.727	1112.32	853.326	688.299	1272.24	634.39	1290.79	955.613	1211.38	829.112	1019.69	1018.43	1043.16	1005.03	1415.82	1152.29	1771.5	1316.15	1320	1407.02
M652T719	2652.93	1977.88	2989.57	1663.06	2615.09	2369.07	1461.34	2257.42	2509.66	2444.25	3134.54	1655.32	3401.85	2577.33	3176.85	2136.56	3741.36	3655.48	3622.01	2909.43	3697.27	4056.91	2991.74	3245.91
M277T568	2977.43	2814.73	3045.7	3473.25	2806.71	2189.23	2827.54	2799.18	1853.72	1097.25	1586.03	1890.43	1832.77	1797.34	1524.8	1935.39	2389.82	1564.3	1473.49	2098.78	2031.45	2161.95	1372.54	2072.13
M875T866	119.049	178.957	69.8123	128.783	180.31	259.342	109.403	101.319	2119.93	1504.98	1610.14	1500.03	2238.31	2092.18	1602.05	2669.39	1450.04	1023.3	842.663	1581.96	396.144	723.617	630.047	723.915
M333T582	735974	812934	549842	624672	708721	940963	1.08202e+06	925793	373262	197439	253511	110736	303414	136353	140036	161428	535323	389940	488084	319118	479510	370440	342217	506221
M234T666	1103.98	966.147	1062.41	875.17	1110.01	700.668	1062.97	864.435	4830.75	4013.94	3524.9	2975.23	4839.39	3556.25	4571.45	3639.63	1915.65	1288.08	3225.8	2798.32	3209.03	2617.2	1640.73	3476.79
M376T783	228.395	264.576	373.835	341.57	406.349	373.875	251.178	247.11	2863.49	1302.3	1739.76	945.984	1572.36	2579.51	3460.39	1025.56	774.207	669.126	1138.56	592.686	599.333	696.056	494.388	637.162
M279T710	3738.34	2928.17	4665	3047.21	2135.99	4658.03	2657.08	3111.78	5155.44	3321.89	5171.34	3389.4	5912.07	4276.08	4682.59	2309.02	8340.03	5411.45	5409.72	5922.29	6283.52	7575.37	5281.1	5141.37
M436T531	1455.77	1354.2	2491.41	2191.29	2507.43	700.206	1589.93	2576.76	4563.32	4180.85	4294.09	4436.81	4344.46	4193.21	4177.99	6412.05	4125.07	3161.44	3791.46	3842.45	3359.45	2670.4	3445.57	3006.18
M104T494	1.90207e+06	1.71848e+06	1.69038e+06	1.60412e+06	1.72766e+06	1.81219e+06	1.74471e+06	1.74162e+06	2.23435e+06	1.77462e+06	2.16367e+06	1.61581e+06	1.85264e+06	2.08475e+06	1.89052e+06	1.92807e+06	2.30709e+06	2.22202e+06	2.21994e+06	1.9161e+06	1.94004e+06	2.12275e+06	1.85884e+06	2.14706e+06
M609T669	1716.35	1278.02	1895.64	1384.8	1774.51	2006.62	1215.4	896.139	372.344	487.88	821.208	252.547	822.11	671.928	726.786	626.453	525.021	533.648	1034.48	510.169	611.154	670.406	621.511	1042.17
M303T459	1857.96	2115.68	2229.16	2080.33	2245.4	2989.92	2007.49	2381.41	3593.42	2620.06	2896.12	3178.07	2834.16	2922.13	2489.29	2857.12	3188.39	2808.52	3199.88	2950.11	3391.45	3454.57	3161.77	2556.46
M613T570	16997.8	16804.8	15088.1	19250.1	10933.3	9723.66	9814.48	13578.5	3801.17	8549.42	3932.36	6854.64	5017.55	4985.55	5476.52	3985.29	5523.15	3707.55	4080.54	10744.7	6245.98	6500.29	2851.67	7238.85
M573T538	10483	9526.57	4447.16	7990.39	7407.89	12364	7149.33	4325.69	554.595	336.481	136.975	484.408	336.067	187.095	264.267	155.406	2510.25	3029.14	823.784	3252.74	3037.83	2683.92	2699.96	2478.26
M640T389	1801.49	1273.9	2051.8	1560.58	1049.2	2053.96	1824.43	2045.98	1840.62	2255.85	2428.35	1715.42	2499.33	2867.01	2877.64	1296.92	2638.24	3209.33	3383.4	2959.61	2083.51	2685.69	3120.05	2339.64
M368T823	6418.67	7651.17	6860.94	6780.45	7122.04	7208.19	7510.93	6910.5	8468.51	8135.09	7256.9	9605.31	9075.77	7516.02	8259.24	8421.97	9567.44	9583.69	8584.77	11171.7	10087.4	8654.21	8950.69	7470.34
M418T648	177.839	36.8124	289.903	399.127	314.617	398.65	272.713	193.078	799.953	1218.01	1812.35	1319.93	1160.54	1709.74	1405.09	1553.42	790.746	835.648	858.519	554.006	473.668	815.116	1284.27	1323.58
M606T748	718.114	622.875	496.577	531.284	552.198	969.052	802.633	601.854	1059.37	572.97	940.807	559.478	1157.19	912.669	669.794	780.663	862.486	1032.12	956.529	995.659	1217.06	1308.63	1174.05	997.072
M369T853	794.005	1007.17	624.507	775.176	774.674	1134.35	1199.21	839.234	1620.57	1070.84	1262.75	872.587	1681.31	1171.18	1270.68	1009.6	2506.31	1518.66	1753.48	1910.03	1599	1443.26	1385.43	1379.42
M84T595	111741	85046.6	118828	78972.5	109162	117326	116476	42555.7	192339	185088	147800	93597.8	175600	181293	117314	193356	167226	187740	200433	171369	178395	181553	155470	109280
M332T778	16297.1	18488.1	15227.5	16351	15277.9	17397	19122.7	17143.2	19689.7	21061.5	21100.2	16110.6	20567.1	17120.6	16605.3	17910.7	18403.1	20120.9	21053.8	19012.1	22881.4	21062.1	21326	22439.3
M493T539	880.368	356.114	916.618	774.615	1007.56	1368.67	753.828	1002.34	2819.64	1645.44	1938.37	2044.85	1770.7	1784	1668.77	1963.5	1071.84	1531.45	1872.58	1451.67	1735.59	1663.23	1871.8	2045.92
M612T609	5558.1	4597.03	2970.96	2607.59	6226.39	9413.76	5362.66	4159.12	16462.5	11745.6	12008.2	10627.3	17324.5	11801	10045.6	11512.2	9975.07	10348.9	11417	7274.03	10014	9398.66	8627.67	10908.3
M755T705	1241.42	1293.54	740.107	573.48	1309.39	1759.55	1679.72	1296.32	1741.42	829.652	2094.57	1035.55	1361.95	2193.31	1870.38	2353.33	3985.96	3482.31	2983.8	2817.28	3845.97	2449	2036.84	1760.6
M685T577_1	76159.5	71904.8	65180.4	63986.2	68527.5	90331.6	67222.7	66546.8	43009	31647.2	38944.5	24611.3	39793.1	29969.1	30200	30938.4	59617.2	55340	49489.7	53164.5	53927.4	51398	54996.8	56415.3
M440T662	350.58	221.888	313.873	227.663	216.1	487.493	234.717	236.477	696.504	555.138	559.371	672.44	446.073	857.459	491.48	585.834	562.306	795.683	591.509	760.365	755.418	690.664	357.062	466.881
M653T822	649.904	921.592	773.356	699.704	402.796	718.211	837.809	722.039	700.988	902.87	550.347	1208.85	1010.87	772.172	902.014	496.457	1004.89	1126.66	1134.06	1243.01	1171.4	893.898	1231.27	920.006
M439T60	3362.81	4086.76	2908.63	3392.98	2988.79	4801.56	3768.42	4062.38	6659.52	3828.22	4600.84	4424.12	3628.53	4911.11	3608.04	4355.25	9257.3	10408.9	9526.18	7351.47	5453.36	4400	7224	7298.18
M665T778	99253.9	100805	121652	93156.2	93472.6	129267	129671	107862	171110	141799	150232	118999	136894	127435	104216	164444	135580	140256	140876	136834	158630	142190	132588	141371
M614T460	5817.47	6464.23	6861.05	4917.57	6682.61	6671.33	6463.12	6072.68	11619.2	14928.7	15727.6	12151.9	14801.8	16598.2	13667.2	20210.2	8628.62	6484.16	8481.85	8095.41	7801.11	8455.43	8026.9	7660.03
M643T341_2	2568.34	2492.04	3332.93	2368.42	3821.57	2228.33	2667.76	1998.54	2252.59	3636.05	3104.04	3966.26	2879.29	2757.31	3079.52	4348.72	691.404	940.969	1614.63	1525.63	1606.69	1713.44	1650.32	1352.66
M484T703_1	552.732	306.469	450.655	216.211	177.816	650.729	234.775	702.126	1218.59	496.952	935.893	559.933	603.31	882.171	718.809	608.463	900.346	1108.07	729.895	620.791	1002.5	1108.47	1063.75	805.412
M242T551	763.025	752.789	861.287	957.262	922.535	921.81	1177.71	1078.25	9573.22	5999.92	7682.91	5303.15	9573.41	6868.02	5976.45	5178.68	1416	1357.88	2246.77	2269.18	1787.8	1391.49	1790.95	2703.6
M101T704	4910.2	3605.41	3254.48	3536.24	1353.04	4965.4	3437.73	4933.1	7289.97	5429.32	5233.75	4679.87	5173.23	4520.18	4351.4	5171.81	9029.63	6768.68	6836.51	5274.02	8693.91	8702.25	5725.47	6489.09
M589T862	1573.59	2285.98	1288.56	1773.84	988.897	876.551	858.323	2101.51	4223.08	4183.57	4254.85	5518.03	5784.14	4259.08	3311.8	6272.05	2774.61	2512.95	3057.68	3082.84	2394.64	2704.43	4470.23	3183.85
M436T648	94.2077	375.059	310.192	225.781	386.549	301.091	156.825	785.539	636.05	755.905	469.399	1015.41	1783.42	650.601	1024.18	1332.12	879.957	1263.34	602.701	988.363	808.331	919.05	702.805	737.873
M260T551	2485.29	1309.39	5633.14	1690.83	577.815	1697.97	1449.51	1854.06	19774.1	12419.2	15056.2	11150.6	20861.8	16449	12281.3	13251.8	6312.25	5867.45	5808.25	4041.48	4928.19	5300.07	4408.48	4961.38
M580T123	7364.91	8550.58	7705.62	6729.32	4912.12	9951.92	8517.81	9411.84	9934.84	5696.27	12461.2	5058.4	8214.35	7646.69	4639.84	12097.5	14608.2	17274.7	16231.1	22074.8	16004	8991.24	12264.5	15554.9
M390T583	1293.27	926.467	778.111	774.549	1331.85	2149.15	1190.27	2460.45	7958.6	4384.22	8535.92	3174.23	8895.43	8021.87	4995.82	6915.96	2956	1889.22	5162.68	3690.03	4062.2	3854.52	4024.12	6180.61
M594T821	339.14	368.439	410.847	490.15	405.464	351.3	417.305	328.67	392.106	596.526	378.948	772.867	513.261	462.739	531.746	525.001	575.618	534.462	639.601	919.653	606.648	533.891	589.18	699.807
M593T822	14805	18056.5	17638.3	18030.7	18205.7	17839.7	19825.9	14257.8	23062.2	24088.7	19852.7	30914.8	26168.7	19911.3	26171.1	23863.6	27210.5	27210.6	27268.7	38530.8	28843.5	23425.2	25994.3	20517.9
M275T662	458.645	1197.21	1002.51	977.781	1192.78	831.019	505.073	967.953	3236.48	2006.04	2789.97	1928.29	2970.83	2765.82	1969.95	2783.56	1780.06	1690.73	2474.83	2105.94	1690.61	1366.29	1432.25	1428.8
M318T74_2	5584.35	5913.5	4590.49	5601.02	4670.02	8618.27	5522.41	6223.83	8412.12	6381.37	7868.09	6968.79	6485.19	4278.34	5330.88	6838.83	9620.67	15988.4	11186.4	12210.2	12857	8202.69	8831.89	9409.03
M291T583	2286.22	2793.38	2010.28	1540.82	2585.04	2721.38	2192.87	1496.32	2190.75	1496.14	1695.4	865.381	1651.83	1879.67	1380.31	1637.3	524.658	632.042	778.439	374.614	562.328	2190.29	702.921	883.571
M438T512	760.518	1454.1	1142	1045.44	782.825	1156.08	675.073	1246.42	2162.32	1953.66	977.757	1948.11	2252.52	600.442	857.878	1480.13	1937.17	2013.96	1287.88	1922.33	1371.94	1785.7	1692.6	2142.73
M452T506	1001.46	682.311	934.582	578.229	1200.39	1104.26	1263.41	1156.98	2125.51	1987.57	2049.64	2339.77	1995.83	2103.46	2071.27	2829.06	1892.84	1304.39	1792.99	2024.48	1819.21	1385.65	1537.02	2372.77
M489T820	4393.26	1722.87	3348.56	3061.59	1815.86	4797.35	2682.19	2414.7	639.576	527.423	763.848	531.2	808.778	783.509	1104.69	956.778	1019.21	1268.73	523.698	987.531	903.112	998.473	769.747	1229.11
M317T391	4135.22	4391.71	6359.84	5228.11	5098.91	7772.31	5397.92	7800.61	22002.8	12999.7	22938.5	16205.9	15931.3	16484.9	17473.4	14291.8	12066.1	9247.86	13058	7465.2	12210.1	16463.5	11797.6	9144.82
M483T823	4623.15	5601.92	5512.31	4889.95	5695.06	5419.96	5478.91	5563.91	5697.58	6103.26	5501.45	7018.07	7507.62	4418.23	6305.63	5791.43	7654.06	7232.57	7003.22	9035.33	7151.9	6475.15	7061.71	5783.6
M303T844	230.201	204.645	297.36	236.547	273.695	227.141	285.578	231.444	4190.56	2735.53	3035.57	3138.44	3585.33	3168.72	2730.69	2864.37	485.179	456.413	1217.8	1049.78	690.491	630.349	593.009	773.389
M368T554	899.067	781.615	797.494	772.563	739.094	607.878	658.83	742.355	4906.99	2750.28	5118.39	1693.06	5551.77	5202.17	3085.54	4963.44	3693.26	4576.46	3476.27	1504.93	2675.97	1206.72	3321.09	2193.04
M371T491	522.319	357.349	591.062	182.149	304.38	520.65	282.575	262.295	8300.81	6096.99	5019.03	4315.28	10949.5	6403.54	3934.78	5306.11	1032.74	1208.98	1364.78	1226.69	569.069	889.181	1395.14	2094.62
M513T1005	494.344	533.63	627.674	311.038	438.797	660.877	165.553	434.215	2361.45	1834.85	1929.95	1893.23	2167.95	2641.91	1888.89	3123.39	862.826	1144.98	1075.14	1400.66	830.091	672.104	760.152	1147.73
M355T778	48030.6	46858.3	55167.7	51234.3	45601.6	51439	55955.8	53509	61276.6	54597.8	55377.8	54013.4	56419.1	56893	49130.3	62437.8	58705.4	60157.4	58567.3	59890	66073.7	58168.3	58187	56698.7
M338T538	2055.45	2235.98	1244.47	1710.53	1899.94	1593.85	1343.15	1205.37	341.586	205.929	110.803	277.58	338.441	142.545	131.976	173.759	1030.27	1029.95	524.118	1000.02	1009.4	888.228	810.966	962.529
M860T739	545.037	422.359	854.952	394.744	461.842	907.647	414.627	486.16	3428.8	2639.28	3015.16	2095.33	4610.93	4007.85	3308.99	4487.08	1679.13	2619.56	2485.06	2240.03	1749.51	483.567	1515.32	2717.08
M742T648	431.11	260.035	518.159	375.025	171.753	386.366	309.087	565.443	1477.12	1596.13	1607.46	1290.85	2138.2	1616.66	1259.29	1944.25	1365.28	895.54	1295.34	954.517	1051.28	516.068	975.911	1829.88
M76T682	7324.08	6838.14	6730.39	5962.41	6295.67	8115.81	7661.94	6456.23	9073.86	7420.91	9575.92	6393.34	9331.32	8811.28	8418.46	9782.41	8934.25	8655.52	9081.47	8484.33	8940.21	8050.45	7676.52	8159.94
M169T990	496.968	448.748	541.834	408.918	519.804	548.978	585.852	521.101	1616.9	2063.77	2293.57	796.731	3137.29	2090.85	1290.68	1797.17	2042.66	1099.87	1312.95	1879.91	950.607	847.955	1198.44	1023.65
M506T628	5491.87	4453.71	3823.25	4734.66	3397.79	5436.56	4428.23	5144.77	3422.14	2459.34	2807.28	3377.61	2630.04	3789.39	3062.7	3191.97	3275.56	2413.4	2265.94	2319.5	2404.44	1926.52	4017.4	3453.68
M127T595	121071	135024	150014	70117.8	122446	159647	86839.7	88371.8	164346	251071	268435	129146	242594	250386	254047	250666	220560	242441	238259	221942	152432	189852	146478	217827
M715T753	31129.7	25626.5	23810	25142.1	25909.1	30898.4	26743.7	27548.1	35688.5	25398.6	30237.1	29878.9	28493.2	28612.7	27239.5	26757.1	31644.7	34521.8	34458.3	32893.2	36973.1	29075.7	33001.9	34639.9
M576T636	13547.3	21045.9	19299.3	19255.2	13880.3	14277.8	23355.5	20730.5	16256.3	6699.95	12993.6	7483.15	10820.4	6210.67	11223.7	9795.9	11288.7	6353.54	8789.15	11605.8	12778.2	11409.5	11552.6	5165.29
M358T681	1177.82	1569.59	1703.55	1418.33	1311.54	1888.88	2031.52	1972.69	3172.66	1569.06	2742.87	2000.9	2894.48	2295.23	2121.79	2685.11	2537.98	2682.27	2918.14	2315.52	2420.42	2063.05	2242.6	2069.55
M281T500	725.544	295.342	621.491	462.905	724.43	305.566	434.411	455.707	3887.52	1991.58	3723.54	2773.69	3865.53	3609.04	3206.57	2045.69	1382.05	1291.83	1395.86	557.737	1807.45	1008.8	1009.64	1310.03
M117T585	551.268	562.072	873.242	603.939	370.733	462.373	263.989	516.742	4520.12	2225.84	4064.45	5084.68	5005.86	7105.72	4496.88	5791.75	902.701	1312.08	1982.08	1102.7	1328.97	1013.75	1561.79	2277.93
M487T708	7988.83	7469.18	5632.31	7133.76	7964.47	9380.14	9146.8	5740.69	9834.19	9244.06	11545.1	9993.04	10832.7	12012.3	11500.8	9558.27	11012.7	9466.67	13760.1	12073.4	12145.8	10340.3	10375.3	9710.24
M711T823	533.743	711.73	556.717	544.482	580.009	673.96	728.404	506.072	598.217	614.235	631.284	575.39	920.389	641.584	727.827	840.185	717.642	1049.17	749.897	1034.66	1057.76	820.399	869.611	833.353
M253T657	3579.13	4029.76	4346.69	5113.99	4831.45	3748.26	4040.19	4126.94	2644.99	2918.09	2911.71	3246.24	3171.15	3532.74	3547.38	3932.02	2766.51	2722.37	2980.29	3859.85	3248.03	3261.89	2991.66	3048.07
M387T868	823.302	1076.93	386.527	766.919	955.256	1555.83	783.812	763.394	1401.73	855.435	2299.72	1160.04	2294.54	1720.1	1434.37	2064.63	2964.49	2112.23	1545.31	3347.68	1787.06	2135.33	1663.7	1830.63
M718T740	745.76	984.441	813.688	1075.77	862.682	1147.81	1155.31	1029.66	1808.68	1569.69	2125.83	1684.88	1488.89	2315.8	2177.73	1566.22	2014.95	1918.2	2304.87	1184.62	2116.39	1678.49	1581.45	1211.07
M1019T578	7481.52	8225.04	6995.82	7017.34	7055.48	8952.18	9317.98	7380.91	6624.68	3703.31	4518.34	3286.62	3915.61	3151.12	3282.12	4340.14	6822.22	5456.88	5380.87	5152.75	6017.14	6179.43	6373.98	4673.08
M628T577	34214.7	35827.3	29277.1	51423	33044.9	39608.6	52879.2	55878.2	13279.3	14436.5	5310.19	11475.6	8256.08	10355.4	11992.2	11776.4	19613.5	11720.1	16138.2	6679.01	29046.8	17004.7	16832.9	30671.6
M360T863	3214.17	2756.97	3620.62	2163.72	2574.07	3541.63	3410.91	3404.94	5383.38	7117.76	4491.34	4673.75	6109.51	4660.38	4730.26	5785.72	4650.21	4686.08	4884.69	4525.36	4133.77	3879.4	3515.97	4254.12
M544T569	636.676	635.463	784.31	581.927	365.082	590.427	747.359	453.797	1428.58	1199.03	893.062	1074.73	951.012	789.782	676.749	1656.04	1024.92	1630.5	1079.86	1787.24	1299.64	1101.59	1275.8	738.449
M305T195	2666.52	3613.49	3365.62	3218.09	3650.82	2446.29	4456.21	3300.11	1023.03	1678.26	1175.52	2937.59	1667	2828.68	2421.24	2223.82	6957.12	4079.94	7119.05	7247.78	6243.47	9508.43	4407.14	6683.36
M823T576	31079.4	34222.5	23008.9	25124.3	23288.1	20576	21980	48728.2	12668.2	10199.2	8636.5	3229.06	10172.4	7420.9	5982.73	5506.59	15154.9	11080.9	11338.4	6427.99	12074.9	7167.39	13022.5	13090.3
M542T326	13105.7	36891.3	33690.6	35230.6	48768.1	45261.8	28055.8	50281	137516	121210	148284	184422	134312	114880	95646.1	148692	38430.2	68008.4	85213.7	62638.1	99294.9	87776.3	81461.6	84725.1
M723T647_1	1080.33	821.776	823.321	752.907	679.91	904.227	639.491	910.504	2867.03	1179.44	1679.08	2108.87	3303.85	2163.8	2493.68	1852.74	2665.08	1825.51	1279	2243.41	1299.35	1535.35	1645.14	1347.76
M829T857	105.942	190.123	147.162	47.6762	160.448	406.459	87.2954	166.439	1921.71	1034.43	2227.09	1443.68	2251.26	1643.31	1270.79	1838.57	797.731	1490.74	1005.17	1241.6	636.519	408.939	556.603	1633.93
M427T682	3849.98	4159.32	3790.02	3359.37	3852.02	3975.61	4123.79	3494.17	2445.35	2329.02	2963	2111.56	2741.93	2585.08	2671.95	2891.37	3397.81	3296.28	3465.83	3097.71	2968.31	3355.59	2802.14	3162.92
M429T567	1340.24	2116.53	1735.75	1777.49	1905.49	1770.33	1533.99	1477.86	582.465	2197.62	913.406	1046.86	603.286	754.857	1087.93	819.967	853.745	1030.52	1013.26	1737.98	897.402	933.514	803.714	994.425
M430T839	244.556	252.514	495.016	268.796	503.328	397.87	469.176	518.605	568.303	534.375	758.279	431.126	597.369	648.478	593.604	587.529	971.148	755.305	781.475	830.851	812.9	564.466	509.154	634.253
M598T572	14329.2	7404.49	10150.2	9046.91	14111.4	9923.82	11008.8	11107	4803.73	6140.67	6486.42	6031.2	6033.86	5173.48	6400.98	6932.01	4883.65	3428.94	6476.04	7618.72	5431.22	8452.51	5637.98	5568.04
M463T823	911.016	1197.59	869.648	791.577	1274.04	773.523	1219.69	884.738	1499.47	1378.05	1151.21	1546.39	1447.82	1059.23	1391.89	1600.91	1602.12	1545.12	1456.53	2017.75	1932.67	1311.02	1478	1280.9
M506T290	7104.61	5268.47	6104.51	4605.28	5019.35	2656.12	4132.54	4473.33	7614.39	7830.14	11074.6	9783.02	10954	10567.5	7784.26	12018.1	23145	5858.77	20853.6	10224.4	17746.1	11107.7	18434.1	22291.9
M597T69_2	14863.3	11394.9	13903.8	14176	13616.7	13092.1	13716.9	14157.8	6462.36	12636.4	8832.2	10598.8	10268.8	10230.8	11203.1	11750.5	7991.11	6717.09	13255.9	10558.9	10258.9	9382.71	9121.99	5695.47
M267T410	4047.89	2403.05	3619.17	2124.29	3815.38	2331.74	3413.99	2713.04	2459.99	1531.12	1570.83	1084.65	2591.79	1554.17	1364.67	1645.87	1817.51	1085.26	1871.98	1843.34	911.837	1012.9	1661.45	2067.39
M268T552_2	3056.5	1535.34	2386.74	2576.91	1716.81	2093.7	2303.46	2180.39	3678.63	3034.3	4268.58	2899.31	3611.2	4155.21	3023.53	3282.97	4735.41	3933.99	3992.12	3962.64	3395.78	2563.4	3360.38	3187.02
M177T658	846.188	548.21	247.76	417.008	528.122	572.022	541.431	426.56	3429.11	2739.38	3335.75	2639.46	3956.05	2926.8	2506.2	3406.53	710.915	779.353	1281.61	1216.08	1115.5	742.135	1130.79	1197.96
M491T537	4675.67	5019.5	2361.68	3678.85	3060.44	6169.75	6257.99	4059.59	491.344	437.825	165.604	409.421	414.348	208.831	240.232	169.67	2393.2	2155.37	796.701	2103.62	1975.8	1411.36	2205.34	1534.6
M780T583	408.269	580.566	598.998	280.228	602.741	554.385	798.806	394.068	2989.06	444.788	1598.64	482.055	2606.11	454.363	829.916	1300.36	1605.72	1023.03	1189.61	715.533	1568.08	791.707	1101.17	1509.78
M653T805	2288.31	1954.56	2581.19	1611.07	1398.75	1631.3	2176.82	2092.12	535.786	714.635	544.182	757.086	488.481	622.68	689.979	841.615	789.858	544.713	1102.69	1217.74	1701.6	1110.6	1056.52	1023.56
M409T66	24276.2	19767.8	25259.4	20716.3	23256.4	22093.9	23070.9	22631	19062.4	23240.1	17110.5	15324.2	17758.7	19131.5	18039.9	19521.5	17918.7	13884.4	18771.9	18494	21108.9	18628.7	16044	14513.6
M389T763	321.206	333.923	297.451	339.04	384.617	241.994	374.145	366.756	11277.9	5334.81	14440.7	4897.4	5293.05	14388.6	13190.7	8454.86	1214.5	2531.97	3354.12	3320.32	3401.33	1378.27	850.992	1503.25
M116T712	3123.4	2087.16	11202.1	10030.6	7594.54	2571.88	6502.86	7175	9039.72	8827.03	11043.1	8267.51	14278.8	6478.27	7590.23	3073.97	10297.5	16624.9	14956	11387.9	14543.1	11983	14480.2	12066.5
M648T805	7930.38	6576.06	9620.81	4378.72	5360.55	5467.53	8257.09	7767.11	2398.58	2742.43	2035.37	2016.19	2042.08	1703.93	1868.18	2030.85	2457.96	2776.11	4018.66	3270.52	5433.83	2942.52	3465.57	3440.19
M339T538	2966.23	2972.5	2111.95	2553.02	2755.73	1583.8	3091.2	2234.02	659.023	648.28	409.415	370.409	675.664	499.477	529.043	449.292	1616.42	1678.3	769.612	1870.31	1592.33	1176.61	1588.76	1312.86
M384T192	27718.7	23954.1	21086.9	12031.5	17007.9	16934.4	18476	26826.9	14044.4	8799.37	14376.1	12618.6	18118.3	24320.3	13568.3	23942.7	11233.8	12661.4	5691.09	9362.43	12637	7645.4	11176.4	11499.5
M388T648_2	4037.42	2782.65	2932.62	3078.76	3140.75	6213.77	4095.3	2812.83	6205.61	5384.88	7159.67	5170.42	6455.15	7401.84	5285.43	6054.5	7412.77	6697.65	6148.86	5410.9	6779.97	5102.21	6069.82	5184.66
M446T663	249.29	247.888	224.586	264.107	293.872	371.53	148.041	297.188	2008.36	1172.52	1343.19	886.649	1634.82	1380.63	1177.26	1244.83	726.376	591.219	990.936	777.14	615.952	699.994	353.942	1281.87
M319T658_1	8211.69	8845.16	9286.33	9212.81	8784.13	6504.03	6988.31	7779.14	5090.29	6349.15	5854.5	7901.83	5638.05	6112.55	6029.78	5298.35	5774.82	5520.79	6095.62	7827.35	5624.67	5776.38	5719.01	5593.57
M609T169	25177.3	28241.3	36490.9	36042.6	35690.2	58966.1	54100.1	69243.2	60862.8	28735.5	25184.5	47826.8	27974.7	112637	53568.8	47374.5	10652.4	7271.16	14185.1	4878.84	7371.23	28788.8	17258.3	12337.7
M559T666	32745.5	34517.3	32030	34942.5	33125.2	33654.7	36942.4	33620	44994.3	36646.8	36660.8	38649.2	42687.9	37255.4	43347.5	38671.4	46814.9	39558	40454	41443.7	39663.6	41357.9	34555.3	38913.7
M284T591	416.633	413.416	553.927	286.129	435.23	226.239	296.93	313.068	3486.61	2709.33	3380.69	1921.1	4780.23	3359.56	2521.95	2550.29	719.119	546.389	1028.49	1043.02	621.778	580.204	988.685	1220.3
M671T854	318.433	384.914	132.091	212.048	219.631	384.409	294.257	177.919	1246.17	585.972	984.051	568.709	1217.28	987.245	794.944	688.354	2085.21	1052.05	791.262	1112.51	925.252	780.987	606.078	1109.13
M215T512	896.62	1809.36	1195.33	578.574	1020.61	431.107	1750.15	806.763	5000.31	1372.1	3984.5	6236.67	5468.51	5817.7	4319.14	4810.47	1354.63	3222.01	2161.62	3777.77	3351.05	2589.94	3101.17	4802.31
M456T475	2072.47	2120.29	1865.14	1747.49	2690.57	2849.27	2350.19	1999.73	4394.7	2837.33	3961.98	2570.15	4680.57	3806.53	2429.32	3823.78	4269.8	3685.88	4618.26	3424.67	2367.17	3325.09	3241.81	4569.13
M545T648	660.005	589.807	634.701	666.857	356.36	795.052	710.64	520.43	1278.14	1456.16	1139.77	1209.95	1441.59	994.855	956.984	1609.88	936.545	699.751	1101.72	1032.23	1185.11	961.831	921.804	845.941
M818T477	729.155	739.235	928.635	725.304	786.432	775.874	883.831	727.737	1948.73	1599.21	1334.92	1250.97	2598.76	1699.85	1245.76	1594.94	1497.65	1080.76	1203.7	913.86	1261.37	1193.25	881.822	1162.89
M298T64_2	38576.4	43192.3	35364.3	57444.4	50410	50872.9	40206.6	38989.2	65315.7	51118.5	59622.8	51325	49080.1	45372.8	42101.9	45726.9	64399.4	93468.5	68134.1	59383.5	83357.9	67230.1	61249.2	58568.8
M148T552	8059.47	7579.35	8009.3	7856.12	7821.03	9614.29	8255.31	7082.9	10008.5	8475.78	9145.34	8736.07	10634.4	8741.27	7271.65	9949.44	10113.8	9467.72	9719.59	9080.32	8930.41	9087.59	9552.43	9815.46
M130T725	16724.8	14571.9	16602.1	15140.9	13594.3	15877.4	14839.8	17374.4	19901.4	19658.8	24020.9	20012	21539.6	21333.6	21590	18054.1	23021.2	20445.7	26433	23872.3	25171.4	23540.1	21971.1	38333.5
M533T581	27361.1	37087.3	20137.7	22639.1	27749.1	38872.6	43142.4	32713.2	12471.7	7681.42	5674.85	3591.88	6126.21	5821.24	5177.17	7023.27	22061.7	12749.9	16035.1	10691.9	17505.3	10905.9	18900	17081.1
M921T823	485.794	787.236	488.612	448.742	696.72	825.623	749.15	613.651	966.162	679.741	689.443	789.335	944.317	812.275	867.225	830.721	980.452	1087.58	1005.37	994.109	1100.07	808.241	832.351	849.538
M493T522	1171.33	966.02	1223.99	1302.88	1356.04	1030.68	1589.73	957.699	1963.44	1105.63	2284.75	921.1	1001.23	1509.62	1861.8	1324.55	1819.47	1215.56	2099.78	1711.72	2053.74	1851.31	1860.62	1728.64
M131T598	5011.56	682.374	4224.52	3218.47	2907.52	3129.2	4608.79	3847.39	6285.18	6935.16	6115.66	8217.52	9050.91	5163.83	6413.16	7491.87	5169.33	7305.48	5498.4	7276.19	5301.8	6013.29	6921.37	5992.61
M378T662	347.179	275.882	265.023	247.993	263.553	352.792	210.754	171.306	982.143	536.172	538.361	347.746	672.927	584.451	551.355	564.691	390.986	378.498	675.266	689.281	564.98	542.177	340.492	559.848
M415T524	1219.76	1185.25	1518.96	1165.67	1522.74	911.962	1408.71	1707.36	1803.84	1482.37	1608.01	1374.47	1552.75	1913.55	485.869	1687.72	2112.44	1958.92	2495.04	2208.61	1760.71	1639.27	1796.15	1835.68
M316T402	2172.55	2055.87	1527.08	1828.41	1690.01	1898.39	1914.18	1946.54	1105.31	1533.75	2221.54	442.838	1592.11	544.664	1548.43	1871.04	1156.51	1456.01	1511.84	1230.2	809.651	553.369	1369.26	1485.76
M659T708_1	1576.92	2202.95	1527.25	2848.06	1743	2109.62	2318.96	2834.84	1116.64	1269.87	1141.45	1041.16	1265.52	1427.88	1820.12	1761.73	859.926	995.336	1572.61	440.711	1110.02	1110.1	1037.56
M487T865	6333.35	8517.65	7392.16	4092	9791.22	10100	4058.86	8725.48	62562.3	34997	53155.7	62073.7	62161	50567.5	52060.4	87795.8	27004.3	35660.7	19848.6	25853.9	15960.7	9420.32	17380.5	20870.5
M527T864	6030.61	7393.05	9746.67	4221.17	11488.4	10324.2	6574.15	8798.84	43460.7	22071.5	18756.2	48989.5	20529.5	26751	21455.3	57470	26973.5	19791.5	30463.9	18408.6	16752.5	8276.98	22303.2	18523.8
M446T781	562.136	248.87	499.369	259.223	341.466	292.735	201.329	330.678	12212.7	11307.1	11895.3	11773.6	11782.4	10111.3	9199.92	11267.9	841.618	2638.33	3594.81	3798	4368.59	2333.03	1665.64	1123.64
M443T551	2200.91	1792.21	2157.07	1369.48	1972.61	1385.35	1705.41	1744.78	3632.96	3007.18	3937.14	2862.51	3142.58	3502.7	3576.63	3312.46	4140.79	3188.3	3559.48	3808.03	2603.69	2249.88	2348.99	2804.45
M363T563	4985.13	4035.95	7243.68	3623.01	3050.92	3133.29	6254.11	5241.44	971.393	1670.76	1598.75	1057.62	1143.9	1370.75	1532.15	1291.91	1633.36	1688.62	919.824	1379.77	3063.29	2197.39	2313.34	2053.84
M1008T1005	1312.91	1493.43	1660.41	892.315	1222.87	1901.97	704.143	1144.58	6888.98	5216.22	5426.78	5634.62	6275.37	8050.63	4831.71	9710.28	2401.61	3167.01	2974.95	4065.88	2178.32	1837.35	2017.53	3009.34
M938T823	2868.66	3875.5	3519.34	3241.11	3276.03	3615.28	3832.12	3135.9	4547.4	4240.53	3888.14	4903.75	5121.23	3763.75	4429.44	4430.22	5413.18	5478.04	4649.22	6157.95	6078.1	4277.39	4474.99	3708.5
M333T568	2427.73	3259.89	3184.75	4177.99	3261.24	2420.43	2754.03	3071.2	1278.4	2416.12	1911.7	1873.23	1314.3	1191.94	1547.54	1578.53	2193.97	1934.07	2220.49	2290.82	1693.69	2128.21	2098.09	1861.37
M590T377	1170.69	1804.92	1912.71	1374.22	3078.6	3129.7	2205.89	1314.45	3415.39	3010.68	3987.47	4629.17	3248.71	3362.05	3264.17	3901.53	4269.83	3097.71	4238.4	3384.5	4389.31	2956.01	3381.02	3227.63
M693T823	689.79	1103.05	858.783	873.65	1089.77	1079.34	1080.41	864.214	1152.25	1322.36	1047.47	1341.74	1379.62	1265.57	1209.47	774.633	1636.26	1459.41	1344.6	1616.98	1437.04	1089.26	1355.53	1120.63
M346T718	1026.67	497.973	686.356	252.544	1216.19	306.722	633.88	441.448	8309.69	6391.5	7286.82	7184.13	9388.58	9945.96	7376.82	7862.73	1540.15	2742.68	5204.57	3772.88	3527.65	2389.53	1496.21	2068.27
M249T823	2019.78	2606.34	2612.42	2169.37	2597.8	1493.23	2932.29	2138.67	2894.84	2772.79	1858.01	3722.85	3590.87	2837.15	2619.63	3332.62	2759.11	3687.43	2955.15	3583.33	4047.36	3355.34	3421.61	3092.08
M393T538	15349.6	15829.7	8298.59	12737.7	10911.2	19269.8	19502.4	12340.7	2511.64	1744.26	919.935	1852.66	1841.05	887.593	1157.67	1075.16	8233.23	8698.79	2935.75	6669.69	7344.98	6075.93	8758.5	6701.75
M275T839	1115.8	1040.15	1141.92	1105.02	1879.21	1268.27	1283.96	1501.01	1598.5	1974.5	2165.87	2113.01	2314.91	2322.29	1987.66	1863.72	1881.26	1829.13	1789.32	2077.53	2107.81	1777.49	1561.45	1743.34
M713T823	2623.96	3314.83	3106.96	2942.35	3160.5	3015.14	3427.35	2691.69	3583.23	2974.93	3324.96	3865.66	4057.74	3169.01	3369.95	3387.92	4883.24	3754.34	3888.44	5008.93	4509.74	3580.17	3931.39	3484.83
M491T649	446.875	273.101	412.415	400.874	354.805	487.05	446.993	407.827	850.053	869.69	1246.78	555.58	1005.33	401.654	1125.01	703.529	902.163	813.804	753.327	613.98	800.616	1048.97	388.868	1097.75
M114T410	7773.97	9763.13	15848.5	10055.9	11435.3	14472	11178.4	11690	33057.5	43984.4	39050.8	26401.4	29025	23478.4	26921.4	26569.1	30966.5	14546.2	24867.3	19233.8	17861.9	18796.1	21717.2	19695.2
M1079T287	1876.13	1691.73	3562.63	834.677	2808.84	1502.92	2580.62	1757.83	7766.49	3867.63	7097.97	5104.22	7287.79	7784.12	6350.75	9927.05	8544.58	3878.97	9466.52	4055.97	4735.36	5817.3	5459.76	4682.46
M555T772	1035.83	731.088	715.163	598.71	855.778	1293.55	762.826	548.805	1839.03	1263.74	2025.69	1211.85	1413.06	1778.23	1665.02	1124.54	1384.09	966.473	1384.33	1266.26	1459.85	1634.51	1248.53	1339.83
M450T515	2340.51	1951.39	3413.51	2796.76	2931.13	3590.33	3692.13	4076.98	7547.63	5492.1	5651.56	7674.73	6399.79	5033.72	5919.22	8215.81	4175.34	5057.54	5920.07	3812.79	4983.25	4415.92	4419.64	5525.23
M389T522	791.046	433.309	816.203	826.902	952.624	585.611	858.497	857.275	1181.68	997.534	1787.53	915.677	1732.09	1143.33	614.642	1257.8	1047.75	1172.81	1584.97	1194.35	1223.09	1318.65	892.923	1187.18
M817T646	823.088	532.217	663.45	805.487	729.844	1386.69	711.749	792.537	1679.62	989.463	1876.5	1471.5	2053.53	1346.36	986.648	1626.13	1736.17	1423.67	1778.86	2617.51	1449.91	2649.28	1430.83	1301.05
M351T546	609.432	713.7	400.954	669.493	547.099	628.596	708.756	783.179	1096.03	1535.43	907.715	1222.78	1331.5	789.445	1415.84	1306.55	900.613	1308.45	913.05	662.748	1228.58	1464.43	1380.46	1233.79
M317T75	11038.7	12233.3	7493.87	9170.06	12266.7	14110.9	15238.4	12361.6	13610.6	11227	12511.7	9885.23	12166	14573.9	9549.31	11725.2	17036.8	24505.9	17862.4	15691.9	22836.2	15034.6	19607.9	17186.9
M1148T666	797.261	896.56	1262.11	589.553	760.598	1645.39	1030.13	619.672	1846.53	1275.58	1726.71	1140.44	1815.86	1572.66	1597.81	2328.26	1777.2	2395.66	1559.32	1649.79	2341.22	1505.5	1356.61	1997.5
M475T537	13391.6	12268	6015.94	10912.8	10604.9	17104.1	9197.96	5766.59	1282.68	864.913	393.087	1103.96	840.704	399.688	563.843	416.511	4114.15	4603.39	1493.57	4888.17	4696.16	4699.15	4290.48	4395.27
M454T566	1142.06	1443.51	1412.86	1095.04	1366.11	2114.74	823.796	860.078	2705.05	1839.37	2486.08	1715.46	1992.61	1930.05	1623.98	1971.24	2178.91	1793.65	1888.03	2250.9	2202.16	1890.79	2361.2	1863.89
M422T60	17059.7	18558.4	12457.3	18859.3	16802.8	24344	21006.4	21660.5	32847.7	20794.7	25530.7	20197.9	18120	22797	20758.8	20970.5	45121.7	54716.8	47086.1	36549.3	28436.9	21855.8	35928.6	31586.5
M143T552	13363	11070.4	10934.4	9386.23	9871.82	13177.7	11572.3	9979.77	15739.4	11130.9	14339.7	10330.9	15249.4	14740.8	12914.2	16567.7	18326.4	13846.9	17826.7	13590	15506.7	13818.4	13438.9	15300.3
M1143T552	1396.88	1688.24	1488.23	1157.72	1110.83	1476.61	1401.17	1261.75	3240.71	1995.86	2559.46	1379.49	3109.52	2582.19	1212.3	3536.34	2640.76	1887.99	3332.29	2360.43	1930.28	2386.11	1969.69	1780.43
M161T341	29746	25595.3	29677.8	23670.8	24626.4	39048.3	27613.3	32007.4	65929.5	55531.8	25022.5	34291	34552.4	63332.4	47406.4	38650.3	39633.8	42732.5	52960.3	33866.3	40508.6	36483.6	42208.4	48487.4
M189T487	12404.6	9726.69	10726.3	8710.34	8486.25	9752.7	9556.88	6506.5	11537.2	8366.68	10629.7	8593.97	11933.6	10832.1	8154.82	9517.07	6185.9	5343.58	7643.22	7008.92	6359.07	6059.13	5568.73	6815.92
M627T648	554.515	365.172	522.275	340.565	497.138	568.883	762.231	560.733	1977.83	1008.31	859.616	1192.35	1271.68	1192.04	893.305	1077.06	1292.86	691.852	821.597	1147.79	1152.24	1104.24	924.552	638.918
M514T1005	202.957	272.014	304.018	137.247	213.244	334.009	68.0176	180.345	1036.75	830.032	835.056	713.915	1007.32	1219.49	769.268	1426.96	413.148	501.525	477.201	594.215	370.987	262.393	380.67	541.378
M653T646	1919.94	1291.21	1729.14	2007.88	1961.19	2303.28	2556.64	1791.17	3780.19	3453.24	2561.42	4286.74	4009.14	2817.64	3918.61	2951.08	4070.19	3139.11	4229.08	3927.16	3446.53	3819.28	2410.89	2082.12
M534T337	3735.72	4029.41	6844.66	4018.71	3588.91	4961.05	3174.13	3934.5	4583.47	5361.84	4937.67	6322.5	4050.96	6931.6	4784.27	5266.92	1540.48	1708.44	1632.77	2198.09	2104.67	3597.78	2309.06	1512.25
M521T958	1245.27	1241.44	1321.6	1032.35	1085.08	1883.87	1360.79	1236.9	2115.72	1178.18	2094.82	1209.22	2706.19	1943.09	1875.37	1597.71	2582.26	1837.23	1890.03	1803.78	1822.48	1892.61	1623.9	2039.72
M203T443	11791.5	8656.3	12756.8	8154.67	7464.87	9513.17	10430.7	7899.91	7641.77	5969.56	8539.01	4848.09	8632.01	7360.06	4910.59	6478.95	6879.74	5720.31	8094.89	5557.57	5664.72	5022.92	5326.68	5868
M69T512	730.231	404.756	285.374	553.681	653.671	605.041	550.768	393.657	1616.87	1847.21	2688.81	1688.73	2038.95	3054.92	1426.24	1458.59	2659.52	1577.4	1205.83	1880.6	1347.24	1450.52	1039.19	809.313
M708T646	10171.2	11251.9	12483.7	11264.7	11385	10892.8	12764.8	12175.7	18609.3	13108.1	14636.8	15728.7	18620	17685.9	16953.5	13537.8	15040.5	15601.9	17391.4	18710.8	12842.2	17216.3	13156.5	13468.2
M479T718	3144.66	3109.06	3010.22	2458	2353.34	2891.6	2352.82	2812.14	3456.25	2876.37	3312.82	2389.75	2590.8	3762.06	4562.15	3121.73	4124.69	3483.26	3900.17	4169.17	5138.77	2989.31	3957.75	5205.66
M696T572	7370.94	5309.48	5424.19	5162.27	7343.13	6366.91	5455.48	4803.17	2193.39	3231.41	3323.89	2372.72	3368.88	2565.65	2533.89	2890.33	2130.75	3140.45	4257.62	4838.46	2359.91	4705.02	3872.27	3080.9
M335T663	2314.11	2627.42	1911.91	2169.32	2259.32	2990.05	2756.12	1712	1641.35	952.251	2104.13	1019.1	3501.38	2081.61	1565.82	1584.15	1423.35	1082.44	1028.65	1058.56	1218.21	1356.67	962.385	2371.94
M773T748	3386.75	3559.3	4381.76	2299.77	3084.03	5162.97	3227.54	3303.11	7712.08	6107.87	7427.72	6108.87	9944.4	8430.99	6077.9	6989.27	6320.38	6216.54	5275.42	6761.63	5356.63	4052.14	4752.13	6199.65
M749T738	1143.82	1411.39	418.902	1404.81	1183.17	556.853	1242.32	1474.24	2481.36	1271.67	1490.75	1924.01	2063.27	1302.45	2277.35	2660.25	1657.14	2171.21	2215.3	2208.19	1386.44	1942.2	1749.71	2044.52
M535T533	1833.43	1796.46	1167.8	1289.17	1276.95	2494.22	2175.93	2446.47	416.606	349.992	357.703	302.858	371.803	392.699	265.008	429.637	1087.07	976.593	443.975	630.523	1038.8	493.774	1066.04	961.166
M768T569	3156.74	3330.08	5672.64	3738.21	3482.42	2561.37	2713.38	2934.74	1095.2	1285.64	1149.56	1344.14	873.797	1158.45	1760.93	857.592	2056.65	1509.04	1371.4	2378.84	1734.71	2041.54	1393.18	1260.25
M247T66_3	13521.2	15877.3	11209.4	17084.4	16245	13537.8	14389.3	14673.8	19895.4	15115.1	18050.6	14437	14859.2	14188.8	11829.6	15184.5	18284.8	23950.3	19530	17938.2	21602	16965	18065.2	18832.7
M375T66_2	23082.2	19686.5	29667.1	24836	26904.6	15256.5	26049.1	30755.3	19421.5	28426.9	21933.3	24218.7	24324.4	28187.9	29788.3	29608	10418.1	9430.16	14450.8	15772.3	12261	23072.4	8754.93	11821.3
M629T632	7099.09	11338.7	6288.17	8284.12	8570.68	6606.47	12550.2	9537.3	5695.93	6088.77	3772.68	6531.39	7796.52	4370.51	5109.49	2057.95	5890.83	4843.48	3800.71	6402.51	3678.93	3668.69	3458.34	5510.85
M347T753_2	3.08751e+06	2.66288e+06	2.56847e+06	2.57886e+06	2.53062e+06	3.20228e+06	2.82084e+06	2.90125e+06	3.71176e+06	2.73094e+06	3.05967e+06	2.74674e+06	3.39066e+06	3.10196e+06	2.82246e+06	3.29935e+06	3.33868e+06	3.58003e+06	3.727e+06	3.42049e+06	3.72713e+06	3.06534e+06	3.15279e+06	3.13148e+06
M388T803	428.218	356.759	575.922	271.098	419.51	342.714	395.999	331.044	18549.9	16575	17171.6	22261.2	32303.3	19109.9	15929.9	26493.9	1621.53	1072.98	3090.86	3878.44	2193.2	1328.32	968.583	2460.7
M280T732	143453	155146	155934	145738	143778	167638	177615	171309	183060	150784	163497	148612	175698	140638	152941	149906	184896	183306	179181	171121	187367	178477	177374	185045
M184T556	1498.58	1334.45	2068.52	1938.77	872.312	1897.26	1477.94	1388.58	3479.42	2483.45	2187.69	1977.49	3089.26	2184.89	1902.92	1410.05	3726.32	2533.92	2127.67	2023.64	2656.72	2485.29	3301.59	2647.65
M667T582	22294.4	24665.6	16691.2	20334.3	23155.8	27531.3	36387.9	27042.8	20006	5858.29	7403.72	3095.17	9555.7	4632.62	4258.34	4655.82	19326.2	12115.5	14130.3	8589.84	14583.2	11319.6	15141.5	15644.6
M389T868	530.837	531.96	232.889	636.125	745.308	1095.26	262.526	212.125	1868.73	1528.7	1849.2	1485.57	1273.82	2242.95	1610.78	2281.01	755.85	1608.1	1016.99	1061	1662.19	1918.6	1205.54	1824.04
M304T195	8332.15	12006.8	15127.9	12901.9	14233.4	9278.13	16556.2	10777.3	4056.4	6753.16	7510.48	11410.9	7442.42	9357.66	10013	8630.55	23676.1	15746.2	26786.3	25903.1	23118.3	37547.8	16448.3	25697.6
M418T533	784.457	565.11	1169.48	841.566	878.766	455.559	780.139	1211.2	2346.19	2394.9	2614.91	2409.77	2251.12	2140.47	2288.77	4152.47	1919.14	1626.64	1720.43	1572.38	1237.84	825.493	1722.37	1725.99
M692T567	8217.16	6908.3	6457.46	5382.3	6479.5	7422.54	7111.71	6343.23	2662.64	2683.46	2657.39	2473.75	2996.18	2255.04	2188.92	2462.04	5150.72	4266.5	4236.16	6158.37	5171.58	4875.6	4414.94	5792.17
M276T520	4959.02	4902.68	5355.92	4293.65	4931.96	5198.18	4957.33	4485.95	4853.61	2649.38	3583.95	2288.16	4936.05	4253.72	3559.84	2361.83	6526.15	528.916	988.248	1051.75	864.863	576.623	869.474	1165.89
M196T719	29883.6	32656.9	30537.5	27223.3	27525.2	29167	28823.8	32000.2	33626.3	30853.3	28796.8	31027.1	36064.3	33833.6	28721.6	31725.6	33677.7	33414.3	32476.1	33251.1	34472.3	32422.1	34356.2	31825.1
M331T704	1434.69	897.693	1419.2	1269.46	1480.05	2508.96	1835.07	1685.04	1640.49	2072.75	1938.69	1653.17	1571.57	857.703	2082.52	2065.69	2556.41	2155.83	2613.36	2398.73	2998.9	2399.35	3682.82	2435.2
M594T685	881.702	656.819	641.96	508.281	787.867	766.789	787.274	718.317	1104.29	1069.65	1238.01	922.709	862.252	961.215	956.585	1188.9	1503.2	993.085	2399.71	1265.57	2000.51	1229.59	1224.05	2298.24
M269T667	380100	367479	331798	352517	341110	401283	387144	396743	453661	360229	397197	390285	416020	375867	402259	407098	464461	417046	404510	414412	435773	430835	393742	441243
M315T298	67160.8	53227.3	43909.8	39147.2	74876.9	47683.7	61108.1	50214.8	99215.2	86566.8	102768	102412	84811.9	96361.5	50220.7	91608.9	107887	104325	109971	69843.3	75122.8	64823.7	94303.3	117892
M537T667	62412	60134	57654.3	63418.4	58839.8	73278.7	66795.2	69710.7	83235.3	65058.1	70483.2	71436.3	78227.8	70995.2	74828.8	77724.1	84534.8	75274.4	72697	76323.5	76638.8	78343.6	67039	76885.5
M289T830	3887.55	3448.61	4413.96	3934.72	3014.16	3215.21	3574.57	2654.8	22396.9	22341.3	20623.4	23148.3	31349.4	23979.3	20133.3	29353.5	4496.82	4420.13	6422.91	7101.6	5069.49	5098.42	4483.83	6272.48
M235T581	703712	922841	721890	644831	716311	895889	996025	989469	487457	323208	311287	211916	377669	257164	239409	289983	700980	463042	577890	459294	535731	498234	549679	658280
M291T584	47110.7	52170.5	43800.6	44473	52389.9	51898.3	68593.6	54292.8	35730.2	21834.5	27526.3	15634.9	32400.5	19903.3	17770.9	22514	41992.1	31030.8	40225.3	27116.1	37505.5	33383.7	40596.8	40479
M1117T578	4776.19	4976.37	4360.18	4777.57	5383.15	4343.7	3803.17	4696.12	2846.42	1830.83	2390.66	1101.91	2937.81	1879.7	1503.43	1701.18	3857.8	2830.39	3567.54	3578.2	3860.36	3199.05	4001.98	4053.19
M431T868	393.091	516.436	143.147	466.288	551.282	904.226	155.616	175.952	1802.16	1040.06	1459.66	1260.08	1049.48	1458.75	1322.93	2020.76	623.42	1514.12	819.229	839.379	1268.57	1557.03	1041.71	1657.98
M754T733	3347.75	2938.24	1412.86	2557.25	2214.2	2603.1	3235.19	2009.25	4128.28	3909.84	4518.44	4047.97	2033.16	3866.23	5001.98	3322.27	4651.13	6842.02	5298.6	4586.05	5785.8	5016.62	3935.8	2546.03
M529T708	129.855	348.457	261.308	419.049	663.769	826.075	1065.57	257.998	2810.24	2218.67	2332.06	2047.45	2598.33	1196.91	2696.99	2679.72	1217.01	1060.06	1182.44	1050.15	656.755	1196.43	1194.02	1319.73
M388T666	2437.57	2068.25	966.844	1752.02	1193.71	2251.28	1208.34	1041.57	3758.71	3322.25	2975.24	3110.51	3544.24	2826.7	2003.4	2440.36	2552.58	3126.51	2728.53	1905.48	3398.2	2901.69	2701.78	3117.91
M200T555	4487.32	4204.26	4623.15	4114.64	4813.15	4185.69	4717.07	4304.36	6581.64	5798.63	5595.8	4483.64	7071.15	5331.33	4981.37	6152.14	7310.05	6555.79	6638.05	5332.46	7548.56	4644.76	5055.26	6387.21
M442T646	3358.98	3824.54	2347.46	4127.03	4285.86	3832.44	4857.59	2164.97	1619.73	1513.79	1767.08	1920.47	1791.79	1650.39	2324.74	1927.13	1889.96	2064.51	1805.68	2485.76	1767.94	1797.5	2566.41	1182
M549T658	1406.07	1092.4	1523.67	1588.16	1600.62	910.425	1247.31	1151.46	610.412	1430.18	592.07	1124.41	629.826	630.21	1066.46	671.778	700.131	965.457	785.735	1212.95	633.264	626.224	758.57	697.388
M249T816	986.97	1186.58	865.103	1146.82	769.663	1053.11	951.855	1257.46	2476.91	2099.05	2362.69	2420	2315.08	3042.36	2068.34	2430.48	1485.38	1748.78	1339.26	1341.97	2155.58	1314.37	1423.86	1663
M638T451	2543.97	3062.42	4516.95	2250.24	3506.97	3486.03	3699.26	3763.18	7488.98	9000.05	9912.73	8816.49	9586.81	10721.8	9314.76	13680.5	3762.24	4161.23	6000.87	4720.45	5301.24	5508.21	5175.92	5621.71
M880T667	2204.3	2016.82	1298.82	1350.2	1542.34	2835.44	1942.65	2258.15	4293.55	2154.76	3576.11	2546.7	3495.52	3213.14	3477.69	3794.4	3026.19	3277.56	3124.29	2554	4144.99	2639.98	2785.31	3103.4
M357T708	5064.92	6331.49	5396.56	4423.83	6410.57	7759.64	6738.53	5677.16	3996.91	3866.71	3375.58	3333.62	4249.09	2078.52	3836.67	3640.16	4449.77	3001.6	4083.68	4760.55	2055.33	4286.72	3588.3	4035.34
M884T578	5977.88	5952.61	3909.98	4801.63	4711.69	6220.03	4753.6	4418.72	2750.66	2292.24	1923.37	1106.11	2515.58	1697.31	1669.28	1576.81	3950.99	3556.52	3661.82	3173.19	3333.76	3334.51	3159.44	4430.16
M687T778	20797.4	21666.7	22382	24144.6	20442.2	22004.7	22871.7	22697.2	32238.8	28890.5	30110.8	23146.9	24812.5	24431.1	22704.9	27109.2	23147.7	25198.8	25977.3	26545.7	29214.2	24086.9	24564.9	26659.2
M292T583_2	1609.04	1138.78	520.154	1138.34	1633.58	1163.07	2238.34	1735.9	6675.65	4457.32	5590.17	2744.12	7046.89	5043.93	3444.33	5101.45	2974.57	2518.18	2085.46	2388.27	1942.76	2477.6	3077.74	3760.7
M175T1038	4914.81	3462.78	4858.38	2561.79	4047.88	2995.15	2115.63	5274.17	9504.53	6890.66	8443.49	7340.02	4790.02	7786.18	5608.1	8181.22	7754.47	6070.52	5263.58	7724.79	7106.99	4358.7	6342.32	7093.93
M522T949	296.342	286.539	370.95	141.191	338.81	403.299	351.61	348.01	763.074	593.602	711.345	654.731	861.243	764.054	766.191	728.883	575.608	700.737	778.414	621.638	471.951	366.926	447.469	590.612
M272T68	7475.2	7485.17	7125.26	6233.42	4953.22	6596.46	5324.72	7811.58	7852.94	3735.15	9499.18	8233.46	11167	8679.5	8466.47	12116.9	9806.91	10628.5	8681.41	8278.68	9089.13	8179.63	7547.11	9120.37
M324T491	676.692	361.16	466.734	747.328	697.202	789.866	509.211	338.678	2478.87	2722.22	1776.71	2019.33	2850.81	3902.98	2118.19	1075.09	1437.38	898.814	916.584	1334.35	2037.2	1278.32	1206.92	2325.26
M945T824	747.108	747.513	893.2	556.517	883.348	1080.8	852.996	951.025	666.469	951.664	859.342	828.574	1108.8	1064.04	848.593	1149.13	1138.89	1143.22	1148.66	1367.22	1245.95	990.921	1037.98	1133
M725T576	55072.7	66645.1	85032.6	56225.8	55529.3	45287.7	101680	63225.8	18057.1	24932.4	11392.1	15146.8	14280.4	17262.7	18376.3	16248	39039.2	20349.5	41783.6	13374.5	26597.7	46868	25653.1	36783.3
M558T747	14045.2	12707.3	15066.6	8569.36	11730.1	18439.7	10061.1	10870.4	36629.1	28900.8	33136.7	29347.7	41183.9	44490.5	29171	44536.7	20836.2	25047.2	20883.1	24186.5	17505	14387.7	17420.3	23913.6
M282T65_2	28350	27641	25274.7	38395.1	34766	32341.5	27987.8	30500.9	42099.9	35429.9	38292.2	32845.9	33524.4	33345.4	32232.9	32653.9	41304.2	63423	43774.6	40772.5	49208.2	46280.6	40514.6	37382
M885T578	5617.29	5664.42	6455.63	5848.8	5280.53	7527.08	5898.31	4754.83	3450.3	2518.1	2993.66	2140.35	2590.61	3013.92	2973.97	2722.36	4983.16	4133.19	4375.34	4075.55	4894.04	4090.59	4787.46	3725.79
M243T625	7630.98	8420.41	8547.98	7423.65	10242.8	6176.31	10925.4	6288.56	4386.06	4683.92	4875.45	4264.8	4651.94	3068.32	3820.72	3177.57	5159.81	4541.22	4778.76	5565.46	5392.06	5718.37	4621.06	6570.26
M275T547	2484.85	1720.18	1237.03	1722.55	2035.91	2425.67	1195.43	1914.1	5301.28	3143.46	3076.51	3586.37	3322.13	4720.19	4613.48	4739.15	2415.06	4633.44	2111.78	3011.47	4451.64	3812.43	3976.77	3421.18
M155T713	14714.5	13038.1	17010.9	13336.1	16006.3	25053.2	16937.8	25585.3	19428.5	16333.4	28876.2	14292.5	20662.2	18182.3	11698.8	15448.1	26484.4	31756.8	28762.1	25734.7	33421.6	28352.3	22545.4	23440.4
M347T771	122512	132856	127078	112697	105085	126600	137186	128424	158380	105159	121196	130626	122582	124843	113425	134814	140657	151636	151368	144993	147823	137731	138014	135814
M686T187	6556.87	4944.54	7778.74	5295.45	5845.9	6375.33	5776.9	6718.27	5276.31	7443.81	4270.59	4331.92	4095.44	6936.03	5864.98	9223.32	4558.3	3091.73	3422.97	2932.48	3184.63	5273.95	3882.84	5612.34
M99T839	6050.39	6648.54	8962.63	6717.15	6574.45	7351.3	8036	8232.96	9289.26	7467.83	9754.9	6150.58	8404.03	8698.1	8799.61	8820.08	13304.5	11339.6	10004.2	10860.8	11632.1	8467.96	8536.48	9217.98
M535T576	7168.96	6345.29	6996.12	6707.34	3597.82	4909.59	6301.07	4360.5	3817.09	1750.54	1805.92	1306.14	2059.12	358.477	943.794	1266.17	4835.52	4138.77	1905.36	2783.11	2851.9	3686.04	3022.56	2125.24
M186T762	3936.06	3705.28	3946.47	3524.74	3469.13	2897.91	4833.26	4506.3	1531.44	1971.92	1630.09	1636.25	1764.95	1631.46	2108.02	1618.22	3281.91	3241.8	2390.9	2311.57	1879.49	1601.2	1551.67	2893.38
M1042T753	2166.93	1662.55	1816.02	1586.45	2487.49	3349.06	1757.61	2312.07	3810.35	1876.16	2623.17	2042.87	3345.2	2394.1	2462.03	3158.86	3638.51	3697.65	4133.44	2836.37	3221.8	2662.3	3040.8	3983.49
M988T747	781.566	596.082	875.273	363.067	460.778	687.377	616.842	643.661	1597.06	1144.09	1385.26	1092.04	1764.85	1404.08	772.595	1291.9	998.508	1047.13	988.262	1318.03	939.458	902.636	762.939	941.515
M685T72	28433.8	23985.3	34426.7	23887.7	31164.9	27058	27118.1	25702	20864.5	25204.6	17896.4	15002.4	17649.8	22530.2	11314.5	12021.6	26328.2	10151.4	19613.3	20704.5	19131.7	13570	7359.36	9256.61
M321T457	3208.52	4159.89	3826.86	3317.14	4000.51	5071.27	3437.59	4538.87	6169.48	4527.25	5602.29	4929.47	5404.1	4260.69	4490.87	5089.63	5534.06	6708.65	5476.41	4400.77	6019.23	6400.01	5291.99	4658.46
M343T536	1905.25	2080.67	1173.85	1232.62	1146.23	3066.3	2974.84	1653.25	299.669	189.621	132.11	288.329	218.456	152.955	179.018	139.113	1037.71	498.703	318.576	905.692	686.577	633.84	485.604	498.933
M85T703	671.65	462	756.302	553.281	770.021	616.104	841.09	701.597	1315.24	1488.86	1658.46	1049.73	1116.23	874.041	1939.39	928.394	1677.1	1958.98	1863.81	650.043	1393.39	796.499	1829.55	1891.77
M671T667	2158.87	1978.36	2230.94	2638.56	1778.62	1710.34	2344.05	1858.87	3320.94	3255.12	2923.3	3203.97	2682.43	3470.38	3823.03	3131.87	3349.21	3759.04	2987.37	2891.13	2557.74	2415.48	2713.32	2809.13
M762T638_1	40155.3	45574.3	41783	42734.6	35074	44003.1	42792	50483.8	48486.6	37839.8	40690.1	46489.8	45514.2	42800.5	42456.5	40524.7	53406.2	57323.8	47539.1	55089.1	49743.6	46739.7	53059.6	51675.5
M195T568	3164.21	2629.99	3427.39	4532.59	3787.01	3052.63	2933.61	2565.3	1577.11	1964.33	2597.69	1308.64	1123.67	1119.64	2006.9	1543.09	2570.23	1451.3	1936.57	2262.81	1606.83	2496.14	2028.79	2167.5
M880T822	362.548	315.22	521.112	396.465	530.42	515.889	478.542	387.338	418.601	586.289	378.482	841.475	617.005	649.361	720.538	520.608	801.798	772.172	666.685	1106.38	871.162	644.302	572.777	567.24
M446T74_1	7064.49	5228.61	6000.64	3580.73	4580.55	5689.86	3971.97	3168.82	7473.05	4680.2	7800.81	2294.95	2241.39	7525.64	4976.48	7946.01	8579.33	5832.53	8044.24	8527.71	6628.87	8253.61	7568.52	6780.57
M157T489	512.745	593.259	600.822	498.032	570.443	505.977	481.02	526.872	4172.49	4820.96	5049.63	3399.32	7521.32	4956.98	4220.45	5679.38	976.82	531.745	1353.31	1084.97	674.995	854.895	1100.22	1222.4
M331T604	8905.77	8486.64	7688.83	7517.72	8575.77	9772.03	11581.7	9870.91	6265.49	4523.07	5815.51	10650.2	5484.35	13730.1	4695.19	12130.6	7751.09	6657.1	6799.78	6423.43	6836.53	6502.61	7170.09	6746.14
M684T762	9901.11	9057.14	4619.61	5655.03	9545.36	6037.57	7905.11	7757.45	16101.4	9371.86	16632.7	10778.8	12720.3	4368.58	9908.06	13073.6	15322.3	15173.2	16827.4	11180.1	19460.9	8664.23	10551.6	14312.5
M483T704_1	756.505	1091.35	1783.48	1392.07	1642.95	2054.9	1516.48	1370.58	2570.14	2160.64	1394.09	2627.36	2753.68	2452.34	2625	2414.91	2762.93	1637.03	2477.93	3020.29	4730.83	4180.84	2930.74	2986.36
M434T786	2918.47	1967.86	2680.38	1712.01	2071.27	2998.74	2070.3	2392.26	3337.51	2173.51	3848.26	2408.58	4051.14	3538.35	3125.44	3004.2	3524.79	3497.32	3522.47	3671.39	3145.2	2647.7	3411.99	2867.82
M302T650	2914.19	1380.29	2789.72	2980.7	2681.96	3356.5	3589.93	3550.65	4267.34	4233.48	5235.74	4999.9	4989.08	4447.06	3908.09	5849.04	3712.04	3680.33	4591.15	4299.92	3710.27	4614.41	4898.61	5120
M246T540	1074.02	2556.71	2747.53	1794.34	2882.05	2462.52	4094.4	2001.67	13309.9	11498	13564.9	8238.78	19244.5	13514.3	11037.9	10614.4	4902.45	3534.25	7013.5	3948.44	4728.58	3660.95	4442.61	5539.5
M248T66	3770.17	2458.74	908.803	2003.36	3715.78	2927.51	3675.97	1738.25	5076.39	2459.57	3489.09	3316.99	4948.69	2716.79	4653.67	2790.15	5809.63	6302.86	4714.04	4054.14	4883.17	3790.42	4082.96	4748.82
M827T570	7517	7771.54	8044.9	14278.3	7627.36	6379.23	6555.56	5780.45	1723.86	3510.32	2349.21	2187.14	1781.47	2013.8	2439.46	1595.61	3362.88	3308.16	2741.57	4716.83	1762.02	4310.2	4892.88	3052.14
M901T578_1	4047.9	3847.14	3408.46	3519.3	3990.57	3895.38	3621.07	2313.55	1161.18	1145.9	1437.27	698.021	1657.73	1485.54	1459.03	1211.43	2852.97	2376.42	1896.16	2000.68	2204.19	1119.54	3069.62	2673.76
M318T389	1142.33	757.033	2158.79	590.862	1783.08	2126.57	1143.15	1450.82	6733.81	4932.77	4844.98	5625.16	4869.5	5190.53	4126.95	4530.24	2355.5	2034.94	2672.76	2624.37	4489.16	4383.54	3619.6	2750.17
M454T595	383.697	395.278	399.377	388.414	572.735	783.552	649.782	562.384	1013.76	697.471	961.824	586.488	847.608	826.915	518.923	799.972	1804.41	2132.59	1821.8	1368.05	1071.6	640.972	1074.63	936.872
M108T552	41382.4	35777	36734.3	32697.2	31856.6	40429.1	37395.1	37900.4	46891.6	37715.4	42653.3	36483.8	41024.3	44661.7	34589.6	49862.2	45307.6	40793.4	44581.6	40323.1	45437.3	41649	41964.7	42835.6
M277T868	1937.73	2182.57	1899.28	1491.69	1547.05	2112.69	2319.2	269.3	500.182	621.147	458.245	787.726	503.697	679.253	576.396	625.335	644.786	659.084	1022.79	658.732	840.043	525.689	432.276	462.682
M318T413	1619.27	2042.1	2036.73	1385.48	2097.12	2309.96	2404.95	2216.51	3770.3	2538.22	2645.7	3587.5	4548.57	2033.18	2333.2	2773.84	3335.02	2680.56	3179.95	2943.1	2831.17	4312.72	3356.01	2233.73
M530T647	1940.47	1780.5	2820.35	1832.96	2737.67	2181.01	2250.4	2110.69	4151.31	3451.24	3675.67	3465.53	4913.29	4360.58	4308.27	3989.28	3840.46	2545.72	2556.93	4220.64	2843.94	3632.95	3833.71	3500.43
M424T525	655.893	502.645	827.585	646.09	586.591	577.192	480.125	731.103	1120.07	786.145	1192.23	915.699	1170.92	1079.92	915.347	1236.41	965.763	868.606	1020.38	899.099	780.729	815.497	1011.46	688.572
M710T822_2	470.171	703.117	509.566	642.005	625.655	613.768	551.371	690.951	874.256	697.167	558.438	1031.81	900.874	628.97	853.301	636.587	838.7	1013.18	674.32	1120.67	1078.43	862.829	737.072	776.092
M598T68	8579.76	6771.83	9069.01	7151.45	8445.94	8401.77	6032.17	7381.06	4552.2	8840.45	4284.46	5664.04	6247.88	6128.23	8343.9	5544.08	4832.05	1752.25	6012.17	5544.35	3740.03	7207.77	3945.31	4583.19
M276T555	148965	164179	186756	156560	163803	155302	196509	161843	277111	230906	230838	164629	261272	222980	209768	279354	274447	256222	228663	248340	313189	180244	177307	269867
M424T59	5041.93	5962.01	4462.83	6786.95	5955.69	9022.54	7427.65	7661.05	9990.4	8261.36	8322.85	6931.3	5554.41	7200.89	7544.54	6627.11	16115.8	20960.4	16729.4	13146	10618.7	8271.29	12204.3	9718.74
M782T567	1836.28	1092.45	1300.35	857.247	1013.62	1244.43	1384.49	992.503	1801.22	2239.33	3324.78	1710.37	2418.91	1583.09	2382.8	2033.92	1806.06	1788.51	1795.98	3233.68	2148.64	2115.88	2004.89	1876.85
M255T681	2527.45	2373.42	2422.25	2157.96	2104.66	2624.89	2887.61	2222.21	1705.75	412.068	1524.57	1332.93	2144.81	1615.02	1211.46	1178.05	1903.75	1765.92	2332.7	1622.37	1360.49	1892.03	1742.97	1955.06
M765T582	18960.2	21105.2	13031.5	14187.7	17452.3	23011.9	31205.2	23171.2	8517.41	4022.39	6196.36	2175.98	6761.45	3750.12	2424.36	3238.85	12973.6	8579.13	11270.6	6333.44	12035.5	8581.84	12101.3	12697.2
M403T658	3616.07	3652.74	4260.12	3982.82	3833.25	3137.18	2808.13	2914.85	2317.38	3196.77	2552.99	3030.39	1935.61	2875.3	2335.15	2258.99	1987.92	2613.89	2551.47	2929.47	2285.51	3198.22	2333.99	2039.06
M153T74	3711.85	12452.5	10255.2	10693.4	2478	11490.8	13299.9	11577.3	12918.5	3192.41	2428.61	10536.2	2984.74	4425.01	3415.6	2001.32	4881.77	4103.08	3507.05	3285.6	2071.51	1772.87	1933.78	2178.36
M522T643	3338.24	3599.47	4021.08	2015.76	2553.38	1586.24	2531.04	2277.64	709.887	2142.53	2258.26	1294.5	1173.48	867.546	2889.36	1887.13	1425.47	1749.2	1457.41	1145.62	974.199	1401.07	1789.65	942.537
M468T380	1069.25	978.198	841.693	1504.35	1634.47	1552.75	1574.85	1610.34	2642.78	2893.9	3424.16	2802.69	1654.15	2418.39	2213.61	3020.65	5376.38	5167.9	5168.96	3349.46	3190.16	1922.77	2225.18	2455.05
M594T566	7005.01	7265.22	5762.29	5067.53	5924.99	7670.19	6433.33	6213.17	2653.67	2624.95	3098.81	1968.16	2706.89	2241.45	2083.66	2487.42	5176.46	4461.21	4367.28	5634.91	4689.08	5223.67	5178.48	3919.18
M529T299	3259.17	2995.98	5845.06	1303.72	4641.85	2847.44	5839.2	2990.62	6807.02	5245.5	3740.24	2951.26	2170.92	4452.99	6996.29	2720.88	4941.89	7742.58	6199.86	6660.45	6392.54	9938.33	8844.89	6737.47
M954T384	6986.28	6009.69	7135.01	7333.06	4985.54	4668.31	6701.9	5511.9	3396.48	4645.27	1950.22	2038.08	2363.94	3820	2112.78	1720.5	6215.99	2702.41	1103.73	3950.1	4091.31	2506.82	3634.66	2758.53
M571T463	564.432	611.684	731.261	542.425	641.509	673.574	821.228	1068.59	1588.25	1540.42	1747.94	1392.9	1789.19	1796.52	1569.9	2136.83	936.996	741.145	1360.39	1148.24	1325.29	1188.64	1175.33	1567.08
M191T705	1331.11	1198.12	4943.66	1787.64	1998.01	3294.5	1056.4	1177.1	12354.1	9201.63	11706.3	5822.54	11712.6	9123.06	10652.2	8871.42	5950.95	5839.02	10436.5	8926.68	4783.94	5212.54	3109.13	5816.18
M160T415	140601	210848	223541	170062	174317	285453	145329	194807	429383	147889	730238	527487	454479	406853	528158	303164	451142	300415	487993	265008	344641	245943	397870	292243
M540T369	1071.3	642.493	551.887	1065.95	1115.59	993.123	1272.32	867.234	2040.91	1214.15	1115.76	715.101	1218.26	1748.5	1195.23	1700.4	1382.13	1103.92	1534.86	1573.66	1316.08	1524.16	1450.11	1972.11
M666T718	443.388	418.513	787.116	596.806	614.692	621.231	513.374	775.715	1207.36	831.878	1729.38	983.281	1538.79	1096.32	1281.33	1112.99	970.301	750.632	1685.22	860.27	1157.84	1380.05	886.253	1291.62
M251T552	112273	96406.7	94895.6	83756.9	86969.7	123390	102289	104101	143426	94273.2	133049	95881.4	128212	128382	100939	139210	141805	117825	150739	122686	126451	118781	117711	125922
M496T666	535.474	434.831	729.789	510.673	1068.4	553.157	581.908	398.901	1303.71	663.877	1236.62	1450.46	996.041	892.988	1009.04	663.115	1017.47	819.3	1381.59	877.506	984.104	1109.06	969.859	990.141
M263T65	45767.9	40288.1	46062.3	48963	43421.7	51001.3	45587.4	39943.7	58778.8	43372.2	52317.6	48591.8	41694.9	39765	38862.1	41191.9	59607.5	76294.8	54915	55046	75239.1	56820.1	52873.4	55084.1
M485T656	1940.81	2539.93	2473.6	2066.51	2311.24	1435.89	1667.53	1992.23	1022.57	1121.24	895.946	1687.85	1111.72	1014.36	1412.08	811.004	325.251	1269.51	1347.96	1812.28	1184.94	1466.43	1043.06	826.709
M219T66_2	10725.5	13846.9	11230.4	14252.5	14114.4	12126.7	12457.9	14063.7	16707.2	13767.2	15331.9	13045.6	11750	12325.8	11639.4	15244	17142.5	20843.1	18407.9	14962	17564.3	15360.6	15055	14739.2
M275T657	5008.71	5366.98	4628.67	5613.18	4775.29	4277.73	4975.51	5044.92	3463.35	3962.4	3031.6	5547.5	3201.99	3563.77	4267.41	3597.19	3847.58	3261.7	3786.76	5193.54	3355.95	3908.88	3465.74	2684.58
M387T649	969.852	938.79	623.236	1082.87	987.379	1204.62	1088.46	822.532	3070.53	2565.34	1956.66	2533.03	1710.3	3264.28	2382.83	2658.45	1278.85	1985.81	1792.24	906.142	2421.01	2743.49	1937.24	2386.11
M884T638	62531.3	72642.8	63507.2	62870.8	53447.6	73346.6	68563.9	78182.2	69541.6	66150	62328	74291.2	72516.8	70429.7	67268.9	67321.9	84371.9	96441.1	78189.6	81545.8	82392.8	72971.5	85692.5	79951.5
M402T572	12381.5	6931.52	9893.05	8934.2	13377.9	11595.1	11065.5	11279.8	6711.58	7939.47	7958.88	7656.64	6791.17	7000.85	7652.65	8060.45	5725.78	3497.56	7114.32	8592.87	6482.12	8910.04	6247.57	6651.33
M742T732	1912.08	2019.82	2101.77	2104.41	1230.97	2768.44	3092.96	2408.15	4063.71	3332.13	4215.86	2023.51	2117.9	2742.72	4775.62	3306.24	5918.57	4377.87	7054.57	4832.28	6394.51	3574.66	3298.69	2608.25
M893T552	1983.13	1590.45	1439.18	1559.17	1672.07	2148.94	1780.8	1866.62	2716.75	1887.63	2299.91	1837.66	3329.76	2953.28	1919.6	3225.18	2759.89	2209.61	2785.45	2083.72	2536.07	2573.03	1759.4	2514.97
M929T272	6118.3	3900.51	8931.27	5063.73	4313.38	5430.97	6222.38	5955.76	4831.6	4915.76	5527.98	2898.69	5422.38	5915.45	9975.81	7044.41	3055.44	1277.53	2941.62	3104.59	2039.87	4978.98	2997.31	2964.91
M597T709	1080.01	731.303	2012.21	1636.77	1143.33	3538.27	2508.37	783.3	2910.37	2419.68	4987.91	1639.04	4059.54	2390.17	3769.14	2682.87	4825.41	4569.47	5319.27	3546.8	1852.67	5065.79	2698.22	4599.7
M142T67	1035.43	1610.56	1830.76	1517.95	1279.41	2178.5	2582.98	1777	2864.29	1757.19	1615.99	1511.04	2197.94	2058.18	1018.09	588.111	2402.03	2687.25	2769.46	2381.61	2671.47	2058.28	2752.81	2853.18
M853T866	241.82	303.914	141.223	157.832	305.974	476.179	170.11	188.77	6035.03	2994.54	4487.31	3766.4	6651.83	5227.27	3891.54	7699.33	3557.21	2196.27	1909.39	3968.99	680.821	1310.42	1311.76	1260.04
M820T648	1059.64	468.431	641.398	561.872	405.971	855.523	704.188	695.66	1966.61	1311.92	2030.19	1373.97	1930.66	1803.72	1070.27	998.873	1613.11	1324.64	1609.57	1922.95	1123.36	1397.41	765.765	932.186
M677T352	20445.9	16928.1	19585.3	16861.3	14953.9	18167.8	15974.7	17543.4	11683.9	16017.5	10283.8	13673	12365.3	13782.8	12294.1	16803.9	14630.2	15006.8	15169.9	11362.6	10880	15288.4	8591.29	12298.5
M667T569	27314.8	26486.7	26976.8	28106.5	29327.5	21228.3	24791.3	21398.8	8178.26	17519.4	9492.76	11256.3	8356.89	10204.6	14650.3	8459.2	15883.3	11342.3	12116.3	29216.9	13708.7	17312.6	15174.5	13450.1
M754T706	3505.53	2348.92	3152.98	4523.36	3684.18	4362.33	4253.44	3146.61	4825.82	4271.65	6713.78	5540.3	2826.98	3838.29	3971.91	4177.41	8167.16	10211	9394.05	8044.6	10412.8	5061.47	5049.26	4065.88
M925T581	10033.7	5605.94	5974.12	3835.12	5190.04	9906.37	10782.7	6294.8	1235.34	1817.11	2190.11	1526.87	701.308	1554.59	1771.2	1848.85	2818.92	4010.69	2056.5	3108.4	2984.85	3628.12	3064.84	3523.49
M315T620	11473.4	11453.9	8883.49	9406.71	11538	11417.5	13153.1	11365.8	7653.82	8012.25	7733.96	5542.49	7541.86	5538.11	6035.77	7005.3	8493.45	8448.28	4925.25	8328.27	8891.7	9647.71	8806.65	6105.51
M261T902	7530.71	6432.41	7164.33	4440.17	5434.58	8399.51	6252.96	6874.26	12158	8640.23	14090.2	8604.03	10761.4	12127.4	10277.6	13099.8	13721.1	12723.9	12609.3	9071.16	9751.82	8063.89	7942.09	9578.38
M515T175	44825.8	39693.2	57863	42794.3	60479.9	29035.9	37355.6	44973.7	36527.1	55323.4	55818.7	40089.3	12883.4	51757.8	54757.9	32140.9	34591.5	28252	15947.3	27044.6	30716.1	10699.9	30841.2	16506.6
M248T802	556.758	469.92	804.208	568.603	522.491	702.819	607.856	551.741	9612.15	6824.01	5113.03	4750.04	9266.42	4586.85	6977.54	3837.57	1341.62	1217.96	3059.48	3374.75	1950.17	1210.07	1103.51	2709.81
M374T844	733.324	721.012	828.897	802.682	769.547	1014.51	841.952	860.426	32246.6	20833.4	24355.1	34821.5	30398.3	36402	21099	23387.3	1943.37	1743.64	4976.87	5201.45	2702.25	2020.88	1913.98	2860.04
M631T577_1	33663.8	39253.2	49108.9	30346.9	34977.6	46905.9	52955.4	37848.3	13816.5	16937.9	8207.16	9781.07	10832	2698.47	13720.9	4447.62	23524.2	15061.9	19896.5	32976.4	18020.7	29880.2	17858.4	34797
M660T385	23588.7	24782.1	15205	22575.8	13220.5	14548.2	31370.2	27579.4	7691.79	7468.5	5516.82	20465.7	19241.1	7387.79	8365.08	6238.71	10786.3	13404.3	9692.57	12844.6	8029.47	10034	14245.1	10503.4
M300T66	49418.7	56722	40955.5	73335.1	72569.5	67057.2	52213.1	49280.2	76259.5	60057.1	74257.4	60039.9	56967.7	59381.2	53352.2	51445.5	79041.9	124210	79619.4	73022.4	97655.1	84789.9	83624.9	81314.2
M1008T638_1	25634.1	22392.1	19774.9	22969.7	19646.4	27251.2	21687.8	26317.9	27438.8	23879.3	19972.2	24492.5	27810.1	8945.81	23424.2	24240.9	29647	33056.5	29017	29319.1	27767.3	26109.8	27490.9	26753.4
M283T703_1	936.121	920.374	889.554	806.77	409.925	808.182	893.383	1037.24	2635.33	2411.3	2672.72	2254.72	2894.21	2700.08	2949.19	2334.14	2084.29	1265.79	3368.18	619.696	3278.31	2588	3043.64	2337.21
M487T493	4575.84	6775.33	7031.41	4416.96	6223.84	6465.36	4240.08	5477.98	8207.64	6668.51	10128.3	7266.3	7779.64	8371.6	6262.81	9669.6	12622.6	9660.38	8414.94	7928.74	8431.38	6641.85	8889.35	7764.12
M727T784	696.586	902.726	833.522	863.99	886.041	1321.78	1176.37	626.747	1220.4	866.058	2410.53	793.334	1351.77	1199.76	1475.41	1294.3	3649.64	3858.76	1877.69	1923.04	1766.13	2872.67	1639.62	1423.91
M129T676	1928.61	1323.04	1825.95	1820.16	1000.62	1553.24	1143.82	1790.94	2065.13	1729.45	1557.58	1655.6	1967.33	1566.06	2007.54	1984.86	2163.66	2490.05	3359.63	2274.04	2139.9	2158.89	2219.13	2119.58
M1090T638_1	15665	19610.5	13414.6	15557.6	12764.3	16176.1	15604.4	14701.5	16588.7	15487.1	15661.5	5739.94	19741.4	16430.3	15701.7	14467.1	19483	21966.8	18949.2	19255.1	21698.5	16450.4	19257.2	18699.5
M378T648	893.488	915.192	776.884	1003.26	901.468	492.056	1009.59	949.756	794.692	776.991	953.928	1559.3	1684.89	1282.68	1696.76	1939.64	1476.63	1354.81	1023.13	1234.48	887.897	1407.97	1471.16	1564.19
M485T823	924.859	1299.94	1276.7	1117.38	1224.66	1535.12	1609.06	1340.34	1596.12	1918.12	1523.08	1873.86	1910.19	1443.87	1647.63	1670.13	2059.45	2022.43	1681.19	1616.28	2114.14	1672.81	1824.19	1368.41
M830T823	691.175	837.369	715.445	631.459	722.461	918.151	830.952	596.63	929.623	831.482	666.559	842.16	855.366	897.867	829.89	694.036	956.565	941.927	988.544	1246.48	1227.96	1015.5	1020.44	784.075
M756T728	1868.01	1724.54	826.377	1133.68	882.764	1340.89	861.351	1751.1	2961.21	1541.63	1844.2	1928.47	1104.51	1826.71	1593.12	2213.77	3347.14	3368.95	2335.33	2968.39	2668.06	1523	2507.84	1590.07
M605T569	2968.14	3668.92	4877.79	3366.64	4752.4	2641.74	3031.33	2773.92	978.737	1774.59	802.838	1208.05	797.239	1479.63	1276.93	835.747	1418.17	847.428	1678.24	3381.45	1614.73	1919.75	1847.27	1930.4
M967T747_2	554.29	609.899	524.052	350.958	530.648	651.84	749.696	599.879	957.378	702.318	749.574	680.574	785.94	447.135	657.36	895.23	1558.25	1636.09	1412.66	741.859	1343.55	618.751	1199.13	858.743
M953T747	900.635	789.287	625.488	405.698	865.54	1250.69	947.128	1017.34	1713.02	870.484	1048.68	685.722	1053.3	1065.91	750.596	1149.59	1563.3	2021.13	1473	1084.96	1727.51	1026.31	1372.54	1437.58
M377T538	52427.4	46469.5	24170.6	45428.6	42966.6	66401.1	33231	20828.5	7876.77	5182.7	2458.2	6089.28	4677.46	3059.2	3706.28	3290.19	14328.8	21133.2	6968.76	19153.4	21156.8	21615.6	19383.3	20077.6
M255T576_2	244582	240763	204774	197187	196074	291169	212742	210260	301406	271228	317166	330152	318310	362091	352184	356204	269088	331300	328062	282589	308793	251757	267900	279263
M190T774	521.002	863.83	838.519	652.066	606.639	687.598	733.747	933.174	1115.4	953.69	949.659	1009.38	1278.45	1167.35	1157.19	954.616	993.892	770.358	1200.16	1155.46	1287.84	1249.28	842.998	1159.16
M176T692	8626.36	6771.26	7545.39	5564.21	6032.44	6050	7135.49	7099.49	5061.31	8127.65	9710.92	4965.2	9889.84	6608.85	4770.84	6070.84	9719.5	9266.65	8550.83	9203.47	11388.5	7295.86	9616.66	8246.67
M615T68	18490.8	19149.1	24843.3	26533.2	22932.8	18040.6	19911.3	21130.2	14752	23802.5	18842.9	20373.4	16870.3	16567.5	19535.2	18974.1	14932.1	10531.7	15990.3	14299.2	13825.4	21784.7	10069.9	10109.2
M285T512	641.14	570.446	898.428	535.463	831.255	592.949	789.119	709.715	2933.04	3015.74	2760.53	2075.1	2271.63	2392.67	1983.46	3055.45	1786.13	1344.89	1608.92	642.489	991.206	1383.51	1445.01	1031.7
M324T64	12500.2	14599.7	12849	10690.4	9772.86	10850.8	8317.33	11674.2	12309.1	11778.7	12212.9	13073.9	14040.7	14590	16242.2	16434.4	14210.3	14543.8	13756.4	13457	14064.8	16392.2	15556.4	15236.9
M633T70	11211.4	11167.2	10604.2	9434.08	10153.7	13512.5	13344.8	13008.7	11326.4	11463.3	9328.27	9759.68	10227.8	13256.3	7872.9	11235.5	5168.35	9221.43	4405.88	8222.7	9519.35	10265.9	7051.49	7883.83
M648T911	2673.75	2385.14	2200.42	2106.77	2024.96	3379.48	2790.47	3333.39	3644.16	3492.94	4038.28	3813.26	4062.87	3324.88	3615.35	3806.8	4635.39	3361.14	3727.57	4180.83	4273.12	3756.98	3150.81	3024.57
M370T745	1135.04	1898.02	1140.49	1072.3	1111.59	1116.23	1246.12	1051.01	1850.03	1742.98	1754.99	1255.2	768.728	1835.79	1641.07	1800.46	2276.9	1825.61	3214.83	2344.45	1864.6	1531.8	1848.28	1867.69
M243T902	5546.01	5055.89	5832.9	3494.77	4880.1	6009.32	4604.89	5093.73	8326.66	6290.68	10202.7	6327.53	7985.95	7856.89	6674.67	9999.95	10345.7	8913.45	8711.04	6802.8	7412.81	6102.08	5526.82	7673.48
M479T532	1464.78	1150.48	2226.5	1917.06	1698.72	1164.83	1424.44	1968.79	3109.63	2691.4	3130.73	2501.01	2780.35	2785.47	3301.96	4575.19	2392.8	1958.9	2603.78	2409.33	2236.34	2012.59	2248.65	2452.72
M833T625	2336.07	2398.93	3187.28	2053.45	2174.44	2477.37	2252.49	2482.99	2057.7	1743.2	1176.65	1894.33	759.169	1704.87	1534.94	1395.35	1837.22	1859.88	1240	1019.68	1098.86	1907.48	2301.14	1253.48
M921T580	12915.5	13721.9	7665.85	8299.41	12582.7	17954.5	22006.4	16894.9	3609.22	2180.43	2515.23	2363.06	3149.57	1850.32	2563.64	1908.32	8173.62	8587.57	7668.62	3714.6	6160.66	5846.88	5499.66	6410.49
M602T70	11340.3	9479.09	11258.8	11220.8	11905.6	9363.55	9480.45	10735	7026.21	12318.6	10019.9	11042.4	8523.64	8812.69	11008.4	10665.6	7175.51	4825.44	8566.83	8912.53	8607.56	10142.4	6137.65	7153.47
M353T704	806.17	630.366	888.683	874.455	669.314	1025.96	759.649	870.421	770.053	1368.12	1331.52	897.918	908.577	1416.62	657.759	1049.5	1124.52	1499.18	809.974	1254.2	1646.89	1715.88	1362.78	1050.74
M465T708	6398.88	5439.22	8813.01	6187.53	5081.62	9634.82	8224.12	5627.64	13479.7	10914.3	15607.5	7849.77	13656.2	10593.4	14000.2	12930.5	10854.9	12368.6	15819	11223.2	12288.4	6827.32	9950.18	12098.6
M572T333	7313.33	8369.82	11825.8	12835.5	10937.2	7684.47	7872.74	10442.8	6749.02	16329.3	15962.9	27665.3	11475.4	19295.7	19199.7	22047.4	4964.2	4729.26	4335.06	6793.79	6283.27	8489.05	6136.65	6221.85
M551T623	3998.97	3076.66	2596.63	2540.58	2948.28	1814.18	3303.44	2330.31	1496.08	810.476	1009.76	1486.28	858.418	1206.68	1679.79	1174.82	1683.96	328.516	1847.12	1164.84	1469.17	2677.64	1269.95	842.758
M363T855	536.33	716.363	358.001	520.287	581.215	878.119	719.324	546.822	876.528	577.11	657.278	574.852	576.512	740.759	627.586	663.665	1421.66	1041.97	782.906	1074.68	868.096	966.587	917.494	813.112
M603T452	498.874	602.818	936.132	475.993	671.584	644.249	769.463	648.674	2001.04	1693.29	3004.36	1601.79	1875.38	2434.57	2057.77	2539.81	1072.33	822.154	1408.5	788.83	1072.1	891.109	986.381	1085.22
M831T261	53.2383	51.7546	42.109	53.1009	148.728	110.18	48.6309	47.3382	212.766	347.025	131.934	70.6308	189.017	208.689	162.043	267.579	341.646	384.898	139.192	170.719	322.932	135.341	188.879	153.468
M189T534	2037.84	1178.37	1656.84	1166.61	1139.96	259.636	1488.64	1245.95	16680.7	14564.9	16731.4	12022.8	25993.5	19028.4	12139.1	19164.3	2162.81	1894.45	4631.89	2419.42	2640.93	2310.53	2652.1	3670.2
M319T437	681.5	663.046	492.52	585.491	662.828	620.499	737.767	471.255	8586.08	6705.39	5767.03	6707.46	8810.07	8475.74	6458.26	6991.47	577.596	734.471	1611.65	1551.82	1816.61	1444.22	1166	2010.09
M352T384	1647.06	1885.05	1069.18	1856.51	1094.65	2615.09	1210.45	2079.33	1683.92	1111.09	1787.27	2509.83	2927.33	2543.63	2293.96	1908.14	2335.52	2487.88	2812.55	3003.97	3095.75	2638.28	2385.97	4209.74
M299T880	615.131	688.614	567.63	591.835	639.793	807.226	704.613	658.443	824.191	696.454	680.655	660.908	902.09	898.967	617.666	741.891	848.705	963.716	804.978	905.876	915.122	789.575	882.809	638.38
M130T578	3847	3239.06	2715.72	2627	2572.26	2555.02	3254.77	2844.08	6882.85	4986.53	6147.17	4922.85	5922.38	4865.87	2959.42	3965.12	3568.85	5429.2	4023.03	3975.95	5668.46	3777.03	3941.6	3944.61
M258T839	10894.9	10086.6	11993.6	10989.5	21080.3	14445.3	13552.1	15616.5	17875.4	21693.8	24387.9	20993.7	23024.4	25353.6	21098.9	20960.5	20379.5	19386	18883.9	19090.7	21338.4	20376.2	16589.9	17977.9
M578T65	6622.1	4130.27	8764.98	6698.63	8484.96	3089.17	5863.63	6079.5	3818.51	3940.88	4392.87	5251.15	4326.39	9040.1	5226.71	4353.87	3355.2	1466.32	2726.57	1980.83	1468.93	5878.71	1706.46	2749.31
M803T638_1	46567	50571.1	45512.7	46319.7	37687.5	49550.1	53772.3	53298.5	56681.5	46313.7	40778.4	55437.3	55786.4	55075.7	46652.1	52240.9	52535.5	61976.8	59657.3	59374	59370.3	51085.2	60060.7	55268.6
M320T258	2016.1	1926.58	750.018	2466.85	3775.3	1623.11	3228.36	3078.56	1950.71	1806.08	1661.53	927.593	2384.32	2224.91	1792.69	2429.76	15713.2	10561.2	28357.3	21183.3	11249.9	9997.47	34786	48442.7
M251T802	2368.88	2382.78	1862.32	1615.9	1978.48	2611.97	2388.03	1924.04	3154.74	2528.87	3973.1	1594.94	3249	3098.46	2447.31	2634.09	3718.67	3414.41	3380.28	2860.7	3506.35	2162.57	2410.19	3707.05
M327T105	1191.8	1549.37	809.382	3357.25	890.106	537.442	1498.33	1164.25	4976.36	1618.43	2447.82	1846.77	1699.37	1793.3	1920.57	1051.03	2032.54	6123.23	4653.23	3076.91	5090.45	4862.26	4276.64	1696.77
M74T772	5822.9	3422.3	3751.02	3520.66	2874.32	4806.69	4067.63	3873.14	7113.99	4982.51	6258.57	4805.57	5900.69	5381.31	5816.04	5046.92	4811.1	5850.04	6036.53	5456.67	5823.9	4948.48	5300.53	6542.19
M520T719	12891.2	13325.1	14595.4	8186.52	9795.73	14089.2	13470.8	12348.8	19267.7	14397.7	17184.5	13067.9	21046.4	18593.2	17515.8	15416.9	22122.9	15490	17174	15551.8	21732.2	14834.7	16187.4	17442
M191T618	1083.64	577.527	512.31	869.858	269.864	421.701	597.539	783.246	5939.4	4398.57	4316.82	3886.99	2723.58	5594.74	1666.89	5081.38	959.281	952.759	1803.3	899.402	1608.94	1082.02	1329.79	1471.6
M803T578_1	3696.71	4331.72	3726.28	3614.78	3997.42	4022.02	3679.05	2972.07	885.98	1487.73	1954.66	1371.28	1305.99	1567.29	659.355	718.003	2978.56	2725.61	2840.99	2867.4	3117.01	2316.22	3460.68	3414.81
M141T66	23122.3	24417.5	20975.4	20235.7	24087.2	24211.7	28081.9	21428.4	28849.4	23572.1	28482.2	24314.1	25106	22564	21756.9	26656.7	28429	28732.1	24788	25448.6	28659.2	29108.4	27295.3	29886.6
M258T806	7261.76	5935.4	6990.74	7097.44	6238.13	8394.33	5640.91	6885.26	8809.79	7391.87	8937.82	6910.19	9091.71	11400.6	7215.93	8257.16	8719.77	11889.4	8042.88	8190.78	8337.7	8522.18	9878.81	8771
M516T581	1865.98	3040.01	3726.73	2264.59	2831.11	2561.68	2912.08	1842.76	1629.33	1892.8	634.311	1190.57	671.697	742.852	652.264	925.246	1341.81	1390.05	500.803	864.851	1302.73	1464.08	1144.55	2678.3
M322T74_3	13648.9	17505.1	31405.5	13602.7	10346.7	10712.2	17447.6	16054.4	4891.83	5439.75	13034.8	9260.36	10362.1	20212.2	11563.8	16396.4	9642.69	3609	6962.71	7907.17	3461.45	6604.18	1607.41	7741.4
M412T763	2141.11	1926.69	1765.79	1800.66	1542.86	2267.85	2369.68	1435.57	1691.87	1801.27	1739.77	2255.6	1815.13	1665.99	1768.14	1346.18	2474.35	2550.13	2369.96	2247.24	2603.79	2211.37	2427.87	2603.28
M721T510	634.165	869.39	860.615	1012.39	765.992	807.021	915.804	1308.74	1443.08	1215.22	1334.31	1694.74	1537.66	1618.21	760.221	1738.62	1098.98	1235.09	1417.19	1151.36	1446.14	1151.32	1144.1	1276.91
M1018T552	2188.6	2075.77	1999.2	1589.35	1470.18	2465.18	2171.56	1875.73	3272.28	1958.5	3293.3	2158.64	3984.8	2917.1	2437.97	3065.58	3999.62	2473.37	3661.95	3147.57	2652.45	2693.88	2360.28	2640.51
M746T751	1593.46	2211.73	1496.46	3494.97	3047.85	2172.22	1321.28	1511.51	4291.15	5187.16	2474.77	3742.3	4563.59	2878.76	3937.69	3215.88	5880.03	5829.71	2878.26	2350.64	5550.22	3051.3	5485.09	5340.26
M322T870	895.519	1031.35	692.289	972.592	881.38	1390.25	974.528	769.609	1408.8	989.027	1300.02	1218.46	1776.8	1316.84	1456.23	1253.77	2034.16	2146.06	1235.17	1591.37	1601.85	1515.04	1072.14	1321.99
M219T538	9792.08	11298.5	8014.65	7857.07	7636.38	11017.5	5544.39	5576.22	1959.25	1757.9	1057.12	1713.23	2483.37	1169.31	1236.72	1341.1	6354.74	5036.67	3706.85	5941.41	4898.07	4100.06	5073.48	4161.36
M331T802	1314.96	1481.08	1346.14	1216.61	1264.45	1496.83	1142.4	1275.9	1785.75	1607.71	1705.79	1176.95	2126.13	1674.22	1344.99	1946.24	2399.42	2258.08	1500.63	1821.7	2744.28	1457.01	1799.09	2813.81
M438T522	1185.57	750.32	1687.75	1363.59	1214.84	1340.63	1486.37	2093.98	1204.4	2414.01	2781.18	2298.89	3567.42	1923.62	2424.9	3655.56	2474.87	2209.75	2539.34	2413.38	1862.37	1836.77	1999.05	1664.02
M694T646_1	1314.29	1711.45	1895.33	2168.38	1439.68	1686.41	1878.29	1432.15	3386.97	3204.53	1560.73	2498.61	3436.55	2915.62	4137.24	2633.85	3226.39	1961.33	3580.08	5052.2	2602.24	3534	2178.8	3012.13
M559T825	743.618	905.047	836.222	1110.92	1006.5	815.75	748.962	801.468	745.819	983.518	889.383	634.539	768.57	1185.83	677.424	965.077	512.992	608.365	505.893	554.502	663.269	864.013	549.102	691.185
M204T663	578.442	306.139	225.082	721.231	545.052	476.815	418.919	327.105	998.459	834.313	936.835	751.076	1446.45	1022.24	727.228	953.994	1280.82	1022.12	743.828	1096.75	541.158	777.031	826.849	671.514
M585T74	2922.12	2064.69	2737.92	2437.27	3393.57	3445.37	3297.17	2320.29	1394.29	2432.52	1778.57	1690.19	1740.76	1522.98	1821.64	2417.68	2608.53	1835.64	2114.37	1970.35	1909.89	1688.66	1203.46	1093.83
M342T746	11571.3	12363.3	15318.4	8783.2	9919.5	15788.3	7669.59	10468.7	35143.6	25414	35876.4	36858.3	34507.9	39737.6	26671.2	46952.7	16847.4	20061.5	17624.9	21773.4	14661	12251.7	17301.8	20896.6
M225T764	648.508	790.922	717.712	861.242	857.321	876.23	636.14	490.847	734.789	896.571	799.975	1102.55	647.172	1204.78	657.164	905.188	942.345	988.868	929.813	947.286	1101	1033.63	800.954	988.91
M491T75	22141.1	25513.4	14290.8	16730.7	18937.5	20168.3	17697.6	17547.6	15426.7	12203.3	9740.37	15454.1	12947.5	17771.7	8841.06	19751.8	10233.9	17388.8	12317.8	16296.5	9851.74	12007	13002.6	11760.7
M303T646	4721.02	5794.21	4351.85	4129.32	5013.67	4787.4	5590.89	4489.3	7781.89	2852.18	5604.73	4263.18	6265.85	6446.91	4933.1	6509.84	7866.49	7053.52	6889.88	4831.16	5664.44	5978.49	6331.09	7301.77
M853T763	505.117	429.903	430.252	450.863	533.121	636.957	524.583	539.515	556.883	445.135	514.538	546.488	558.255	580.074	446.161	490.314	675.81	675.586	511.529	705.789	837.551	643.027	759.353	608.258
M325T745	119672	123944	139647	87477.6	102934	157785	75819.9	100676	338583	252624	292965	299216	338751	385284	255005	410688	175066	200786	200655	221453	153230	117516	150403	231899
M482T414	2327.55	3093.41	2462.19	2365.97	2909.73	3320.27	3344.49	2915.46	4883.62	4483.09	6510.86	4545.04	3017.38	2577.52	3545.94	3344.17	6125.77	5501.81	6631.52	4491.83	3509.97	2966.9	4178.91	4460.9
M449T632	97811.2	105866	79904.7	91006.7	85027.4	66955.8	65749.2	99750.8	33927.6	52085.6	56746.3	52556.4	34104.6	29915.2	33854.9	48135.7	57207.7	55524.7	39171.1	71164.1	54411.2	49443.7	54894.1	82773.3
M567T486	1446.13	923.107	1951.25	794.283	889.653	940.488	1316.87	1267.91	458.886	464.275	562.297	514.412	378.046	504.499	597.833	462.105	585.418	495.097	970.401	492.315	724.99	490.021	288.982	523.609
M670T327	660.369	520.391	1721.13	1434.57	1627.24	1496.22	679.084	883.058	3382.71	2100.18	4398.94	2286.81	3651.51	2644.29	2338.38	4346.81	2511.56	2168.18	2410.2	1314.53	1708.78	3548.5	2099.89	2731.23
M304T431	2775.42	2374.16	2208.58	1119.61	2591.58	777.456	2732.29	2064.23	3975.99	3046.49	2432.74	4014.59	4268.94	3727.85	2560.37	1568.69	4334.53	4550.18	3928.78	3012.35	4509.36	4786.12	3164.94	2081.05
M630T579	24204.5	24656.2	14783.4	23483.7	22493	26806.7	32476.2	40291	13516.1	12193.2	5803.88	6853.99	5659.21	2840.74	7290.88	7523.12	14239.8	10719.6	17711.2	18649.2	11391.9	18915.5	10011.4	12368.5
M431T580	174665	171045	142668	142364	146589	184465	231712	191792	85662.4	100972	100743	73643.1	57721.1	19415.3	81966.7	32759.8	131313	88646	103744	58459.4	99761	76345.7	105965	178970
M414T74	18669	23490.8	25865.5	18873.6	17540.8	21779.6	27733.7	30119.7	34712	22795	28984.8	37549.3	37108.5	28658.2	26884.9	27849	35790.2	38339.2	38650.5	37384.2	37832.9	30745.8	24444.8	25589.2
M313T122	11176.6	19586.7	25362.5	24978.7	32942.8	15277.2	21293.2	28108.2	18935.3	29543.1	30403.6	28470.6	14768	15491.6	28433	28129.2	202651	249831	286971	93510.8	241705	22469.9	256917	35361.1
M667T71	7023.22	5943.66	6941.44	6172.52	5738.48	5710.98	7458.98	5640.89	5549.98	4965.18	6099.41	7985.64	4804.45	5746.26	6193.37	2485.25	6315.65	5525.58	5044.75	4069.11	3727.48	2663.56	3967.18	2993.2
M336T666	3769.76	3047.9	3005.29	3055.22	3134.35	4826.9	2843.04	5422.74	4547.7	4387.11	4926.3	4746.29	4477.01	4412.94	5223.82	5495.93	5838.39	5354.06	5152.86	3869.94	5869.57	5359.04	5147.52	6455.58
M341T708	25101.4	32196.6	29087.9	29690.9	27815.2	32477.6	30863.7	27675.2	25942.8	27320	25018.6	22245.3	25652.3	24220.5	26392.2	27847.5	25278.1	26051.8	21526.9	28118.9	21476.8	21653.2	22693.7	26747.5
M317T624	10486.2	12502.2	11921.7	11878.3	11637.3	8741.99	8998.18	9194.63	7863.89	10319.6	8113.86	7907.78	9815.07	11095.3	9499.35	8886.77	8087.71	8395.79	7398.37	10246.3	8521.32	7461.27	7586.89	7087.18
M319T485	355.755	327.089	444.427	302.301	298.818	327.426	393.691	386.748	1953.59	1414.53	1575.97	1593.82	1860.05	2119.42	2327.84	1783.21	430.828	633.216	797.473	812.608	454.489	1038.01	447.361	876.716
M211T66_1	12764.3	15598.8	14504.8	12663.7	13317.1	14723.6	12895.2	15512.8	15148.4	13322.7	13486.5	12133.4	13556.1	15170.6	11048.5	13639.9	17343.5	15923	15362.9	16646.7	15767.4	15732.6	17407.5	15001.7
M709T647	876.371	479.294	416.273	436.289	634.858	619.985	518.31	507.281	1122.69	915.299	893.002	577.281	1194.21	960.678	1468.56	954.008	904.004	976.875	1559.14	1274.13	662.867	905.279	942.724	844.961
M595T459	707.944	775.399	891.437	587.799	879.399	781.105	849.135	991.241	1478.77	1408.73	1633.34	1456.86	1741.73	1654.07	1840.56	2567.65	1021.64	834.058	1362.29	934.193	1147.79	1465.48	1249.57	1300.47
M697T340	6728.82	5284.45	5528.41	5498.54	5458.66	7736.98	7678.62	8212.67	7997.19	10031.8	4160.42	12576.5	11030.5	22284.9	11389.3	19798.4	9016.02	9879.81	12901.4	6481.04	15996	9691.06	14206.3	11263
M369T754	67398.8	66623.5	60045	63143.7	62213.6	67056.6	69367.4	71183.1	68398.7	56515.6	61754.4	66796.8	67738.1	61919.3	58118.1	66854.2	74040.2	76117.2	71405.5	78286	76887.9	73209.3	70434.1	66842.8
M637T62_2	6910.61	7018.58	10060.5	8434.99	9045.73	6107.95	7458.88	8132.6	5639.34	21202.4	9282.21	7634.35	6098.57	6732.57	7897.65	6787.74	6637.73	4502.18	4988.36	3529.33	4735.58	7494.97	3847.54	6113.31
M263T500	735.812	1091.44	853.479	803.598	1154.61	817.794	482.019	584.648	4034.51	4319.43	3355.28	2931.67	2969.8	3195.54	3450.07	2083.37	1654.71	1133.97	1159.68	1498.19	1219.14	1105.95	1237.09	2050.25
M1035T752	2539.35	1855.58	1947.58	1385.11	1488.9	1555.99	1126.45	698.154	5477.44	4474.57	3360.19	4784.18	4102.01	5775.34	4478.65	4696.66	1823.09	3399.2	3685.5	4660.86	2455.9	2398.32	2649.34	3566.06
M493T508	418.297	331.458	641.855	297.441	422.188	347.192	474.84	450.999	1006.94	730.856	1003.13	1020.91	1165.83	1213.49	872.874	1150.87	735.851	486.283	748.449	674.554	563.955	505.388	763.442	641.439
M417T538	5125.38	2008.07	3160.8	4824.33	4343.16	5970.38	3563.55	3017.45	864.459	674.603	328.079	814.808	722.36	442.839	414.544	424.338	2011.88	2309.6	1110.28	2481.35	2044.82	2383.22	2233.05	2064.74
M597T439	1885.91	2127.99	2494.03	2897.06	2427.31	2491.34	2661.63	3141.88	2520.45	2887.5	887.978	1775.1	1787.45	1942.59	2332.59	2566.22	1628.44	1812.21	1869.72	2127.59	1916.13	2119.72	1920.73	1903.13
M280T66_1	11619.2	16038.5	11957.6	16017.8	19337.2	14510.8	8076.91	17745	22863.2	13271.6	18629.6	16168	18029.9	11105.4	15468.8	14210.7	21731.2	27953.1	19631.6	20236.4	25223.2	19479.9	18813.8	18444.9
M296T535	1859.84	1563.34	1089.98	912.901	1016.2	1832.48	1763.65	1679.75	201.454	125.647	127.605	220.033	211.212	104.999	128.66	97.6689	1159.62	941.376	361.413	1057.14	901.724	506.851	791.707	590.237
M385T193	6113.75	7527.95	6155.31	4907.38	4246.9	6315.45	7626.48	8572.78	2264.37	1945.79	5040.87	4065.16	2264.18	6144.73	5163.78	8224.31	4532.02	5244.34	3608.33	3835.23	3102.69	2283.5	1247.9	5166.14
M288T689	669.838	770.036	762.833	777.664	626.264	612.86	611.678	654.763	913.643	512.84	856.657	825.157	896.326	638.827	848.161	914.328	943.723	945.267	950.239	782.405	861.135	721.156	738.013	881.141
M499T958	7827.74	7239.33	6772	5991.21	6328.53	10074.5	9293.2	6020.19	15091.1	8299.72	13539.6	6489.41	17076.1	11613.8	9998.66	10380.8	12728.6	11032.3	9232.18	8673.08	9748.81	10116	9398.2	11791.4
M452T521	1027.24	577.145	942.103	1316	705.84	1391.2	496.552	1315.55	3149.93	2281.39	2435.46	2184.71	1381.52	874.576	2077.38	2326.6	1539.91	1947.34	2780.36	2397.77	1589.76	1754.8	1817.95	1064.84
M477T556	467.664	654.53	822.846	547.816	794.28	583.444	849.508	837.265	787.808	773.272	1871.89	1529.38	532.055	1584.1	698.454	1224.57	1563.75	1239.86	1216.91	1464.51	738.353	842.383	989.206	1682.85
M193T583	12543.1	13080.9	12756.9	14667	12778.6	14486.8	13559.1	18954	16766.4	7331.52	6377.08	4406.78	8518.03	5845.07	4296.99	6574.38	12306.3	9237.31	10896.7	8704.3	9920.14	9147.7	12072.8	11876.9
M335T547	895.761	1526.34	1242.5	1862.41	1712.84	1612.44	954.102	946.03	3244.22	3210.5	2793.33	1962.76	2030.56	3014.2	3218.14	3366.46	1946.06	3164.65	1735.94	1293.42	2986.31	2995.98	2852.79	2652.12
M211T465	655.659	577.189	777.242	641.588	668.55	791.65	661.302	957.669	876.468	794.339	766.145	726.392	985.093	753.978	799.936	835.66	873.461	903.733	972.698	934.605	924.642	869.115	850.534	839.497
M317T535	1373.97	726.529	758.615	1006.49	1109.85	1269.27	460.935	540.445	2182.57	1351.6	1747.42	1994.09	2088.72	1754.94	1624.05	1434.12	1232.21	1561.43	1613.72	1123.04	1553.17	2093.61	1573.68	1440.34
M595T301	2120.01	2194.64	3697.03	2192.17	2863.24	2172.8	925.443	2388	3659.02	2745.11	3378.81	3043.11	3864.01	2036.87	2731.47	2665.59	2626.37	3475.03	6654.02	6148.67	3956.17	4201.88	4974.89	3928.57
M461T513	753.592	665.851	1162.97	870.94	582.45	471.002	568.428	1562.83	486.768	498.27	1994.95	984.363	988.998	1457.78	759.179	2271.86	1444.8	1361.95	1373.63	1360.53	2129.59	1205.84	1507.62	1390.43
M376T391	1205.96	787.89	1392.5	465.37	1045.56	1310.72	772.659	1078.52	925.225	1179.6	1478.28	612.773	1450.73	1585.25	2380.68	183.754	1466.25	1616.41	1834.99	1702.32	1540.94	1378.55	1210.59	1414.94
M669T612	1717.41	1176.12	1525.76	1045.92	687.12	527.438	1324.73	637.379	5821.64	5049.98	5676.41	4898.92	7522.71	6191.22	4630.46	5039.89	2399.85	1461.3	3626.16	2419.15	2110.94	1688.91	1917.01	3861.55
M200T411	582.068	636.375	946.893	406.134	716.591	525.394	781.106	844.97	1609.43	1758.99	1523.03	1035.51	1229.55	1126.06	1765.69	1524.99	1454.21	1186.25	1392.75	987.959	1716.43	1145.8	550.159	1382.81
M542T340_2	43737.3	96206	107176	67050.6	109862	147965	71455.5	131402	324718	380037	331072	466618	352380	332777	296363	372703	88534.2	141749	186172	156050	211977	230141	201282	194677
M543T339	16788.5	30635	33268.4	21111.2	41574.4	45083.9	23008.3	42332.8	105840	116782	106414	150345	112022	97145.8	103879	206897	28598.4	49043.4	58745.4	49407.3	70971.1	76882.9	64506.7	60491.5
M233T450	4715.34	3034.06	4643.9	3037.37	2841.58	3336.87	3891.86	3036.55	3430.38	2348.63	3360.98	2270.56	3493.51	3249.75	2511.83	2573.44	2563.72	2002.63	3327.85	1907.5	2081.33	2173.73	1765.19	2610.15
M659T294	6371.48	3062.74	6159.85	8087.8	8916.02	4699.76	6729.89	5954.68	4325.18	8389.63	3036.63	5119.56	5213.47	5191.26	3509.89	5907.5	3825.24	2603.61	1940.02	5140.47	2254.28	4969.55	1993.86	2155.85
M253T448	3928	2495.82	3379.58	2628.3	2382.88	2724.01	3259.28	2539.95	1896.54	1390.97	2262.71	1340.73	4188.87	1697.66	1487.72	1610.17	2699.32	1317.79	2601.27	1584.92	1643.83	1563.15	2066.23	1321.4
M176T190	4020.22	4000.55	1254.4	3931.7	3468.53	3310.76	4608.08	5217.33	8360.7	4180.23	3161.96	2321.93	5220.16	3961.86	4219.67	5106.11	7006.16	7578.57	7685.63	7324.93	5226.47	5074.59	5275.92	4320.88
M533T569	27705.5	25294.2	42268.5	26953.4	25478	22174.9	23373.1	19710.4	6944.58	15142.2	8728.84	9706.21	7150.7	11033.4	9387.21	8422.81	13968	12443.1	10463.9	26784.1	12300.9	16470.2	13842	11906.3
M127T922	1709.69	1355.84	1591.03	945.074	1120.51	1708.58	1453.04	2091.74	2803.44	2029.22	2591.4	1910.59	2718.33	2843.26	1908.63	2876.36	2746.19	2410.24	2861.94	2644.2	2434.05	1672.85	1767.06	1918.31
M584T298	3471.26	2590.7	1896.02	2034.21	5009.54	2438	3318.91	2642.05	3069.7	2204.04	3612.04	5524.86	3323.91	2322.27	3975.28	3459.07	4709.75	5689.66	4478.74	3890.48	4774.87	3479.99	4653.52	5531.94
M855T638	64990.4	72392.9	69025.3	70845.6	59737.5	72568.4	63536.6	79650.6	38202.4	73102.5	69041.1	81765.7	72290.9	72250.5	71090.2	69068.7	80100.3	80700	80786.6	85198.1	74397.6	77277.2	74159.1	79950.3
M765T569	22023	20178.1	35929.4	24270.9	22567.1	17286.6	19345.8	17675.9	6712.38	13065.9	7759.59	7642.56	5938.3	6021.69	9322.73	5742.84	11751.1	8654.29	8998.63	22025	10483.7	14879	10066.9	10525
M568T334	1966.73	7741.31	6957.26	6390.78	6290.98	4402.78	4777.97	7492.63	5940.49	9878.82	4683.6	10547.2	7079.44	9766.49	8775.97	7478.31	1886.42	1976.74	996.051	2740.85	3965.27	3821.97	4059.99	1051.7
M828T823	1447.44	2159.47	1466.49	1726.85	1780.1	1520.81	2009.96	1758.93	2005.6	1920.57	1874.9	2235.15	2451.46	1900.28	2172.74	1968	2675.29	2113.41	2574.24	2462.65	2660.94	1896.75	2187.41	1883.2
M407T66	18257.3	17284.5	16252.5	16713.8	16330.9	18620.9	17575.5	18949.3	13190.1	16873.2	12826.4	12019.9	13115.6	13522	11754.9	15305.7	14534.3	11957.1	12407.9	14413.2	16741.3	15991.1	10953	16392.3
M997T778	12821.5	15544.7	17979.9	14201.3	11741.1	19692.8	21389.4	16834	30186.9	21362.5	25236	18547.1	20660.1	18337.3	16123.8	26777.5	19256.8	24589.3	21498.3	22014.5	22813.3	21879.6	18233.3	25807.5
M383T522	1330.75	1633.28	1204.14	1712.83	1618.11	921.699	1808.94	1224.14	3206.13	1383.54	1872.22	1538.45	1447.2	1639.16	1194.63	1097.45	2731.49	2018.68	1743.51	1626.99	2048.97	2742.57	2500.8	1902.7
M326T64	26637.5	28569.9	23217	28083	23407.6	29382.1	20585	20084	33493.3	22853	30336.8	26248.4	24658.8	21139.5	22342.6	18477.3	29343.8	43584.1	30850.7	32341.4	42036.6	32751	30453.1	31152.2
M580T747	6923.75	7013.15	8066.25	5298.01	6408.52	7818.96	5151.34	5777.18	11980.8	10086.8	11207.9	10929.2	10966.3	12141.8	8828.12	12617.2	8333.21	9573.23	9114.65	9633.61	7683.44	7019.32	7918.69	9066.88
M636T453	408.904	490.279	764.487	367.751	536.915	401.581	474.752	544.918	1595.47	1669.16	1675.1	1470	1555.4	1323.03	1713.63	1946.24	767.59	597.333	1610.62	775.459	878.033	1610.11	1180.08	997.494
M511T291	3933.33	1912	2887.09	2955.15	2507.89	3020.66	4998.73	5287.1	10801.3	7010.36	8131.72	5606.49	10122.5	11091.5	5687.77	10524.3	5519.28	11080.4	12707.7	5637.48	15435	10088	4293.2	17604.9
M484T614	690.736	3257.37	2020.77	1477.64	2327.97	1893.44	2248.02	2426.38	4191.95	4663.18	4113.52	3532.22	3639.78	721.111	3824.9	2657.4	2382.8	4097.62	3528.95	2357.71	3906.77	4262.22	4942.47	5530.66
M807T581	4103.4	3817.65	4701.23	3810.64	2244.31	5818.06	4385.31	6043.85	1722.89	1091.18	1207.26	1218.56	839.893	1315.85	1176.51	716.117	1796.68	3031.92	2114.66	2249.9	3280.13	1261.06	3418.25	2219.84
M387T529	1167.81	1138.09	1345.79	1027.65	1085.51	888.049	1076.18	1256.46	1026.63	973.536	1171.32	1141.06	1540.94	1365.43	890.806	1727.37	1808.55	1402.71	1480.07	1246.19	1587.55	1124.78	1774.12	1584.67
M263T510	468.456	366.256	775.767	371.407	610.433	413.35	529.583	482.275	1434.36	1493.64	1416.56	1016.68	2809.51	1395.61	996.626	1603.38	939.171	879.723	1553.34	889.122	658.323	582.066	1074.61	994.101
M961T582	9660.53	21051.5	7258.96	8659.18	11366	13724.5	18482.1	21280.1	5521.58	2633.78	2999.18	1076.82	3753.9	1359.06	1272.79	2474.28	7767.34	5046.33	5953.12	4161.66	6858.35	5082.76	6641.7	7074.64
M565T69	14133.6	11549.6	13566	12449.8	11336.9	9925.75	12820.2	15201.3	8438.95	12197.1	11902.4	12405.3	10514.1	11359.8	13535.9	9912.7	9378.67	7690.49	7461.11	10103.1	6959.93	13458.9	8815.3	6669.13
M904T750	1096.78	705.431	514.498	646.511	336.943	545.3	441.052	288.639	3175.49	2114.85	1744.81	1992.66	2141.17	2377.85	1184.61	1706.68	846.023	825.626	1282.99	1728.95	927.02	1110.85	966.826	1154.6
M174T418	36612.6	39391.2	38662.1	28251.1	27724.1	22772.3	30970.9	52006.5	35137.4	74223.5	127025	79855.4	42534.6	30171	58812.6	101458	90277.8	46867.3	124241	50662.9	72519.7	71908.9	59573.1	55743.7
M485T309	220330	218695	291706	225184	279704	197356	229383	277964	203000	307040	280303	317182	250228	332203	279855	360675	162695	138754	201710	137246	207738	221916	182004	176955
M291T666	120033	117423	111985	118153	110588	118599	128406	123360	150977	120864	123291	129946	144444	124348	131242	124726	148847	127487	138079	143122	130459	138619	117688	128882
M706T63	3111.59	3821.26	5321.3	4097.19	5294.44	2033.08	4452.72	2442.2	2445.52	4796.63	2924.86	2548.32	2336.26	3910.56	3359.71	1184.03	1052.6	403.324	970.48	1203.05	1265.43	3423.87	3170.53	1255.82
M424T708	14513.3	14683.6	14577.2	12458.2	13377.3	19348.2	16697.2	14152.8	31853.1	28545.1	26513.9	22444.8	34991.8	19430.6	28792	30123.1	20148.2	19158.2	18485.5	19218.4	18652.2	15387.7	17456.9	19999.3
M670T407	8646.3	10368.3	13722.8	10059.2	10680.8	10948.8	11917	12721.6	11372.5	12058.4	10849.1	16379.4	10427	12753	12079.6	18282.9	9951.16	9418.37	8083.89	9089.91	8813.52	8023.23	6632.04	8407.16
M448T62	13480.2	8588.12	18283.1	12354.7	10618.8	20797.1	14235.8	13278.1	5726.1	8829.77	11085.3	6650	5251.81	8056.75	14902.1	12077.6	14441.3	9818.06	4761.07	3624.83	2196.72	2860.04	6926.8	5130.77
M133T529	723.143	277.914	698.736	515.233	655.489	284.843	487.965	467.08	1765.75	2125.15	2307.32	1651	5190.51	2423.64	2217.17	1878.59	812.743	783.037	1171.26	736.186	772.393	608.723	881.189	978.281
M150T529	1469.91	762.961	1544.69	998.033	1116.42	663.685	1011.69	659.702	3504.56	4484.02	4334.7	3665.86	9005.99	4863.1	4133.32	4011.23	1529.55	1675.95	2646.71	1483.05	1425.29	1725.62	1503.31	1970.27
M509T342	1227.16	1302.61	1574.13	1810.39	1701.22	1059.73	1543.48	1642.46	760.482	3256.58	2593.14	2895.81	2072.23	2090.03	2926.85	3473.04	501.426	602.565	1161.39	764.15	931.88	827.729	1586.87	835.882
M676T708	2020.61	1445.13	3220.75	2466.34	1726.05	2928.7	2258.56	2160	801.917	1178.68	1453.09	1265.26	1074.36	992.676	1528.19	992.373	1600.23	1593.09	573.983	1439.86	1064.67	1160.97	1455.84
M482T823_2	636.85	737.325	450.608	582.084	757.196	720.193	693.05	479.046	552.961	516.956	721.185	928.637	983.037	700.719	967.534	452.754	1143.76	914.491	988.878	1393.4	672.098	961.992	729.607	1030.76
M215T670	5652.53	6010.66	5190.03	5803.53	6206.54	6062.33	6183.87	5452.15	3110.46	4276.5	4373.46	5098.37	2823.82	4797.82	2419.36	4553.06	4833.26	5425.9	3333.44	3981.02	3985.67	5146.61	5696.49	4506.45
M517T571	4468.97	5465.91	3547.55	8083.49	4568.69	4559.91	5055.3	4839.51	1995.11	3548.49	3942.85	3795.36	1180.93	2031.54	2964.92	2295.02	3402.64	3421.45	2058.86	3748.84	3193.56	3446.78	1813.11	3153.81
M521T330	9112.14	8703.03	7506.98	5491.69	7630.66	7362.41	8488.14	9885.56	6197.09	8707.08	6061	6687.97	11173.2	7891.31	9827.04	9038.16	5441.5	4071.91	3014.24	7288.57	6973.53	4986.1	4243.92	6336.9
M388T288	4098.85	2204.05	3166.36	2573.4	1990.7	826.68	4475.65	4103	8942.34	628.106	7105.12	3759.67	7092.01	6326.52	5173.59	6486.67	7244.13	4650.63	8694.14	3147.24	7857.37	3613.14	8113.29	7578.7
M361T451	852.367	1109.47	1822.04	852.286	1304.35	1208.97	1264.89	1314.25	2720.08	3388.17	3980.48	3162.59	3445.56	3558.65	2930.03	3848.64	1549.19	1527.05	2041.62	1529.31	2120.83	1743.43	1677.51	1696.34
M493T812	498.73	513.708	573.497	386.871	302.458	741.059	316.329	343.059	1633.34	1276	1418.57	1329.99	1926.56	1865.45	1306.88	1939.12	701.072	748.696	834.191	853.416	549.034	599.52	647.742	945.79
M571T647_1	1852.3	1502.39	1521.47	1848.51	1926.34	1930.75	1831.91	1897.77	3826.25	3761.11	3098.77	3616.05	4325.15	2492.89	3581.83	4051.57	4427.5	2749.59	3193.01	3227.43	2561.24	3573.17	1827.28	2049.68
M381T743	16613.3	7271.43	13972.7	5950.37	12026.2	9455.4	11872.3	11780.7	9160.6	7490.31	7225.2	5791.28	8524.08	8253.14	7653.77	8689.46	6764.14	6578.22	6535.58	7561.31	6240.03	5126.13	6140.2	5643.72
M181T736	3540.74	2022.62	2501.21	1213.48	1996.56	2546.98	1832.71	2137.54	7215.58	4958.94	8724.29	6778.29	6410.69	8817.58	4489.41	7726.48	3437.44	4192.11	4634.76	4767.27	4227.03	2315.92	2601.3	3779.67
M825T580	19758.3	22799.1	29083.3	14361.9	19340.5	27907.2	36586.1	36832.7	6916.01	7375.05	3917.1	5713.04	4530.63	4467.57	5029.76	3945.32	20141	8199.77	13936.7	16514.8	10158.6	6870.97	10085.4	17904.7
M727T642	10955.3	10906.8	10675.2	12633.3	15379.3	9118.7	12141.3	10144.5	8510.76	10196	8889.19	7936.49	8569.15	7731.35	8176.64	8670.22	7994.2	8071.28	8332.58	9526.97	9136.56	9424.67	9334.11	8390.76
M645T643	19913.6	19881.1	20749.9	20181.1	21941.6	17715.9	24141.4	17911.1	13312	14123.2	16341.9	14725.5	16115.6	13474	15185.4	16272.5	15296.6	14509.5	18890.8	14464.2	19573.6	16566.7	17210.8	14600.9
M900T747	1868.85	1808.93	2624.66	863.745	1512.12	2716.32	1105.82	1290.9	9843.37	5844.91	7424.48	8613.67	11128.7	12696.7	6195.83	14581.7	3567.67	3872.44	4069.64	5217.38	2631.22	1806.57	2434.41	4434.67
M889T74	5498.39	4709.87	7662.8	6391.88	5876.73	4703.92	5214.02	4375.61	5296.29	7003.78	5932.57	6605.42	5237.99	5824.49	6612.53	5070.91	2018.16	3271.95	4981.59	2279.38	4179.41	3846.85	4600.94	2271.13
M745T800	864.937	693.663	866.772	927.371	650.223	1084.99	597.638	1177.55	900.739	1581.86	1561.09	937.404	918.393	935.811	823.987	751.288	2007.78	4445.41	1618.46	2537.63	2845.63	1448.86	1446.33	1721.7
M530T646	1319.59	1576.6	884.989	1585.55	1765.61	1219.05	1184.69	1650.45	3119.04	2851.57	2737.4	2198.07	1997.44	2758.46	2312.34	2339.9	2530.29	1362.29	2324.64	3028.09	2481.36	2179.23	1551.49	2345.58
M120T664	21150.5	20750.3	21536.5	19407.7	12109.4	22613.3	19018.9	34510.7	43326.6	34264.7	41970.7	40364.6	38107	36989.9	34505.8	45927.1	34897.3	29047.9	36308.2	28025.7	30231.5	24666.5	32435.2	36509
M485T381	567.191		416.311	987.545	434.207	1427.75	961.985	571.314	2444.39	548.254	320.394	1705.6	1212.32	580.04	1586.36	2071.49	2977.87	2332.88	3704.88	1337.99	1901.07	1885.17	1112.46	1755.77
M575T475	718.022	906.756	755.686	784.611	746.339	591.303	689.092	818.482	892.379	746.331	1058.25	510.009	1098.76	636.323	608.417	756.908	1064.21	1072.86	915.099	842.339	930.218	840.006	1209.36	877.581
M698T390	1946.21	1727.83	1787.24	1707.58	1508.85	1691.33	1580.34	1934.64	2316.86	1283.28	2565.42	1631.29	2974.82	1494.03	2164.58	4403.14	2745.04	2016.67	2980.21	1761.1	2400.86	2458.29	1943.32	3057.74
M682T804	641.009	521.047	470.27	321.243	444.653	320.305	660.569	440.08	403.322	430.904	606.507	500.593	740.856	482.584	508.065	535.97	617.719	610.33	543.952	808.897	651.434	806.946	776.154	775.407
M1143T638_2	10144.3	8763.66	7541.44	3614.19	8743.55	7992.25	7840.73	6846.29	11849.5	9217.15	9778.02	10299.6	8678.53	10091.3	6214.43	7970.92	10669.8	11617.8	10145	13567	9411.76	11041.7	10713.6	9450.27
M698T748	818.121	2148.38	2299.83	1040.82	1297.49	2969.05	2386.93	3515.26	6213.9	5181.37	6135	4341.59	4531.36	5449.08	3892.07	7428.88	5793.37	8117.77	4407.3	4532.73	4008.52	4659.82	2135.9	3894.21
M527T297	2330.04	2767.81	1024.09	2701.13	3068.62	918.237	1804.52	1949.37	4297.88	1426.71	899.891	2326.95	3353.42	1133.54	5366.34	3245.02	2385.89	2404.8	4034.9	4765.73	3627.58	3673.8	3862.94	4646.23
M269T690	581.039	495.7	695.727	461.411	458.749	471.643	574.984	566.484	3934.14	1895.61	4016.12	1550.59	3695.83	2640.71	2780.91	1863.62	569.358	1060.78	875.514	985.878	947.82	1314.35	667.245	1621.25
M99T66	4868.64	3198	3896	2935.36	3690.97	4836.77	953.177	3214.53	6020.26	5694.36	4997.77	5381.8	4621.46	5469.47	4048.42	4072.52	6913.41	4965.59	5191.37	4942.32	8336.77	5854.74	4578.32	5706.74
M228T443	1060.17	1786.8	870.091	1016.68	1038.95	928.456	1303.98	724.424	3315.18	3696.43	5113.85	3494.54	3483.39	3558.02	6017.47	3819.31	2016.26	1052.51	2561.52	2089	3959.93	3999.63	2994.45	1767.43
M583T68	18837	16679.1	22577.2	20416.4	22860.2	16873.5	18927.6	19329.7	16275.8	21470.4	18524.3	16028.2	15963	19345.8	20518.3	17317.7	10853.6	9275.34	16232.7	12249.9	14751.1	21258.4	6941.97	10938.2
M601T327	1898.44	2739.14	3189.75	2771.55	2693.22	2396.33	1655.09	2808.38	2592.78	2095.2	1990.54	2581.83	2081.56	1265.98	1181.81	2522.55	2205.63	1829.79	1378.33	2042.23	1616.65	1740.74	1320.2	1677.99
M173T455	1010.96	964.389	876.74	690.224	747.822	985.1	1058.86	893.094	1512.62	1074.01	1361.91	747.903	1443.7	1200.38	1015.92	998.537	1656.66	1331.27	1486.03	1111.63	1056.82	1000.93	1094.26	1313.51
M277T401	706.517	527.406	836.448	1075.2	768.81	619.716	649.62	813.102	4972.85	1623.56	2913.02	2083.06	3354.53	2146.12	3761.22	1151.76	1159.91	714.561	1669.07	1624.79	1094.39	1014.14	1375.23	1883.26
M367T823_2	409.07	597.063	699.447	380.568	558.243	774.776	546.999	573.542	528.888	580.873	541.432	590.308	583.941	606.274	581.631	604.325	922.588	738.417	930.818	762.691	1017.71	691.08	780.68	659.145
M233T682	12770.9	13010.7	15857.2	10370.3	11604.7	14534.5	13935.3	12491.1	8982.96	7008.63	9109.1	6057.45	8378.14	7277.85	7556.67	8951.25	10790.6	10240.2	10044.7	12565.1	10378.8	9209.42	9878.81	10453.6
M317T414	7588.8	9119.77	11219	7496.99	11051.2	11451	8825.96	12333.2	15636.3	16101.8	11615.8	11518.4	14274.5	14208.2	10065.3	14735.4	14174.3	11819.3	13738.2	14605	18696.1	16474.8	14372.3	9901.16
M629T704	1006.94	473.564	576.971	371.606	559.564	608.315	1021.84	452.947	1030.16	877.244	1192.43	1086.79	963.52	924.408	1020.51	773.41	1334.07	846.505	1375	2320.88	956.766	1957.78	1221.52	1072.08
M415T487	547.418	616.593	971.596	528.818	590.682	655.138	620.447	473.94	1618.7	1299.75	1486.29	1684.73	1486.4	1229.28	995.013	1678.83	1053.29	664.125	1756.59	1129.25	995.674	1046.28	968.546	1028.04
M783T667	27591.3	25739	21450.8	21378.3	20995.6	31958.7	26949.8	28664.6	34631.7	27183	31464.9	30048.8	30923.4	30963.2	31502.4	32447.2	38399.6	33949.6	29343	30585.3	34448.6	29901	29130.3	38801.7
M773T552_1	4061.04	3778.06	3702.86	3364.24	3276.54	4406.05	3580.49	3277.88	5247.61	3920.91	5176.24	3925.62	4454.36	4835.2	3839.32	5666.87	5441.19	4585.01	5523.7	4702.27	4834.09	3414.35	4398.97	4707.26
M821T578	3645.92	2993.35	3312.62	3439.6	3147.71	3970.68	3047.36	3502.27	700.138	1372.71	1783.64	1258.78	1730.86	1230.31	969.919	1327	2651.82	3136.7	3070.09	2359.64	2463.58	2463.82	2759.68	3189.52
M418T476	687.455	777.936	999.551	680.059	739.349	639.975	754.649	856.674	1683.92	1586.31	1300.65	1119.5	2063.29	1566.51	1810.37	841.85	1626.46	1007.34	1391.76	809.244	1049.71	1154.77	1287.63	1977.8
M104T732	39441.3	37885	36532.8	37149.2	37396.4	42407.8	46734.2	44005.1	46393.4	42498.5	44444.5	39639.5	46514.4	41515.6	44860.6	43359.1	48577.9	46728.8	43407.6	50949.8	43755.7	45755.4	44119.7	46728.4
M128T719_2	92250.6	96787.4	98753.4	76572.7	91300.3	98337.4	89408.7	89782.2	102574	90233.5	96603.1	94198.3	119221	99303	107855	92394.9	113646	99428.9	105623	97328.8	121249	99440.8	102557	110417
M434T563	790.254	663.444	499.515	636.239	678.703	683.428	459.903	528.532	3298.7	3774.73	3375.12	3134.39	2484.95	3406.23	3303.36	3460.18	776.646	1777.16	1220.74	348.192	2134.92	2081.22	1690.44	2074.22
M805T647	572.344	436.945	596.14	627.769	348.69	612.086	569.239	526.467	1296.85	1241.51	747.087	1211.48	1018.96	874.931	1266.14	1198.03	665.046	828.244	1184.96	1616.9	847.477	1127.69	592.181	1078.32
M1073T667	3092.77	3197.38	2722.51	2888.56	2649.45	3190.55	3380.08	3526.01	4243.82	3481.45	3373.66	3092.54	4240.72	2436.11	3633.39	3672.53	4403.45	3480.47	3561.5	3587.8	3681.15	4261.63	4111.55	3161.86
M1029T667	6922.52	6572.25	4897.89	5915.46	5204.26	10007.1	7334.27	7243.21	10110.2	6650.45	8361.26	6735.36	9266.99	8131.73	9252.81	10203.7	11343.3	8521.62	8854.02	8016.92	10857.6	9589.46	8091.2	10918.2
M360T781	4306.61	3411.75	3543.02	2719.59	3544.1	3904.67	2472.38	3321.74	6171	4473.45	7793.12	24745.1	8489.66	10314.8	6304.8	10874.3	4377.61	5551.42	5268.96	5296.02	4619.92	3640.44	3611.99	4861.3
M678T667	1015.58	953.274	422.024	861.028	836.065	658.832	579.12	664.877	2556.99	1800.82	1855.29	1926.37	1300.57	1506.83	1743.53	2154.26	1169.34	654.589	1161.6	1283.37	1323.8	1706.68	1257.07	1880.28
M709T338	80723.8	82098.9	80153.3	95324.6	98862.4	75876.2	71644.6	70141	62423.3	46512.7	36063.2	79764.9	69188.9	72519.2	76362.9	70304.2	59574.1	66376.3	51027.5	61546.4	69087.7	78525.2	69699.8	53277.8
M476T737	1494.78	1132.87	1125.38	655.293	1133.38	1660.89	1163.31	981.646	3003.65	1280.66	2646.81	1028.33	4086.49	2635.37	2367.59	2869.89	1465.19	1399.63	1336.88	1934.88	2188.42	2036.3	1746.29	2288.04
M285T522_2	356284	436215	324605	332606	383852	211903	422711	364545	663839	425131	579749	400293	551178	438361	390375	491563	569972	410900	538288	405694	453405	458327	445731	543216
M336T681	1376.5	696.072	629.259	862.215	1834.29	1336.93	1123.08	1254.39	2354.9	1554.3	1710.59	1852.5	2135.19	1976.59	1703.34	1950.25	2657.65	1717.97	2033.11	1523.55	1868.34	1328.37	2345.16	1833.79
M372T431	4185.58	6607.36	5855.87	4054.66	4464.85	6232.56	7363.63	5797.5	4753.92	4220.62	5702.86	5752.46	2502.84	4765.72	4892.59	6145.59	2013	3164.73	877.545	3020.79	3235.15	2284.81	5204.99	4931.29
M457T786	1607.19	1618.58	1640.96	1247.76	1586.17	1802.2	1487.72	2401.79	3810.93	1497.74	2379.66	2240.55	3031.94	2544.76	1742.78	2417.11	3526.36	2286.31	3038.27	1982.94	2911.28	2639.25	1954.2	2052.59
M511T576	926.899	1462.93	1687	599.897	1070.42	2068.08	784.284	949.292	2426.95	1835.15	1556.73	1710.98	2275.07	2652.35	2292.63	2819.48	1859.38	3897.32	2853.66	1824.79	2921.27	1488.02	2411.67	2049.06
M423T546	922.167	808.568	600.348	1290.72	573.23	894.019	1164.65	1629.16	1605.63	1313.74	1496.77	1730.93	2681.19	2852.35	1497.81	1369.17	1960.18	3180.74	1419.41	1450.71	1868.04	1418.8	2886.05	1753.96
M469T412	1384.65	1291.56	849.186	901.588	655.196	800.253	866.489	618.605	1146.87	1712.39	1705.51	2326.16	358.399	1033.51	1317	2100.1	2718.43	1232.37	1791.5	2305.87	694.041	2059.48	1737.11	2005.11
M213T335	3322.99	3842.61	3479.29	2109.2	5181.61	5720.13	3322.57	5553.98	10704.8	5261.63	5564.94	6512.44	7775.2	6803.14	5629.75	4689.56	7736.13	5974.84	5796.32	6866.22	8498.91	12013.2	6217.62	5563.7
M270T392	461.687	240.257	221.688	327.63	391.237	358.443	230.886	228.781	96.8082	397.732	100.441	422.432	454.715	108.209	146.522	47.9284	424.988	349.534	591.249	695.259	572.604	856.067	374.923	642.964
M293T607	1.05727e+06	1.02354e+06	816954	881154	1.0003e+06	1.27409e+06	1.39219e+06	1.07267e+06	764801	636496	613212	501857	675832	542062	486222	558329	777371	947278	778252	673823	753047	586984	924292	734491
M536T310	2751.44	2720.42	2960.4	3331.14	3038.77	1621.33	1899.65	2392.25	1292.22	1690.13	1552.76	1401.7	1633.73	820.094	1192.42	1431.92	1605.4	1787.65	1910.6	2211.28	1581.76	446.619	933.89	1737.95
M391T625	5847.85	10987.3	9320.59	9779.38	11196	9454.89	9234.95	11236.3	5272.76	3703.79	5526.71	4537.74	5855.46	4310.88	4292.14	4967.85	4115.49	6264.73	7023.33	5564.31	7613.16	8836.16	5498.13	7869.76
M718T568	4033.44	1798.99	2208.33	1665.75	1811.22	1575.34	2308.95	1742.03	477.943	1089.14	692.924	831.716	541.989	591.331	729.748	583.479	1265.39	1013.58	736.524	1443.56	992.699	1046.79	822.866	1093.2
M574T267	1.56515e+06	1.68327e+06	1.89262e+06	1.70499e+06	1.649e+06	1.57182e+06	1.45721e+06	1.9366e+06	2.21771e+06	2.0048e+06	2.42268e+06	2.44948e+06	2.13006e+06	2.39504e+06	2.37831e+06	3.02029e+06	2.00236e+06	1.87929e+06	1.91936e+06	1.92103e+06	2.13252e+06	2.07212e+06	1.83216e+06	1.79513e+06
M459T521	774.535	865.68	864.389	1364.7	1312.36	1067.41	766.23	2243.98	907.88	3483.17	915.025	2144.29	1079.24	2067.98	2419.05	2253.1	2778.73	1032.04	3088.97	2159.25	2291.09	1816.51	2477.52	1971.01
M279T538	67389.6	59401.2	33556.2	61442.3	57711.5	90738.3	41885.4	27537.1	16845.9	12201.7	8080.89	13905	10779.5	10081.3	10135.8	9240.74	21056.4	31757.6	13165.7	27327.9	32960.8	31863.9	28788.4	30264.7
M202T739	960.027	734.835	871.303	643.428	702.058	691.212	898.791	1184.86	798.344	577.049	767.066	824.923	877.656	299.75	787.241	755.855	551.972	462.629	464.503	435.563	567.859	733.749	738.471	463.966
M379T655	3068.47	5510.68	4746.69	4370.65	3687.14	4853.79	4020.84	6035.83	2148.21	3311.53	3132.49	4191.69	2528.48	2573.15	2724.45	2280.1	2639.65	2390.8	2909.37	4250.52	2798.17	3939.95	2557.88	2151.81
M316T73_2	27155.4	45995	39968.2	37504.8	59050.5	29104	43004.2	38285.4	27843.2	67750.7	28219.7	39962.6	44016.6	96097.7	53893.6	33626.7	16937.2	15559.7	18893.4	27401.8	28926.1	40411.4	18300.5	13909.6
M851T986	524.938	650.653	743.988	465.569	430.103	652.441	481.722	544.079	1321.58	1232.17	1153.05	1330.37	1839.22	2077.8	1230.21	2491.99	1021.55	958.116	986.09	1126.78	650.777	491.873	768.402	1045.17
M1013T1005	264.921	326.631	392.208	193.542	260.079	440.946	120.029	270.229	1200.36	966.222	982.641	867.483	1408.27	1243.65	910.022	1533.84	687.08	564.717	637.792	945.8	454.757	301.72	508.076	446.506
M801T610	36414.5	33966	28277.7	31976.4	35090.8	40783.9	48810.2	35570.8	33841.8	23675.4	28675.3	18970	23438	18916.6	17617.9	21176.7	27321.6	30754.2	24288.7	24792.2	23725.8	29486.5	32940.1	23542.2
M376T552	71569.7	55203.1	55943.3	50104	50317.2	73402.4	59398.7	60139.6	85178.8	53471.4	82806.7	55181.8	75080.1	76452.2	56125	86322.4	83810.8	68812.5	89930.4	71342.2	73632.3	68311.4	69622.9	72848.2
M738T775	2461.73	5517.5	3750.52	2878.45	2708.33	3970.07	3249.93	3179.29	3950.54	3604.15	2275.26	3255.51	3454.87	4445.52	3284.94	3860.68	6418.09	10037.8	5901.98	7715.63	4439.55	4561.65	4637.86	6082.66
M1006T967	564.79	654.758	842.874	508.697	538.397	904.525	380.248	535.321	1750.04	1237.44	1289.66	1632.33	1751.57	1905.21	1434.7	2126.65	912.223	897.066	1078.35	1197.29	806.079	682.8	829.6	1017.87
M803T100	2570.73	1648.09	3706.17	2986.73	4241.73	1726.6	2428.21	2961.84	1598.99	3165.87	1925.55	2372.52	1809.43	2793.88	2812.32	1434.03	1932.68	1349.37	1198.11	1219.65	1028.72	2345.26	1309.37	1577.1
M196T649	638.936	529.735	570.144	883.325	769.775	535.876	496.573	749.74	1469.42	810.799	1512.67	967.238	1209.3	1354.92	1250.52	1053.59	748.923	1048.46	1006	704.337	1123.54	1035.33	1508.67	1607.24
M611T579	7166.86	10011.1	14270.9	15065.1	7876.08	10816.7	18760.7	17436.7	7066.5	5512.23	4043.19	1708.66	4239.59	4537.13	6545.95	3293.21	7233.07	5902.38	4355.73	6548.51	6331.74	9933.09	6855.54	6665.44
M539T621	3072.89	3163.37	2683.99	2827.49	3118.21	4030.89	2277.24	3716.37	1202.23	649.549	1451.16	1671.23	1464.92	1905.96	1796.08	1074.71	2115.45	2488.26	1756.94	2069	2788.16	2160.88	2433.35	2452.16
M649T569	1545.37	1566.43	1619.08	2100.69	2185.25	1204.3	1562.46	1239.38	469.637	1270.36	1123.45	1104.84	617.556	825.935	700.309	851.537	881.945	986.757	833.958	1384.82	915.535	1438.38	1191.78	1029.91
M625T644	2167.31	3118.24	3801.55	5995.44	4295.15	2930.44	4234.81	4435.85	1839.64	2311.11	2449.74	1718.01	1170.62	1503.52	1618.09	2460.75	1235.2	3065.64	3056.2	2244.59	1847.54	1896.61	2144.3	1846.08
M294T577_1	475.125	517.668	477.079	1070.76	720.641	1391.36	414.056	619.05	760.823	1096.39	902.493	1384.48	1844.43	749.03	927.182	1045.93	856.85	1439.67	1307.6	1487.67	1067.72	1299.25	1088.63	1317.84
M689T603	1891.11	1456.24	1427.1	1374.87	1463.64	1029.73	1483.32	1367.14	1151.7	1599.19	1274.82	1533.84	1025.05	1161.44	1010.66	1314	2033.79	2017.84	2176.3	1330.66	1988.31	2158.88	1621.41	2023.77
M285T629	93357.9	89179	80683	81266.3	127422	151461	117186	94145.3	54578.2	55994.6	50805.8	36404.1	55811.9	44110.2	70494.8	48827.9	73300.7	71966.9	65603.3	69703.7	79197.1	47508.9	74072.3	74623.3
M210T901	1621.55	1451.52	949.1	1147.96	1682.56	1249.73	806.75	2082.09	2253.39	1684.54	1828.52	1372.64	3558.57	2167.59	1282.59	2576.41	2356.64	2454.65	2170.39	2314.76	1619.64	1489.78	1953.29	2615.1
M411T682	48014.5	49805.2	52841	51669.3	46382.5	55326.7	56919.9	49763	66358.6	45337.6	61288.7	47216.5	60078.5	58543.5	56472.4	64577.7	61244.6	58781.7	63864.4	55666.3	56119.9	55409.5	53203.2	57710.7
M272T576	92402.9	89959.4	85499.3	81199.2	82900.5	154603	89724.9	90915.1	134341	122471	168786	155085	147409	171618	170775	174976	124482	148256	147643	125285	120565	123093	115613	143336
M738T614	1586.26	1997.45	3215.24	1721.88	1290.75	1317.45	2163.17	1448.16	4158.7	2104.11	4569.26	1742.63	4753.16	2357.99	3340.53	1919.77	4811.65	2819.79	2415.46	2366.42	3567.22	3593.48	2528.09	4701.6
M232T555	1690.56	3040	3766.35	3352.22	3214.91	3224.99	3858.4	3722.74	5165.01	4015.68	3909.07	3200.6	4764.41	4650.16	4151.88	4844.66	3895.66	4622.44	4869.39	4406.69	5100.21	3568.96	3788.28	4692.63
M375T642	224096	221461	248374	203893	228314	281569	263465	217611	203355	202006	184359	203606	206947	179028	177734	196362	192718	159005	194018	204509	190462	225875	202615	191299
M357T512	325.058	516.695	608.397	908.777	934.205	799.577	308.25	690.313	2399.51	3193.84	1664.53	2501.94	886.978	1809.27	2137.76	2407.38	1129.24	1328.96	1501.82	300.561	1849.75	1203.67	1629.56	1800.85
M475T736	4371.18	4188.06	4308.4	3718.99	5057.24	8029.12	3033.67	4619.97	8525.08	7725.52	9983.31	6226.94	9604.88	8276.85	7155.04	8699.59	9871.26	11114.7	10746.8	6528.71	7751.28	5375.62	5354.57	8559.55
M720T709	4127.85	3855.18	3086.62	5622.75	4032.52	4312.29	4830.5	5882.08	7453.82	6612.03	4708.47	7404.25	4649.18	8446.12	5295.03	7331.61	8742.3	7234.5	7948.74	7698.85	11023.9	7512.91	5550.08	3796.17
M647T606	3726.58	3194.8	2552.92	2661.04	3580	3180	3347.49	3303.96	1656.85	1200.52	2133.27	1362.53	1849.34	1702.93	1668.51	1568.05	2654.31	2162.71	2425.23	2308.2	3336.79	2495.14	2258.21	2166.86
M278T901	1217.87	1152.76	1224.59	857.175	1023.92	1361.46	1079.97	1227.19	1798.2	1477.94	2280.97	1255.85	1785.69	1647.56	1466.58	2235.41	2019.28	2040.7	1856.1	1511.85	1641.56	1169.02	1245.43	1427.83
M570T335	16593	21274.9	23446.1	21008.4	21771.9	15287.4	16688.7	25323.9	19278.5	27544.3	25428.7	35162.8	22985.1	32137.9	31844.4	32711.3	8015.43	10510.5	15259.3	10994.7	16404.7	20716.6	12428.6	12255.4
M821T387	20421.6	18213.6	13032.3	26647.5	16410.4	31238.9	15488.4	16848.7	8387.15	5178.18	3822.1	6187.64	7475.55	5193.11	4662.62	3513.08	11666.9	9245.57	9175.05	12342.9	9383.4	10745.6	17392.1	9440.87
M254T75_1	9740.92	9068.05	8388.26	7300.92	7245.9	9141.06	4586.93	8333.41	16807.3	10601.1	12025.3	10518.2	13444.1	11336.3	10044.3	11952.4	15132.1	11071.9	10663.5	8466.98	12047.6	12644.6	8781.23	13426.4
M522T329	4232.79	3217.06	5100.27	3608.28	3504.25	3071.51	3430.94	4603.57	4124.77	2596.46	4048.67	1803.41	4066.06	4146.61	4641.43	3860.57	1917.33	1291.71	934.317	2614	2178.81	3318.36	3612.34	2834.62
M472T67	2883.95	1393.36	2766.6	2352.94	2029.86	1735.33	3257.97	2142.13	2047.49	1562.42	1188.99	2026.36	1493.87	2530.89	3054.16	2413.15	1355.13	554.634	1630.83	1047.94	1159.61	2388.93	1006.49	335.677
M536T389	4108.66	2997.13	3111.24	3364.71	2087.35	3557.19	2575.48	4086.75	3395.44	4301.42	3985.12	4498.27	4053.65	4834.89	5859.46	1768.1	5462.68	3489.15	6990.78	4675.63	6279.14	3713.37	5715.15	4186.49
M293T583	24391.1	23429.2	20214.1	24917.9	24895.5	23732	32357.6	24226.1	26401.1	13046.4	13227.5	9311.99	27782.5	7971.79	9728.27	12710	22735.3	17085.8	21973.9	15560.1	16532.4	17562.2	22960.5	16955.8
M332T693	1623.5	1224.28	1715.23	1224.59	1043.22	1285.32	1568.5	1442.51	963.663	737.7	940.397	548.937	873.535	718.417	752.096	656.123	1439.12	1082.42	1085.28	821.656	973.033	730.967	898.722	776.457
M515T732	107480	95223.7	116188	91142.3	98279.7	130295	154460	124539	175682	119069	141369	98681.6	150885	108101	122874	133724	154319	140796	139448	132236	148569	142866	137327	151177
M372T648	478.179	233.744	258.03	235.817	594.025	741.671	297.592	409.211	699.306	525.476	1169.78	507.636	991.279	788.22	893.208	1373.28	1195.26	1111.24	413.663	600.016	1029.79	611.422	923.561	761.417
M567T569	4083.62	3920.17	5983.73	3464.08	3356.25	3393.94	3297.93	3357.04	1267.49	1692.85	1266.8	1738.27	1245.36	1199.45	1434.48	1101	2668.23	2055.77	2964.1	3575.73	2362.93	2174.84	2335.48	1348.42
M307T648	405.24	827.123	837.346	673.786	591.282	1046.17	786.117	1153.08	1629.99	1596.45	2043.23	1534.35	2131.76	2279.04	2164.08	1602.86	1183	1396.37	965.981	909.321	1570.9	1480.52	1091.66	1890.48
M556T739	836.991	512.909	1659.16	1098.85	543.74	1913.53	1271.57	1022.04	1220.06	1657.84	1095.35	1189.89	2132.31	1493.29	1696.62	1620.76	1712.67	1865.85	1749.3	1808.05	1736.41	1876.73	1543	1710.89
M633T579	6753.69	8113.49	11503.8	7802.72	8929.7	10272.8	17631.6	8561.43	5456.34	4866.32	5106.64	3133.75	4272.97	1282.24	3604.76	3846	6783.12	3569.88	4513.76	5530.22	7282.95	5042.43	5505.87	4423.2
M1079T328	4234.8	3775.79	6992.39	4746.08	4860.26	3547.98	3993.36	5763.48	4402.79	5681.27	5654.19	9455.99	5120.48	6992.56	7966.19	8432.71	1772.74	1556.5	3131.8	2307.34	2466.99	5201.87	2562.6	2642.5
M805T667	12737.3	11796.8	10495	11689.2	11106.8	14866.9	14273.8	13388.1	16732	12752.8	13561.4	14335.6	15735.4	12745	14730.4	15289.9	15783	15839.3	13929.4	15399.2	14611.8	15274.3	13134.2	14656.8
M292T368	677.403	725.444	1066.73	398.38	915.674	296.003	566.185	1410.25	2000.38	506.327	1087.3	611.837	1021.42	877.648	576.135	2017.21	1087	1177.73	1748.2	1336.96	1480.16	1268.17	1081.76	1205.12
M687T736	1125.49	2156.25	1194.88	691.998	1148.69	356.553	1742.54	941.124	1976.42	1876.43	1806.33	1384.55	1461.9	1694.1	1597.58	1627.77	2946.06	2211.82	2504.17	2342.72	2804.74	1340.96	1453.03	1968.09
M401T656	4044.76	3863.88	3916.75	4727.91	4808.67	2627.23	3402.62	3115.94	2588.34	3161.74	2487.49	3470.91	1991.68	2972.17	2672.79	2134	2962.85	2432.9	2778.34	3560.56	2407.4	2797.23	2620.2	1792.62
M740T734	10074	9391.48	8187.18	9785.6	10679.8	10395.5	11602.5	17662.8	11788	18576.2	12693	11367.2	9699.76	16281.8	11233	8898.8	16580.5	22977.6	27000.5	34689	16845.9	12931.1	15220.1	19839.7
M332T69	20004.5	22052.3	19219.1	31550.1	25177.5	22658.1	23204.8	22761.8	31970.5	19023.8	29060	22484	22075.6	25657.4	21288.2	28153.8	30509.5	46318	31016	28627.6	36793	35761.2	30574.7	24312.8
M504T55	65174.9	70909.1	78643.6	72827.3	48640.9	82655.4	63600.4	97640.7	52488.3	46174.1	75317.5	50543.3	45841.6	40414.2	53925.8	56715.9	52896.9	54908.7	67917.9	47412.1	45147.9	49454	48567.9	50960.8
M657T49	1167.92	853.347	1256.25	1162.06	1367.99	1219.86	1164.96	1385.96	1126.6	1399.28	813.398	1122.53	815.798	1125.01	873.415	1280.64	874.893	909.531	1070.6	1087.6	777.999	1057.09	932.822	834.967
M245T525	759.673	812.276	1356.56	417.101	568.376	699.402	837.685	610.013	1164.58	867.696	1242.59	1017.47	1315.14	953.276	1270.41	489.919	1687.85	1745.42	1197.47	1243.53	1382.6	1328.65	727.977	1075.13
M331T212	58609	40323.1	37138.4	44722.2	37988.5	52069.2	53852.2	43635.8	69684.8	78037.2	63689.3	91302.2	74556.2	55674.3	51970.8	63174.7	60939.5	58473.4	57612.3	55652.2	83927.8	55541.6	68873.4	94163.9
M243T644	5981.28	4201.28	4450.34	4837.28	4929.72	4654.81	5279.46	4910.18	2034.31	2366.94	2534.77	1764.1	1391.46	2484.15	2836.16	1343.23	1298.62	6268.04	2089.25	2803.18	1673.4	2673.05	3279.2	2877.19
M846T987	2916.9	3403.8	3600.86	2113.84	2190.38	4356.96	1766.4	2590.76	9623.17	7646.46	7463.38	8092.31	10014.8	15158.7	7708.15	16596.9	4591.57	5531.65	4745.69	5903.19	3772.87	2695.2	4103.72	5854
M145T657	10052.2	18772.4	9807.83	10235.9	12245.4	12627.7	10842.8	9947.58	6528.68	5344.97	5551.4	7437.16	5186.97	5238.77	6550.24	6446.72	8560.81	7178.71	9374.13	8381.42	6960.87	7886.54	6696.22	7941.69
M589T648_1	841.033	542.916	1206.25	633.862	690.048	660.898	729.374	732.845	1264.19	932.483	1144.26	1108.99	1439.82	1342.07	643.309	681.138	1506.28	1520.3	947.565	1970.62	669.535	1465.77	1107.44	1364.29
M599T375	986.63	843.779	69.7889	41.4822	1176.09	1128.94	875.842	820.131	2014.02	926.814	245.145	256.327	1283.89	522.61	533.869	535.259	1444.99	1301.9	1506.91	2188	1393.82	1675.92	938.152	1251.13
M295T538	9809.51	10530	5799.14	8570.37	7344.54	6025.18	7040.89	8505.01	2644.76	1872.92	1407.49	1983.24	2057.25	1272.93	1612.14	1642.78	6168.15	6210.93	2522.94	4510.63	6051.71	4686.95	6592.68	5129.62
M297T701	1224.88	1308.2	1351.29	1249.26	1148.38	1643	997.867	1926.22	3359.01	832.5	1095.17	1505.97	2616.87	2864.7	2228.7	2565.31	1728.65	1738.36	1695.17	2565.86	2707.36	1887.58	1984.47	3398.04
M465T659	2244.75	2042.91	1918.48	2562.31	2536.94	1387.91	1405.02	1592.13	1458.68	1163.93	931.719	1927.25	992.882	1481.27	1830.82	1455.28	1339.35	1205.23	1303.1	1552.25	1236.4	1660.59	1200.74	1078.02
M403T63	257237	155418	380865	266139	211220	464045	283374	219357	87931	155942	209029	117808	86181.1	134842	308721	250217	310066	151644	67365	55038	14184.5	52514	136238	90032
M537T170	57407.5	41068.8	110634	59260.9	53432	58758.3	58524.2	82180.1	55992.6	113383	137927	38280.4	59935.8	99861.1	82426.6	179854	9004.22	39224.4	23266.7	14347.8	29161	67169.3	26981.9	31895.5
M327T74_2	43560.9	39596.2	37011.6	34569.7	32957.3	38019.8	32858.8	31103.3	39465.6	28254.2	38098.3	33374	33635.2	33945	30655.3	34427.1	51988.4	64962.3	40467.5	57043.2	63135.6	36911.5	47394.8	41777.5
M380T679	760.245	711.571	837.774	909.514	695.748	834.36	1060.62	1070.75	822.422	906.356	1063.97	1185.72	1272.75	1133.76	933.285	1355.67	1121.67	1142.69	1432.96	1117.41	967.483	996.094	1018.26	1142.78
M908T752	5687.59	4174.47	5282.94	4439.45	4504.75	7319.15	6320.54	4298.01	7102.38	3108.09	5876.31	5962.63	6411.96	6569.91	5145.07	5884.46	7848.01	6494.8	7216.9	7915.73	6824.77	7881.18	5359.61	6800.87
M343T648	1652.74	1822.89	1529.76	1663.17	1893.89	2264.23	2395.3	1939.75	2874.39	2699.41	3014.54	1919.61	2833.66	2853.08	2388.29	2246.26	3209.69	1314.26	3773.98	2877.69	3305.31	2495.63	3017.42	3114.78
M1019T581	6312.87	8686.72	3430.7	5337.33	6900.74	10959.1	15243.2	7717.04	1887.44	2527.92	1329.54	1313.12	2441.62	1478.38	1353.83	845.096	4375.28	2945.74	2614.59	4773.27	2709.58	2359.62	2419.06	4369.46
M402T502	1730.46	1763.39	756.425	1177.64	561.486	1122.64	1222.24	2159.71	2170.85	1145.51	2276.65	4836.2	1316.09	1642.56	1530	3472	2081.96	2161.4	2655.87	2877.97	2500.42	1222.62	1911.77	2798.83
M174T719_2	826365	852284	882224	686322	730324	867242	790377	828425	977046	881944	919397	784505	1.09273e+06	932355	913256	854006	1.0678e+06	872870	911451	882418	1.09154e+06	864535	906542	1.01933e+06
M509T98	2624.87	2717.52	4192.17	3520.09	3942.65	3054.69	2830.19	4651.29	4086.6	5106.55	5688.68	4248.86	4033.32	5677.76	4157.96	7671.94	2355.13	1896.45	2807.73	1627.25	1700	3395.39	1873.71	2157.76
M365T73	35343.3	44189	47067.8	38698.9	28518.1	45047.4	38613.9	46771.9	62334.8	52889.7	56803.8	57706.1	50966.6	57268.4	46728.1	73300.3	92909.8	99082.6	57480.5	51740.1	64684.7	85951.8	54606.9	41173.8
M635T299	4547.68	4042.36	3961.92	7254.15	7721.73	3714.54	5062.59	5356.67	7306.41	2659.28	7290	7810.1	4356.28	7647.14	6699.91	5600.23	8698.94	7145.6	7652.26	7850.58	8399.87	10557.3	7053.4	5469.81
M550T66	4591.84	2855.58	3481.99	4670.2	4931.86	2855.71	3716.75	3575.29	2788.73	4063.09	4738.64	2898.69	4111.89	4470.06	3835.05	1683.49	3020.58	2564.99	2041.09	2516.88	1684.12	3630.4	2596.74	2622.03
M1089T638_1	35754.2	63427.4	51309.6	61008.5	50340.7	66382.8	67179.2	70454.8	66817	55789	57499.8	68912	71128.9	31184	36835.9	57304.1	73730.1	83390	71450.1	76141.8	72446.8	63922.6	77883.8	76087.9
M970T309	24182.2	24948	44539.9	30078	39184.3	19083.4	25938.2	37317.4	25646.4	46015.6	43873.4	49475.9	34374.5	52420.4	44414.8	62283.5	10313.2	11782	22684.1	11948.6	21687.7	26680.9	17902.1	16265.9
M137T572	1.80465e+06	944540	1.62585e+06	1.67461e+06	887015	1.04486e+06	1.18191e+06	1.09061e+06	659751	992632	560354	831643	584390	909247	915203	916392	836573	612871	609469	1.25205e+06	622132	794845	630176	661175
M162T411	2293.01	3151.16	2141.3	811.812	1003.51	749.781	1617.71	1263.2	4586.19	3924.3	7595.94	5299.92	1502.55	5019.74	1351.69	6108.74	4459.04	2811.51	2645.32	2666.33	4304.58	4752.69	3720.81	1589.67
M547T609	171249	169842	137160	149488	167278	207368	224104	170476	122960	105711	138537	87460.5	114286	93970.3	110874	125659	131888	153218	130056	115903	150083	130170	147692	123515
M243T658	2661.61	2295.06	1993.12	2816.57	2072.62	2109.93	2898.91	2377.6	1457.66	1233.67	970.089	881.456	1484.92	1191.2	1136.99	963.161	2275.37	1712.86	573.495	558.658	319.995	1827.84	1711.18	1940.17
M243T922	11050.7	9364.42	11577.9	7426.24	7522.38	11173.1	7707.49	9944.65	17866	10730.8	17985.2	10591.4	18727.7	17199.8	13121.1	20896.3	17983.8	15458.4	16047.8	12697.1	12637.2	10509.8	10272.8	12467.7
M412T391	7725.81	5646.3	10227.4	6594.07	6098.04	6223.91	5620.03	5410.28	6591.3	9427.32	7905.65	9850.34	9689.81	10609.5	10933.8	11037.8	9092.36	9004.09	9265.03	10814.1	9613.1	10044.9	7889.23	7329.13
M326T481	541.816	785.192	734.415	578.705	706.978	516.811	810.1	983.335	1041.97	676.588	1022.1	899.327	879.718	622.031	608.195	914.369	917.829	1091.4	805.579	871.282	982.865	825.228	1007.17	1036.63
M671T571_2	8550.8	10770.7	9370.76	14762.2	14143.9	7661.6	9375.86	3586.67	4238.97	6803.89	2245.09	4664.45	2044.82	4527.75	6633.99	4836	4695.89	5299.94	2928.66	5943.75	5337.47	6683.29	4972.66	5103.39
M670T641	9210.68	2690.22	4877.83	4666.26	6999.45	8365.16	5288.4	4225.69	3262.47	3680.54	989.02	2319.84	3189.79	3212.35	1946.76	1948.14	1514.2	2865.99	4258.97	3321.34	1756.83	2203.98	2309.61	3918.98
M243T396	2284.49	2094.12	2512.71	2146.43	2548.69	1512.08	1938.41	2848.08	2971.34	2455.37	4138.58	3025.42	4965.24	4424.95	3105.2	4942.14	3453.25	2938.44	5453.18	3245.32	3006.98	3077.26	3559.79	2695.75
M601T69	16547.2	13814.5	21162.1	17478.8	19469.6	14960.8	20415.4	19735.9	14198	21678.4	16047	16498.4	16359.5	18217.3	15841.6	16458	13970.5	11237	14092.4	10247.7	14083.3	18795.7	12120.1	9948.75
M390T475	368.176	181.988	256.745	232.655	319.394	245.817	172.505	217.398	1721.7	2310.48	1786.22	2389.96	1409.9	2738.18	2494.33	2181.28	334.365	460.242	326.32	816.882	506.524	999.99	431.145	571.808
M619T568	2507.35	2366.89	4239.43	4199.8	2834.25	1686.64	1805.81	1692.38	618.767	993.509	671.72	913.454	637.434	829.43	947.949	638.725	1374.68	1013.2	1213.41	1768.06	1304.38	1776.03	1211.25	680.508
M543T865	1183.58	1362.97	2494.97	717.345	2082.67	1872.49	1290.66	1535.22	2428.78	2654.79	5000.05	2705.4	2626.11	2417.45	2380.27	3284.57	4300.44	2880.7	4330.64	3184.4	2734.76	1960.48	2064.04	2079.61
M278T884	859.074	842.847	817.778	668.807	662.002	462.781	833.949	882.88	1375.6	836.376	1641.9	1015.67	1256.73	1353.67	1000.4	1754.59	1574.4	1329.83	1351.85	1111.15	1042.54	837.402	831.073	964.738
M264T66	6019.48	4273.06	6038.23	6815.37	6481.53	7000.87	5189.77	6896.1	9040.72	7476.38	7837.32	6752.43	5679.43	6857.66	6074.18	7488.04	9094.25	11075.7	7581.25	8127.38	5838.21	8720.97	7679.38	11592.4
M297T647	1981.53	1310.97	1242.77	1494.13	2413.77	1007.8	1825.75	2024.33	5041.41	2382.4	3475.35	959.15	3270.36	3996.23	3948.12	3510.71	2248.29	2461.59	3667.98	4518.37	2902.72	3030.39	1607.04	2853.27
M580T604	1079.36	1185.69	1118.88	1504.3	1100.06	999.08	1031.65	1393.33	2350.67	2114.2	2609.47	2013.29	2112.98	2049.6	1046.93	2551.48	2254.21	1441.81	1685.07	1359.25	1949.27	1512.23	1519.03	1329.09
M816T667	1543.75	1720	1173.14	1564.1	1858.24	1466.98	1251.53	1909.8	2301.47	1554.99	2181.15	2253.85	1906.82	1274.39	1948.84	2235.29	1860.75	2093.37	1869.62	2156.99	2166.43	1736.2	1757.51	1972.52
M485T325	17048.4	19079	30266.9	19406.3	24119.5	15751.3	18214.8	25130.7	16421.5	36773.9	27832.7	28017.2	20719.7	35538.4	28282.9	42374.1	15139.7	15075.7	15237.9	13226.6	14629.6	15564.9	15704	15137
M1009T382	6126.46	8775.74	7043.99	9550.09	15876.4	10933.6	11435.3	9626.87	2747.29	5925.04	7115.18	7916.5	6445.46	4224.82	3205.75	5432.71	5759.7	7993.13	7779.89	1995.33	1825.74	3202.81	7928.58	2083.4
M566T474	10414.4	14021.9	13011.4	10391.5	9997.79	12762	13004.1	13850.3	13161.3	9105.17	13556.6	9584.15	13817.9	10662.5	7687.43	11962.9	14492.1	14917.3	14985.4	14008.7	14666.3	13848.2	17652.6	13495
M215T546	626.824	763.46	931.944	988.832	520.88	1125.5	1097.74	1175.68	1571.16	1211.23	934.049	1515.71	1938.23	1202.42	1031.25	1715.03	1279.27	2054.86	1313.87	1443.64	1297.87	1191.69	1029.99	1453.96
M320T389	15470.6	12505.3	12546.4	11988.4	14662.6	13761	14787.7	14479.3	24897.7	14590	13693.7	15812.8	13977.8	24981.2	15201.3	14383.7	17060.3	14746.3	21182.9	16203.7	20673.4	15239.1	15157.7	17499.1
M488T477	3292.78	3366.12	2842.86	2277.35	3140.46	4587.61	3819.46	3311.19	8324.95	5119.86	8503.08	3971.46	7152.8	5911.96	3880.93	5960.54	8666.11	6885.1	6233.48	4084.05	4233.08	3979.66	4887.33	9146.25
M124T495_2	239746	253450	238888	260706	218582	307495	284946	246024	293542	284332	289708	235805	305991	250891	274126	261810	305414	298166	318994	291920	282532	281224	295400	282971
M163T576	59642.4	49623.1	46811.5	47506.3	44352.3	69099	46828.8	57122.2	70039.5	62948.4	69962.2	81951.9	72199	80820.7	78797	80686.4	61298.7	77432.9	66631.2	80582.7	60308.1	56457.2	73711	64837.5
M366T85	35956.3	36717.6	35020.3	36271.2	35160.8	34308	36983.6	44414.6	44102.2	37139.4	48401.4	43627.6	43975	41373.1	39720.7	63101.9	50314.6	46941.5	44217.4	45979.4	43037.2	34944.1	44808	40091
M192T385	5036.49	4508.13	5112.24	3222.96	5810.8	5177.75	3373.01	12737.3	18234.6	10726.5	22551.4	14701.9	7159.68	11234.3	22431.9	16009.7	19051	7774.22	16005.5	6756.11	14527.6	22725.1	16214.9	7368.19
M723T578	5412.61	5631.65	4557.34	4596.39	5206.85	6952.91	4421.13	4382.01	3618.98	2770.85	3308.82	1607.33	2123.19	2893.37	2476.31	1238.83	3541.12	4955.48	3053.32	3440.1	4449.18	2750.76	3640.87	4135.88
M497T643	14780.1	18886.2	13806.1	19166.4	17631.5	12929.9	16638.9	11645.1	9145.52	7863.04	9467.17	11747.3	9136.33	10640.2	10620.1	11889.7	9134.28	10124.3	10730	9799.83	9785.62	11498.8	16399.7	12178.6
M460T647	3052.7	2292.67	2522.28	2869.83	1276.85	2645.14	2815.06	2739.07	4258.93	3982.04	4035.73	4167.13	5509.21	3022.47	3978.97	4438.47	3954.81	3219.92	4565.37	4359.57	4199.57	4085.33	3745.78	1948.08
M201T446	643.497	740.736	534.274	621.219	866.671	449.21	1061.45	697.419	2253.31	688.247	1548.64	1292.22	1220.07	586.47	438.044	1464.5	1206.73	1123.81	1765.45	1174.64	844.867	707.796	1298.95	1116.12
M363T708	3462.38	7422.1	6152.02	6846.92	6465.72	6139.27	7945.55	5517.73	5034.96	4687.05	4722.32	4069.4	4955.72	3349.69	4928.41	4781.06	4491.24	4673.75	3544.32	4505.27	3667.4	3293.86	4692.17	5685.73
M206T63	17342.2	23101.4	19361.3	13279.2	14144.3	16545.9	12338.7	13317.2	22260	22272.9	17444.3	18462.9	23219.1	25047.5	28387.8	30824.8	22336.5	24834.4	17852.6	18311.5	20437	23805.7	22323.3	23641.8
M413T746	723.425	618.269	376.983	753.658	748.916	669.791	450.946	747.688	1027.77	575.544	853.121	780.959	699.75	745.187	1068.62	533.349	1031.11	864.886	1238.68	715.398	971.836	1749.44	1362.46	805.427
M240T675	747.389	1563.36	1163.04	897.562	1186.14	1474.9	1971.45	1508.75	6149.01	4063.19	5478.05	4337.69	5738.91	5867.16	5100.12	5046.79	1796.7	1612.03	3460.45	2929.95	2290.47	1542.54	1991.9	2531.2
M615T90	2365.07	2493.08	2943.2	3213.39	4976.13	2350.82	2083.04	2071.22	2075.07	6294.84	2976.84	4316.28	5884.78	6755.93	5191.51	1342.73	1728.78	554.87	1184.06	1421.09	1926.52	1274.37	1466.14	2281.61
M501T552	36818.4	27397.5	26517.2	23034	23734.6	36779.1	29702.3	32067.3	42187.6	28115.6	43161.6	26474.6	38035.6	40757.7	28269.1	44901.5	42412	36124.6	50994.1	35404.1	38951.8	35480.2	34281.6	37537.2
M433T580	57323.9	71598.8	72576.4	57316.2	62996.8	84268.8	86035.6	68735	33493.5	42298.3	23514.9	29230.7	25854.4	10867.1	6352.53	34213.3	46040.3	35652	35451.5	69533.7	40257.3	30443.2	39794.4	73309.1
M261T921	12725.2	11691.7	14510.4	7514.57	9409.64	13139	11054	12207.9	21271.7	16584.7	21909.4	13220.4	21104.1	20904.7	15353.8	50900.1	22477.5	18778	20105.7	15391.2	15263	12785.2	12189.8	16134.5
M115T517	3884.84	2723.5	2464.43	674.227	1063.02	3010.74	3355.91	1717.09	3703.66	3121.62	2703.71	1975.32	2819.04	3128.35	3104.39	3854.63	3918.98	5462.65	4224.86	3682.29	4150.72	3098.75	3313.67	3991.1
M728T579	7041.58	15473.2	4381.58	7661.98	7919.46	8845.58	11643	8629.89	2790.89	4009.84	2388.44	2536.07	2115.39	1922.78	2634.08	2938.18	5010.85	2883.85	3704.71	7214.1	4945.27	2957.22	4777.77	5107.25
M1020T638_1	20821.3	21242.1	22995.3	21062.4	18290.8	21940.8	20539.8	21477.2	20805.4	19420.8	18585.3	23437.5	21242	23438.8	20052.7	20384	21293.6	24990.4	22512.6	23495.9	22093.8	24023.3	23446.8	23992.1
M250T552	1412.4	707.165	537.53	494.304	947.354	1487.93	943.336	762.267	1596.3	1163.77	1923.19	791.186	1506.08	1299.27	1267.81	2311	1611.71	1092.62	1997.32	1827.9	1100.7	1327.29	1501.61	2240.7
M928T667	1426.78	924.723	930.584	1153.44	1071.41	1157.83	1199.31	1712.05	2148.06	1288.08	1327.09	1452.84	1410.41	1379.72	1788.03	968.217	2767.01	1518.66	1144.43	1955.86	2152.72	1839.83	1537.87	2067.55
M576T64	3044.71	2856.68	3969.34	3450.25	3839.27	3426.33	1440.02	3456.29	668.703	4301.26	2996.37	3686.39	2965.67	4201.59	3679.87	3178.21	1590.95	2914.16	1069.34	2049.78	2406.11	1799.57	2494.76	1024.28
M315T383	1882.73	3089.55	1679.65	2219.13	1637.38	1889.6	4249.87	2279.75	4653.4	7538.33	7609.4	6700.57	3522.81	4044.82	10227.1	12708.7	3049.13	2912.59	5886.16	4428.32	5288.16	2464.33	4775.04	5227.83
M297T658_1	7621.06	8322.86	8761.46	8424.83	8718.84	6767.07	6602.8	6856.65	4342.61	6184.78	5603.67	6705.1	4497.09	6086.72	5954.68	5747.61	5602.86	5532.08	5232.57	8806.28	5002.16	6411.67	5096.02	5257.31
M685T746	7239.75	4519.94	7771.65	2016.32	3218.03	8461.57	2750.73	3089.87	30938.9	17498.7	25286.9	26165.6	29570.9	46729.9	22093.9	47179.2	8774.83	12155.4	9952.98	13182.6	7010.63	5192.87	7711.94	13145.8
M307T667	13091.7	12783.4	10722.5	10873.9	10483.2	13769.3	13876.3	13119.2	8916.63	7365	8140.12	6457.63	7797.72	7397.18	8524.04	8218.77	10847	10356.5	8982.48	10552.2	10985.2	10368.8	10085.2	11265.6
M191T455	1923.15	1842.05	1907.16	1583.59	1740.93	2460.52	2116.83	2003.25	3148.9	2036.16	2993.69	2050.42	2722.28	2768.97	1869.29	2322.21	3137.04	2579.74	2521.62	2160.44	2297.11	2037.32	2356.4	2932.01
M276T453	1744.69	1545.24	454.536	1103.7	1377.78	2045.74	2137.17	2106.25	25105.8	18149.2	22434.1	16879.3	30891.4	23405	18472.9	22884.1	2145.03	1948.16	3209.37	3226.76	2416.81	1743.09	3031.08	3753.85
M596T925	662.531	513.794	543.124	535.374	522.68	706.976	549.438	624.196	695.976	784.578	764.699	522.59	1099.88	803.007	582.125	713.945	898.766	734.675	737.462	752.901	660.288	630.671	719.631	626.084
M532T388	1672.13	484.234	1549.94	285.153	672.556	1080.66	938.438	1149.26	1538.42	1147.85	1888.17	1987.21	1303.34	797.953	2231.28	753.618	1793.62	1974.33	2357.49	1363.77	1798.15	2468.23	1244.2	1336.8
M925T638_1	211165	222865	208369	211482	175699	249484	226764	254042	234118	200448	209205	238655	235649	223066	210977	205014	256814	271818	251563	266048	249453	226034	265760	249642
M398T73	27172.5	25512.3	30053.5	26054.5	21622.6	39748.5	39132.9	30607.9	47974.5	28542.5	40309.2	47366.1	45555.8	29435.5	40151.1	47366.6	36262.4	45660	53557.6	36342.5	50883	37338.8	32774.9	43093.1
M863T581	12053.4	15390	22805.3	10341.7	12316.9	15622.9	21396.1	14031.3	5496.56	2418.53	3753.79	4995.5	4208.62	1819.44	1580.39	3153.94	8386.5	5759.35	13564.6	14217.3	7894.82	5269.2	7077.83	7976.64
M1055T823	526.004	910.844	504.661	509.483	620.821	1039.77	739.073	679.457	928.24	655.915	575.005	894.177	592.887	699.576	696.265	960.707	1265.85	978.954	929.439	1070.33	1166.55	766.331	838.713	992.885
M665T869	181.662	747.57	127.468	169.895	310.339	189.217	173.874	113.795	5293.81	2860.99	1050.54	2391.81	11118.2	7975.86	6914.81	7483.68	1210.49	3363.65	530.97	377.003	658.318	3325.16	2290.75	3317.6
M569T569	27451.4	25191.7	46910.9	48998.8	25786.8	20889	21484.1	22297.5	9691.09	16497.8	11502.3	11927.9	10029.7	10508.1	11134.2	10286.2	15584.8	13075.1	14023.9	21986.5	14080.2	18137.5	15116.6	13409.9
M1021T579	5822.32	6378.83	5533.12	6751.61	6221.91	4897.15	6445.79	6506.71	3627.56	3265.25	3212.9	1932.48	4637.01	2269.44	2377.24	2764.52	5681.99	4774.4	5134.72	4713.26	5408.29	3850.43	5721.6	4912.67
M510T114	160370	154320	301948	274572	357147	129384	180223	275272	172506	442480	397851	414582	268073	467854	405056	519602	129801	45887.4	121682	101109	102141	218695	91758.6	87428.6
M696T386	1478.17	1178.26	1041.87	1228.69	1286.12	2386.74	981.476	1159.49	2734.57	2013.63	2040.24	2072.36	1889.8	3366.52	1592.49	3008.66	3004.52	1498.18	2839.51	1054.03	2507.47	2543.58	3850.71	3070.49
M393T846	1855.27	1489.01	1243.93	1048.15	1015.13	2442.48	1935.98	1364.39	1139.17	534.735	1386.04	587.812	3510.78	1953.84	2002.09	1456.2	1163.93	544.217	600.344	503.88	615.533	871.933	605.912	1549
M672T765	2667.45	3215.44	3091.44	2176.59	2501.13	4230.94	3296.41	1996.83	4068.05	3625.87	4673.89	2445.36	3394.41	2874.38	3044	3315.33	7486.04	5005.7	7198.93	5298.83	6681.69	3240.72	3808.95	2938.65
M1198T386	48473	53472.9	31536.2	49550.9	22698.4	48750.9	36565.4	57808.4	25706.3	18226.2	20928.6	40705.1	17915	18816.6	19251.5	18209.3	36297.6	13311	23976.6	36607.5	32013.4	21989.4	18772.2	25149.8
M342T571	2899.38	1889.92	2426.49	2243.13	3553.94	1559.01	2889.91	2794.88	1798.33	2145.44	2657.33	2052.46	1752.57	1748.54	2537.68	1978.88	1006.69	872.281	1945.26	2304.64	776.608	2139.2	1501.27	1397.61
M578T514	1223.42	1023.05	1180.78	941.697	1119.61	857.601	1009.51	1387.2	3281.1	2180.28	726.645	1135.07	1687.26	1429.06	1427.94	1535.79	2061.16	1743.64	1556.54	1668.85	1382.05	1191.39	1109.35	1419.78
M165T561	8603.26	978.378	2014.89	2731.64	2355.48	1522.88	1364.14	1788.39	9938.08	8609.49	11609.8	9445.65	10829.3	11281.1	10696.4	11258.3	5208.14	6713	5977.67	7492.58	10248.3	6935.85	4189.75	4601.01
M966T638	41347.5	49814.6	44731.5	46667.4	37084.2	49294.4	50329.7	52260.8	52097.1	43292.2	41938	51276.3	52404.1	45981.3	43077.2	43882.9	56555.6	61342.6	52938.9	57879	53877.3	46132.2	56390.9	52161.7
M734T667	1226.65	995.53	724.994	999.682	821.541	1178.16	815.556	1216.63	1626.86	1232.19	1764.91	1905.24	1636.47	1119.75	1668.32	1491.47	961.78	1621.6	1458.41	1142.95	1465.49	1389.96	1272.51	1757.9
M587T577_1	87065.1	83119.8	71850.4	75467.1	78594.4	104071	84520.2	79180.8	54495.1	44768.9	53978.3	36404.2	54451.7	48570.5	43473.3	47914.8	74642	70720.9	67991.9	70650.1	71318.1	63563.5	71317.8	73764
M357T656	1937.83	1490.91	2118.08	2460.39	1762.98	1297.17	1685.31	2085.51	1486.45	1600.91	1258.68	1339.76	927.391	1585.56	1177.01	1196.99	1289.59	1652.37	919.576	1367.34	1169.86	1337.39	1673.57	914.718
M473T643	2539.96	6311.44	3822.97	6454.51	4998.39	5023.75	4232.95	4219.74	2370.3	2354.52	2818.92	2002.92	2823.19	1723.08	1729.61	2729.56	2749.04	3008.6	2856.79	3038.24	3014.29	3774.83	2235.98	3661.01
M581T70	12897.5	10922.5	10004.4	10870.6	9896.69	9130.11	10643.9	10812.7	8263.35	9325.81	8254.26	5925.57	11422.9	12773.6	9691.81	6621.45	7147.3	7027.4	9519.95	8157.37	8377.3	10686.9	9978.69	7257.04
M282T569_2	2320.26	2397.95	2452.61	2970.12	1973.21	2994.64	2349.79	2134.71	3657.9	2812.46	4312.26	3179.51	4292.08	3216.23	3463.36	3373.93	3689.1	3564.46	2640.58	2705.86	2758.57	3128.79	2990.17	3224.06
M774T825	1292.73	881.296	1186.19	1006.92	1193.68	1164.38	844.025	1646.16	2274.45	819.703	1265.42	1234.13	1147.19	1646.92	1081.65	1645.36	1911.2	1610.58	1840.59	1802.27	1375.64	1285.8	1283.58	1537.76
M387T643	5295.05	12517.3	6453.28	12710.2	6282.98	6637.04	6056.2	4314.43	3396.16	3640.08	4597.44	3049.27	2710.43	3794.54	4383.19	3962.15	2199.32	1350.75	3139.26	3697.94	2818.69	4289.05	5938.31	3315.67
M513T357	1812.23	1121.2	2554.01	1228.78	970.852	958.705	1386.72	1369.07	552.427	720.877	622.352	912.324	716.487	483.068	825.262	824.741	696.935	667.934	759.71	543.919	788.687	664.45	1248.23	482.539
M309T643	6771.41	4700.52	3231.67	5542.49	6039.21	9518.05	5441.04	5844.4	3029.22	3521.56	2965.03	1600.42	1659.15	2301.67	2642.98	2394.59	3446.16	3614.7	1609.64	3578.4	4413.43	3733.37	4245.36	3416.97
M640T383	5307.09	5028.27	3920.1	3928.62	4265.55	6259.29	3103.97	3422.7	2782.86	1821.44	776.623	3706.13	2796.34	2608.02	2151.4	1437.44	1242.06	3019.6	2025.73	3135.26	3736.07	2236.49	4064.27	752.804
M340T550	2461.33	1940.31	1840.42	1896.81	2042.87	1461.52	1276.19	1130.74	3929.47	3709.57	3604.59	3855.56	2739.64	4422.21	4659.91	2868.61	2329.56	2490.01	1880.05	1993.83	3216.65	4071.02	2986.45	3423.28
M205T63	125562	148677	123672	100759	84496.2	107139	96307.8	89554.7	140999	123557	106353	103287	149327	155174	166859	197806	146714	156661	119129	120613	134742	144783	145793	153582
M860T496	5538.63	5860.9	5515.26	6127	4452.16	6035.49	6562.82	5874.23	5398.43	5640.26	6568.03	4003.72	5202.22	3813.7	5944.15	4684.03	7570.88	6501.74	7636.53	6763.79	6340.05	6588.33	6959.92	5849.82
M455T824	4475.84	4640.35	4365.3	6131.43	3968.1	9756.91	5253.53	8814.71	3448.53	2205.1	4528.78	1666.94	2545.44	2710.41	1934.64	4305.54	3946.29	2257.02	1991.96	2837.53	3826.31	4651.55	1778.51	3128.13
M1059T581	8408.92	8094.27	9461.66	6162.21	6544.43	11260.2	15309.1	7483.43	3784.12	3094.98	1164.2	2224.43	3787.92	1400.21	2820.31	2159.99	7824.24	5156.8	5963.73	5498.03	5753.63	3255.29	3547.47	3834.25
M578T804	2523.7	1585.28	2287.51	1002.87	1201.58	1855.76	2734.2	1815.26	627.593	338.502	699.634	460.327	608.471	673.213	608.862	474.998	634.806	702.235	1053.53	884.29	1912.52	930.455	1074.2	884.876
M459T557	975.76	742.821	699.882	686.684	926.265	992.899	955.297	1628.2	2743.39	1403.03	1329.29	1315.42	1557.55	1693.16	691.496	2312.9	1564.42	1304.3	1209.98	1500.23	1644.39	1094.14	1728.25	1191.82
M434T500	3163.31	1301.57	3481.65	2488.41	2051.53	1290.43	1594.42	1521.31	2694.11	5503.65	3945.35	4773.12	6590.13	4543.47	5222.12	5652.46	3381.2	7418.19	3771.29	5440.37	6427.29	2549.94	3212.7	3274.59
M290T74	26932.4	25486.1	21257	23244.6	18727.3	18779.9	19961	30473.2	30183	31784.7	29926.1	29568.7	27050.1	33296	31538	45540	30759.2	32694.5	33125.8	33223.1	27515.8	25747.9	26118.9	26625.4
M535T414	2043.41	2422.64	1618.95	1498.35	1630.32	2064.41	1994.61	2683.69	4235.21	2402.48	2828.84	2545.31	1834.19	3395.37	2243.36	4113.17	3653.93	3343.74	4058.97	1483.24	3232.33	2719.28	2903.53	2815.49
M290T66_1	11257.7	9761.59	12363	12035.9	9092.28	10720.9	9652.65	12367.6	11412.8	10176.1	12805.4	12724.3	13865.3	13274.3	14136.9	11418.9	12832	12798.3	14077.8	13663.9	11876.8	12354.3	11530	12817.2
M212T244	9976.68	13051.6	13116.5	12547.6	14918.1	19228.6	14085.9	12395.4	8692.48	5276.9	12133.3	12136.9	9206.95	8557.3	9868.89	10259.1	23179.5	28438.7	22837.6	47100	19245.9	20509.5	19734.3	20253
M274T466	7586.02	5839.29	5699.94	7341.9	5592.7	5161.01	9421.86	9403.94	4297.73	4544.49	4596.7	6257.5	4731.25	4635.88	3231.36	4421.39	5285.95	4687.98	5474.04	4693.08	4657.31	4806.23	4924.22	5074.43
M613T70	9369.38	11934.8	9539.56	9761.81	7836.23	7295.89	9245.42	10520.5	9931.51	8614.26	7378.4	5615.29	8703.69	5426.7	8013.62	7611.36	6764.35	7823.25	6420.62	6152.03	8375.29	9382.61	6791.64	6036.42
M480T830	3403.8	2848.45	3500.13	3198.68	2724.58	2866.21	3119.32	2926.33	1647.05	2568.46	2344.67	2339.19	1784.57	2447.14	2713.44	2527.35	2941.37	2114.58	2350.96	2910.62	2070.21	2985.51	2184.74	2508.48
M262T843	3252.29	3944.54	3209.21	3072.05	2804.45	3882.71	4389.07	3068.48	4240.22	3681.79	4637.89	2999.3	4605.83	5592.27	7371.9	4880.78	6155	4425.57	4972	4534.36	7489.9	3926.77	4555.78	4107.89
M475T556	762.207	906.18	648.212	1050.98	730.073	1467.66	1754.42	1636.88	1855.54	3066.23	2099.45	2336.61	1764.89	1348.96	1924.29	1796.51	888.378	2123.7	3490.86	2145.28	1654.09	2684.67	2487.58	1838.14
M759T804	1385.77	547.148	1879.29	633.957	1736.27	2092.18	1413.5	2122.55	2149	3109.11	2989.06	722.837	1771.11	1894.44	1766.11	2280.89	5905.76	4431.89	6042.85	1452.76	3645.13	2340.35	2190.25	2966.21
M465T391	1530.25	432.638	1608.41	1049.13	1305.95	1138.88	857.155	515.436	1356.75	247.577	1838.15	1380.2	1162.81	656.084	1846.34	1703.19	1572.31	1574.79	1910.49	1994.73	1462.27	1529.69	1570.54	1387.04
M161T612	4010.03	2067.79	3707.24	2012.35	2660.77	2056.11	2876.06	1698.34	11323.7	8096.12	10535.2	10127.7	15646.2	11519.1	11149.3	14058.7	4813.28	3112.78	4829.97	6657.87	3015.94	4868.85	4548.93	8837.5
M802T638	97910.5	117570	102767	106620	80759.4	114593	113301	132093	119394	100983	101826	114733	117602	108816	114700	101932	132276	146679	118167	134399	128042	113564	134191	130956
M713T569	3391.15	2983.27	3175.03	3249.26	3932.98	5400.53	2197.24	2267.7	999.891	1480.61	1074.13	1483.45	616.147	1306.59	1443.33	1283.36	1378.6	1537.54	960.54	2833.29	1953.09	3162.7	1187.63	1493.79
M786T310	2079.05	2502.95	2279.25	2376.7	2337.43	1500.16	1976.51	2570.68	1185.62	2128.04	1170.37	1533.02	1818.88	1751.19	1950.01	2131.56	1275.38	832.996	1545.86	1980.11	905.118	2311.46	1694.57	1300.7
M925T386	11124.1	9321.45	17650.5	15031	10478.7	12155.9	8007.23	8578.38	5102.12	5786.08	5187.74	6888.3	9036.17	5582.13	5361.83	4972.82	10310.1	3180.86	5046.96	11188.8	4175.55	6752.9	4661.07	5610.29
M333T547	4683.42	4108.64	3974.86	4340	3939.41	4397.98	4354.71	4008.52	5274.55	4147.23	4412.24	4357.19	4843.71	5443.04	4276.51	4249.84	5519.63	5080.07	5556.26	4647.9	4560.15	4667.65	4223.52	4646.54
M457T704	707.285	634.031	492.584	346.076	442.32	1040.79	547.947	813.009	430.844	488.274	1363.64	598.909	962.511	997.682	1102.13	1268.86	1145.28	1038.62	1217.18	984.944	1011.54	681.43	686.812	1040.98
M609T81	51971.2	47984.1	56050	51593.1	52147.3	31030.9	33736.7	47750.7	37950.7	82448.6	52624.1	72430	58607.2	60123.2	79401.6	52679.2	26303.9	18446.7	30057	36965.6	33499	51123.3	24290.1	22493.6
M479T542	566.534	481.681	741.338	624.57	422.536	677.164	574.652	575.806	621.993	685.25	1003.12	644.216	730.504	693.825	682.092	735.507	1030.9	866.078	1732.36	939.903	1056.4	711.324	811.836	729.788
M176T739_1	557.036	837.008	809.816	580.286	769.931	349.476	584.332	1184.83	1713.57	987.923	1904.15	1626.5	1054.58	1898.94	1319.87	1297.79	935.753	1034.26	1392.66	1889.48	2187.43	1776.65	1241.59	654.626
M1126T666	1486.67	1117.52	1150.4	757.587	992.377	2775.72	1039.47	2530.79	3185.56	1803.43	2242.65	1677.33	2295.87	1947.36	1792.43	1965.07	2831.74	2859.49	2309.67	2000.33	2801.1	2121.51	2202.15	3983.85
M307T522	7445.26	8854.56	6360.12	6078.59	8031.9	4587.34	9049.4	7247.53	11286	6647.9	10220.3	7469.24	10287.6	7595.42	6659.19	9325.7	12092.3	8293.5	11781.7	8588.7	8993.41	8610.21	9342.52	9529.99
M599T568	1518.49	1531.54	1785.19	2624.45	2591.42	1442.01	1371.82	641.876	498.917	626.15	729.751	734.075	621.246	757.038	540.555	681.921	1150.35	673.676	766.398	773.587	915.212	1047.12	899.663	983.228
M1031T495	6416.86	4734.52	2837.08	6897.85	4351.24	4567.15	4980.46	4891.48	7809.32	6928.25	7023.18	5957.69	6570.02	5845.79	7107.11	5802.42	7164.86	7539.57	7561.33	6102.08	4774.17	7648.81	6312.28	7973.19
M324T746_2	1914.95	2148.54	2802.24	1426.19	1503.17	3028.1	1510.91	2396.53	6484.84	5116.97	4935.1	5300.3	6626.98	6051.54	8015.13	6908.44	3254.46	4014.8	3323.17	5234.3	5569.87	1997.72	2266.9	5446.72
M220T668	27351.3	30018.4	33475.1	32170.8	29272.7	32990.3	35940.8	34978	43033	34427.3	35827.8	31510.2	40680.7	35011.4	34394	34658.8	40723.9	35378.7	34412.3	35292	42407.3	35800	36344.4	34823.8
M824T638_1	2663.21	1800.73	2000.04	2219	1809.7	1762.34	1440.42	1428.19	1480.19	1421.13	1086.96	2071.87	2357.13	1359.74	2086.9	1252.21	1603.91	1712.36	1204.9	717.584	1140.26	967.999	1146.54	1619.58
M718T73	17784.3	9730.77	15300.9	17863.5	16742.1	19832.7	17380.8	22014.9	25918.8	16849.5	32994.7	29518.2	27352.2	26067.2	19258.1	42985.8	27456.1	22412.7	29157.5	20608.6	22813.2	17597.3	25232.2	20437.1
M333T569	859198	803310	884263	792624	804147	690592	733047	698548	266881	530526	538574	359720	281900	299032	436806	286162	479507	387193	404952	849036	434544	857142	494434	421583
M845T98	5760.4	4950.98	8873.79	6872.51	9017.79	3775.34	5746.29	10403.3	6524.21	8435.47	8723.91	8062.59	8600.15	10167.6	7722.54	13288.9	5355.21	3207.49	3878.37	3030.04	3677.35	4532.76	4107.86	4967.9
M237T399_1	626.671	649.88	833.325	525.11	512.643	589.031	664.47	644.645	1613.74	706.467	804.922	652.311	2271.41	953.131	462.979	427.004	970.643	859.106	1140.84	1712.92	1987.62	1009.71	738.177	880.031
M265T712	2978.47	719.437	1585.13	2147.3	2861.44	4639.8	1139.64	1989.95	3161.55	2111.02	5729.99	2304.97	2525.51	1899.52	3961.31	800.763	4117.9	3397.11	3815.48	3243.71	7046.21	6606.65	3067.46	5211.21
M131T474	1965.02	2148.24	1939.42	2168.07	2159.89	2275.06	2375.43	2332.59	7550.16	4943.43	5781.63	5185.76	7574.68	6281.44	5016.53	5976.71	2865.77	2544.47	3190.58	2613.96	2758.71	2010.48	2279.11	3147.83
M312T481	374.922	415.873	336.183	340.794	434.155	353.95	493.144	585.626	657.584	563.252	554.263	410.886	607.505	484.17	589.164	539.054	486.711	659.485	511.258	601.246	509.142	439.525	694.84	585.001
M352T120	57167.3	38207.1	61275.5	65245.9	43933.3	41346.5	48836.6	65260.3	16896.1	29339	24026.8	39612.3	88683.1	59206.9	44849	185611	19551.9	20682.7	26807.8	11192.2	57995.6	8221.51	23802.4	53889.8
M661T69_2	14642	14885.9	13245.7	12612.6	13867.6	13387.6	14505.9	16986.2	5856.85	15623.9	9147.5	17934.3	14249.2	15621.4	13775.9	11997.2	9235.77	9322.1	14586.9	7738.42	8461.91	14886.5	5359.59	11390
M729T66	14697.1	10186.1	11927.2	9772.88	13478.8	12578.7	9665.97	11649.5	9718.6	14476.7	11065.2	11589	7770.69	11009.6	11146.8	7259.8	7115.68	4898.68	6636.04	8128.44	9168.43	14069.1	5991.95	6884.22
M925T719	1779.2	1204.44	963.088	1126.56	1074.4	2177.77	1222.16	1379.38	1790.34	1169.75	2316.06	1846.92	2355.82	2099.62	1334.88	2042.51	3057.09	3608.26	2283.33	2197.91	3313.05	1547.57	1521.85	1817.94
M700T666	2931.54	2677	3016.01	2800.71	2552.9	1386.31	2814.3	2910.7	5504.71	3002.73	4311.25	3936.49	5067.67	5083.34	4308.95	4361.87	4973.63	3838.14	4489.45	4070.31	3055.57	3400.17	3345.7	2600.88
M324T888	4944.7	5266.75	4434.02	4523.54	4604.19	7102.9	4997.76	4737.27	7157.71	3555.51	5746.01	3883.65	7058.23	5986.33	4617.15	5274.42	8399.19	6836.43	7005.04	5418.38	6197.39	7186.71	5159.86	6873.19
M162T523	1068.96	946.314	1102.91	1150.3	956.681	1293.65	1148.2	1548.16	2243.21	1910.97	1942.04	1754.02	2032.54	2044.03	1031.02	478.396	1188.25	1859.8	1056.13	2112.14	1602.45	1803.53	1912.45	2604.52
M244T555	3899.15	4053.89	5722.87	4403.78	5478.1	4025.55	5784.76	5366.95	7144.19	6417.07	7528.02	4463.88	7260.85	6340.46	6669.96	7057.05	8050.98	7179.78	6587.73	7041.82	10543.8	5011.34	5087.29	7103.83
M310T662	715.858	655.183	421.361	670.495	542.676	782.606	634.768	451.214	1507.89	1235.1	1160.2	1113.66	1321.75	1170.4	1089.4	1270.81	818.64	797.19	1559.12	1420.59	817.566	1011.38	775.417	799.573
M290T513_1	1538.17	1583.98	1664.91	1326.8	634.318	1200.01	1627.6	854.217	2286.79	1908.47	2067.27	2652.99	1537.08	2946.76	2521.22	3241.14	2468.71	2384.56	1740.76	1609.02	1664.87	2284.24	1644.61	1619.51
M715T719	7032.03	7737.57	9875.43	6822.84	7338.86	7385.28	7241.91	6507.69	8367.64	9160.35	8566.14	7951.91	10098.3	9599.12	10131.8	7010.4	9236.05	9223.06	8856.96	7748.15	10319.1	9414.11	8032.38	9202.5
M220T740	1048.32	977.914	1159.2	1294.5	924.353	1031.03	1848.17	1343.5	1691.04	1466.49	1573.04	873.681	1791.82	728.487	1448.1	1052.55	1536.06	976.473	2140.51	2147.02	1841	3134.72	2735.26	1884.5
M159T740	742.258	543.494	635.036	626.344	519.725	609.259	796.733	522.57	1031.61	1141.87	1018.16	508.313	1183.99	945.954	1049.4	731.682	868.651	1098.16	1511.54	1513.29	400.822	1494.45	725.204	1497.8
M679T638	1.09251e+06	1.16674e+06	1.0626e+06	1.11474e+06	933243	1.16059e+06	1.14925e+06	1.2853e+06	1.19364e+06	1.02448e+06	723211	541459	1.18976e+06	1.09286e+06	1.10743e+06	1.06883e+06	1.26381e+06	1.34145e+06	1.22212e+06	1.26476e+06	1.2359e+06	1.16145e+06	1.31371e+06	1.22427e+06
M332T75	14296.3	15750.4	14001.4	10670.6	11861.7	14743.6	13815.9	14668.5	19662	14078.3	15361.1	29643.9	14531.6	35115.1	32952.1	20087.8	21747.1	19083.4	17764.4	15555.1	17051.4	12581.2	16908	17864.7
M335T841	11609.7	11174.5	12851	9894.27	10819.1	12526.8	15509.4	12082.9	18502.8	13417	15841.2	16052.4	19931.4	17256.6	15724.4	15482.2	16501.5	11806.8	15287.6	16335.3	13609.2	14174	14389.3	15433
M273T63	4534.14	2662.96	7848.96	3718.45	2485.13	7822.52	6294.99	3257.94	1229.4	2528.29	2511.54	2039.88	2376.78	1534.46	5926.13	4065.66	4053.99	2318.79	1276.3	1554.06	2052.16	1131.16	1809.39	2391.06
M116T823	1535.12	1508.24	1475.74	1333.45	681.936	1393.3	1707.96	1506.37	1984.96	1713.97	1584.06	1964.44	1972.57	1794.04	1433.12	2289.69	1829.87	1770.58	1518.18	1524.14	1938.56	2043	2117.12	1870.44
M401T554	2253.49	2447.93	2792.82	1906.42	2227.9	3072.94	3030.49	2531.13	3913.83	2876.25	3428.05	1417.43	3598.2	3424.59	2343.17	4910.2	4382.48	4152.79	4106.94	3198.28	4558.08	2644.27	2347.32	3357.51
M220T396	2918.82	1918.59	1908.63	3078.92	2614.67	3183.23	2475.61	3724.92	3379.55	2776.48	4700.64	1327.88	4313.19	3389.55	2248.52	3572.57	3694.29	3585.07	3466.84	3882.23	3427.38	3416.47	2910.36	3904.79
M872T646	5088.69	4027.08	4226.25	4368.4	4048.9	3987.94	4293.96	4261.49	6942.95	4765.69	5283.38	5863.03	5809.37	4836.72	5014.18	5853.21	5688.25	7169.59	4912.51	7176.5	4798.84	7126.8	4364.97	4749.83
M342T605	4027.97	2775.76	5610.9	2137.87	2553.47	2024.51	4923.88	3730.61	841.589	1766.52	1203.49	1214.56	442.826	769.653	1185.91	1518.56	1657.9	2248.3	1379.16	1736.46	3052.35	1586.17	1561.85	1335.87
M439T794	702.186	678.109	922.534	614.899	631.551	817.388	1060.75	1220.53	991.452	890.76	1064.62	1036.06	1067.52	713.591	721.128	1063.54	1076.29	1137.53	1219.14	1048.16	1139.1	964.942	1081.48	1111.7
M146T835	25626.5	24663.8	27801.3	21237.8	17487.1	23738	17402.7	24054.4	22006.5	23772.8	26781.3	17416.4	32630	44224.5	20657.1	23630.6	30152.4	40124.5	27325.9	51183.3	31865.8	24895.9	29222.6	32140.7
M703T393	1367.04	340.882	2028.14	1697.86	1821.52	214.977	1911.78	1447.79	5506.71	5991.18	13813.6	5539.15	8035.44	8826.44	8468.64	10089.1	3795.55	2324.59	5474.21	1287.36	2188.36	2860.16	3131.05	2855.98
M358T562	1171.84	1053.37	1304.75	1011.79	1163.4	993.218	1091.61	1335.59	741.373	528.911	796.593	602.281	545.839	568.196	580.177	750.769	982.384	604.526	968.663	994.011	927.37	1047.93	1010.44	832.633
M394T67	1023.59	458.656	369.259	625.004	580.15	402.106	456.334	323.214	202.746	219.136	197.944	578.78	335.74	635.795	156.765	212.554	712.131	744.272	1136.63	680.903	835.56	1375.59	755.034	1090.38
M637T85	5227.65	3968.54	5655.39	5456.82	5018.74	4761.09	5734.6	4095.6	3013.24	5847.61	2534.63	3633.78	3405.65	3954.19	3717.44	3819.09	3806.76	2893.04	5153.98	4015.22	4087.46	3539.57	3989.42	3998.93
M154T668	26699	28105.7	28057.5	26054.4	26690.1	31726.4	28465	30395.7	33785.8	30651.1	33051	28065.6	34391.8	31237.1	28280	31055.8	32352.5	31458.4	28939.2	30480	41475.6	32523.5	35243	32975
M788T645	1318.34	1673.32	1967.61	1477.05	1678.48	1512.65	1933.38	2042.02	3241.12	1738.55	1850.37	2975.07	3267.23	1789.49	2963.63	1884.18	2722.02	3538.36	2852.82	3492.34	2178.41	4471.3	1950.35	1535.41
M234T719	3641.74	3992.05	2247.84	3517.43	1450.56	2535.42	3424.58	2999.57	1923.27	1605.96	1332.82	2094.46	1307.78	1594.02	601.902	1522.21	967.015	1767.93	2282.03	2793.32	1427.74	2212.37	1330.26	1550.54
M581T124	3652.61	3524.13	2537.33	5078.94	3785.72	1725.56	3923.24	4356.97	5868.26	2604.32	4679.96	2716.74	2412.63	3277.74	2710.26	4983.12	6207.48	7546.42	6216.83	7059.2	5720.88	3495.1	4198.77	4379.32
M225T921	3607.3	4056.18	3203.92	3083.85	2851.36	3761.23	2892.27	3235.72	5631.33	4790.01	5619.48	4049.22	5223.53	5495.08	4662.78	7312.03	5587.42	4842.1	5498.37	4107.86	4223.94	3414.11	3469.38	4104.55
M146T742	191847	191443	182289	160264	160143	176188	144511	179899	139322	143468	175014	128689	195230	137766	135617	132022	202708	190622	186113	188384	211151	188048	211054	189819
M339T579	3442.16	2486.64	4793	3097.05	1851.33	3119.83	2247.55	3702.71	663.048	2544.39	2242.66	2239.53	1920.58	2251.01	2411.47	2341.94	2164.12	930.283	2220.2	2079.68	1205.41	1427.67	2993.58	778.156
M440T60	874.453	1738.31	1424.24	1387.92	1209.24	2574.28	1181.78	2180.31	2366.82	1512.68	1899.34	1554.22	1612.14	1717.82	1423.67	2020.05	2545.87	3631.86	2803.3	2463.04	2449.56	1390.46	2266.86	2656.98
M306T485	5024.27	4192.13	5262.71	3565.25	3446.03	3332.59	4471.99	4312.01	1739.62	2448.84	2504.51	2120.12	1622.4	1759.26	1802.77	1768.41	2942.43	2127.48	4635.09	2852.31	3466.54	2624.8	2753.14	2722.48
M190T838	599.392	515.308	763.456	696.161	563.382	527.803	1052.95	1020.3	998.209	674.121	910.462	579.568	905.418	619.864	747.666	816.893	2081.66	1286.27	1215.28	1320.68	1243.4	813.589	877.596	993.571
M687T581	4104.18	4574.23	2569.13	5556.79	2611.57	3544.72	4545.67	5686.77	2346.21	1446.04	1985.11	1183.11	1532.31	1640.73	1327.49	767.055	2452.8	1724.83	1941.19	2454.48	2055.84	2876.59	3075.46	3940.09
M349T627	1028.67	1624.38	1736.59	1288.26	2214.06	2187.13	1396.99	2038.19	1710.36	1092.53	3024.45	1608.35	3310.37	993.529	1293.18	1167.55	3439.67	2645.79	2215.25	2470.52	2460.59	2921.14	1397.46	3804.89
M291T708	11505.9	11491.4	9229.19	4987.66	6150.19	7405.38	5770.38	8713.23	8146.2	9598.06	10357.5	6570.98	12738.9	10567.1	5848.72	9849.11	13842.3	9451.24	11683.8	13549.5	13024.1	8932.65	11569.4	11292.7
M794T572	5118.64	2844.68	2605.85	2982.89	5391.57	2971.97	2703.12	3490.32	1396.71	1665.72	1463.3	1155.14	1315.23	1453.07	1746.72	719.819	1228.75	590.763	2328.93	3144.25	1878.82	2436.72	2217.84	1968.64
M467T325	4062.71	5018.93	7451.3	4966.97	6027.28	3954.52	4426.34	6261.1	4091.74	9037.95	6762.14	7197.84	5247.96	9011.12	6836.35	10950.9	3918.09	3598.93	3915.05	3859.11	3866.26	3912.79	3752.48	4188.24
M720T738	17445.3	13607.5	9770.41	10656.4	15541.4	14276.8	15299.2	16920.3	22419.5	22621.1	25401.8	21186.4	14797.2	15312.5	22639.2	28708.7	30868.9	31725.1	27670.5	28932.4	22058.1	14340	16752.3	13798.2
M541T642	23872	15997	24515.5	15030	16249.1	20749.7	19391.9	12919.1	3593.55	13918	13457.1	10251.9	9328.42	7271.93	14996.8	12900.4	10212.1	17574.3	9322.91	9973.01	13641.4	13800.5	15270.6	12585.9
M427T394	609.797	808.642	1162.06	961.041	1361.68	1025.77	1209.99	949.262	554.21	1169.34	973.302	446.822	1109.01	1806.14	238.107	338.362	1858.2	1099.15	1450.51	1214.94	1441.21	1903.8	1100.98	1588.4
M702T730	17280.7	20721.2	12628.4	13375	23130.8	3809.17	26913.8	26666.6	22471.7	23639.6	22795.2	15190.4	17552.8	4978.32	16695.9	16767.6	42363.2	38554.8	30155.6	26602.4	35496.3	25516.4	23964.7	21165.8
M564T552	767.822	651.537	671.03	567.302	514.753	492.636	547.203	989.377	1442.47	645.79	1337.52	513.26	914.307	1352.28	732.938	1134.95	1285.41	739.525	1165.1	1113.56	905.117	604.709	876.7	1060.76
M835T291	6192.37	6026.21	6662.73	16913.4	18415.3	7331.09	6042.79	17781.6	28529.7	14539.9	17822.3	24644.8	25401.3	19746	17711.9	34670.7	15433.8	17153	23340.4	12323.8	18908.8	21895.3	17142.8	22054.5
M561T94_1	2547.58	3291.91	5368.97	1908.59	2551.18	3296.79	2727.45	3428.29	3781.06	5040.2	4871.59	6644.9	5603.4	5427.3	5511.65	6113.86	4178.74	4645.33	4744.61	4983.51	4617.64	3689.7	3734.61	4981.66
M395T552_1	1201.69	997.77	909.324	750.458	690.382	1374.19	1333.95	1220.35	1367.25	776.881	1768.67	1280.37	1252.79	1213.55	1294.72	1859.14	1797.11	1599.55	1336.26	1046.97	1506.79	1632.67	1609.29	1212.7
M1084T754	2208.75	2545.73	2140.08	2100.83	1400.26	2405.8	2522.35	1757.18	2384.39	3005.52	2113.17	2297.89	1937.1	2106.81	1678.01	3974.83	3675.5	2764.88	1920.32	3373.09	3970.81	3608.25	2489.52	2607.25
M515T667	87261.3	84199.3	74515.5	79089	75509.8	116000	88750.6	93984.3	109746	81790.3	97808.4	90888	102036	95075.4	96840.3	107996	119671	108141	91986.3	97259.6	114260	100628	100970	117903
M570T569	5832.6	6184.29	8719.82	9935.33	8124.46	3934.7	4855.34	5058.87	1798.84	2884.7	2469.36	3191.67	1941.46	1877.1	2576.8	1233.1	3184.31	2333.04	3211.89	6209.42	3097.12	5798.91	2838.67	2823.04
M430T311	1412.72	580.292	1765.41	1317.78	1120.44	806.706	1137.42	1286.95	708.346	866.485	996.021	527.854	781.704	1004.05	395.778	596.025	720.933	360.32	856.413	631.38	840.482	744.643	910.895	727.265
M303T388	9410.04	8513.76	10707.8	8066.03	11053.1	13672.2	8207.58	12774.4	17187.3	16035.8	15504.7	16901.8	14708	17593.2	17459	16970.9	13035.9	10323.1	16584.4	11357.9	19013.3	17723.6	15647.1	12819.9
M393T604_1	5070.64	4256.56	3638.88	4817.54	4685.59	6287.58	5581.76	5357.64	3450.2	2780.93	3665.87	2149.76	5014.14	3424.63	2431.77	2318.96	4816.1	3751.27	3901.98	4109.59	3725.79	3343.15	4053.02	3672.98
M500T572	6675.32	3803.25	4674.81	3577.4	6794.66	6940.76	5711.99	5458.57	3037.98	3578.77	3764.29	3777.5	3468.32	3161.52	3902.32	3556.42	1986.63	1473.14	3968.35	4218.24	4064.7	4922.63	3337.39	3720.63
M157T83	30132.3	33282.2	19144	27036.7	27310.6	20324.6	15923.2	27343.4	13269.8	13709.9	15250.2	21254.7	24225.8	20338.1	26952.3	39462.9	23517.4	18549.2	17662.7	16639.9	16494.4	15936.4	15108.4	18095.6
M304T865	784.936	618.613	827.911	625.048	633.876	980.722	952.714	781.162	5405.89	3881.27	3920.4	4333.73	4733.27	4310.62	4166.54	3258.89	687.754	704.162	1409.23	2007.43	1421.75	1200.81	1347.59	1585.14
M217T681	65924.3	70021.7	69666.3	69573.3	62256.4	76844.9	85189.3	78036.1	91081.4	62241.9	78259.6	67666.6	84598.9	73998.9	72706.6	84750.5	89706.1	82714.1	91223.9	78160.2	81798.2	77173.6	79058.1	79448.1
M705T65_1	6693.18	4476.85	9815.74	7498.91	11754.6	4216.31	5165.46	5668.29	3927.88	10523.8	5021.56	6007.71	4878.77	7050.84	6745.38	7756.33	4754.57	2756.82	2738.01	2132.39	2558.57	6347.36	3987.75	2682.52
M190T415	2167.05	1115.68	2707.52	2656.79	2793.02	1976.86	2519.75	2670.5	3833.28	3553.88	1676.88	1429.79	3201.32	1715.28	1109.21	4474.62	3161.12	3256.19	3509.87	3519.21	3745.38	2800.6	2409.5	2750
M567T474_1	8798.08	11529.5	8948.64	8814.43	7463.24	9505.14	10141.7	10370.3	9811.66	6477.46	10290.6	7277.48	10677.5	8274.49	5533.66	9125.71	10849.8	11066.8	10794.1	10827.3	11228.4	10853.5	13188.8	10331.8
M656T655	918.782	527.069	876.692	751.729	796.446	1370.79	826.247	828.567	1082.81	784.589	943.131	671.588	633.654	408.13	1038.36	1020.01	357.575	371.17	445.871	680.768	520.188	617.514	765.471	622.952
M267T680	2784.45	2750.65	2926.29	2660.27	2417.92	3158.6	3962.76	2908.35	4366.22	3143.94	3699.91	3113.03	3434.39	3168.17	2684.98	3331.27	3704.47	3766.79	3548.08	3703.04	4134.87	3314.97	2959.64	3629.93
M504T457	2627.57	4070.24	3387.01	3440.45	1936.62	3900.09	2442.68	2804.75	6104.95	5084.35	5045.06	1608.53	3726.51	5389.61	4229.63	1759.6	6502.64	7363.11	7278.93	5836.08	6530.69	3493.69	5624.31	1473.01
M255T76_1	831.159	2563.48	2719.31	13154	13401.3	15064.6	12958.3	16997.7	3851.88	2531.02	3274.62	3063.19	2378.57	16505.6	1531.75	3822.29	2235.26	3069.89	2067.35	2510.08	904.535	1736.25	2088.64	4014.32
M329T63	39818.7	22507.1	61861.8	38859.3	34713	73215.8	44262.3	34866.5	17568.8	25040.3	33047.8	20878.4	14194.1	22806	47296.1	37865	48159.8	27114.6	15203.1	18475.6	6325.02	11740.7	22531.2	14376.6
M332T662	737.702	505.714	365.056	498.748	507.57	505.985	457.905	506.163	1241.43	1154.07	836.54	837.486	995.013	1076.83	1642.19	1859.29	573.013	879.77	1679.57	1238.07	754.676	1011.23	585.405	810.039
M374T808	1368.11	1450.94	1513.26	1332.29	1184.69	1682.27	1682.91	1861.56	1705.22	1584.84	2068.88	1129.77	2016.16	1983.79	1684.06	2231.77	1859.13	2081.14	2263.96	1357.12	2363.32	2736.75	1765.28	1910.1
M798T777	1252.3	1692.85	1088.7	977.532	735.001	1987.82	1372.93	843.496	2221.51	1948.14	2476.76	1473.24	2254.5	2292.09	2112.14	2626.46	1917.66	1618.22	2821.78	1707.98	1683.31	2522.99	1674.36	3652.57
M628T62	1089.83	792.469	1594.02	1189.67	1194.25	792.376	1163.72	939.188	706.532	960.917	1059.6	1226.66	582.52	1035.19	1593.23	1075.66	1529.27	2200.98	1531.03	2075.85	1473.81	1157.54	1438.53	1336.07
M483T288	77153.2	67538.4	52283.8	56386.6	33787	40703.5	69918.8	53881.5	73337	67894.2	66138.3	70416.1	51764.2	69335.6	67483.6	94050.4	36001.6	22241.6	36685.6	33584.7	34721.7	46499.6	53905.6	29653.5
M595T822_2	551.997	726.813	483.286	682.566	534.779	675.511	641.368	652.611	607.053	634.833	673.04	936.44	680.94	568.454	811.178	748.51	807.602	507.231	869.381	1080.94	1133.38	858.171	930.83	707.02
M760T856	968.032	1141.46	852.872	750.276	909.579	1170.82	1220.43	1101.01	1524.91	1226.62	1150.31	1173.9	989.079	3291.62	1171.24	1729.11	2539.53	1923.99	1415.74	1540.83	1478.86	1086.37	1261.95	1287.18
M722T736	12562.7	13550.1	11458.4	11438.6	11220.8	20192.8	9806.38	12018.6	30566.8	16874.5	12982.8	13606.7	11447.4	13219.9	10677.2	21542	51600.9	19981	29276.5	44772.7	22962.7	18881.9	20306.9	15925.2
M386T651	996.519	1500.01	1621.57	1279.09	1435.65	2059.11	2089.55	1740.46	2264.48	2879.31	2704.95	2750.79	1199.52	2553.12	2655.63	2350.31	2363.89	2095.26	1438.27	2877.9	2140.69	2081.01	2499.3	2192.25
M928T639	5654.42	4622.89	1731.82	6719.39	3658.19	5217.9	6281.26	8208.05	7064.95	7402.81	6498.16	7576.9	7940.52	7509	7667.19	6807.11	7893.2	8824.44	7899.86	9468.35	7747.21	4663.86	8763.69	9039.37
M440T52	3507.32	7841.85	7015.84	8827.43	8466.24	13784.5	11055.6	9830.24	5176.98	5013.9	8502.13	6602.57	6342.63	6976.63	5580.78	5380.92	4135.6	3438.81	5188.05	8144.57	1624.7	5516.58	5958.19	4455.94
M481T64	4878.52	3463.6	6354.45	4283.97	4095.1	3541.66	2474.77	3315.14	1320.07	1474.95	2914.31	2221.64	2616.45	2240.42	2644.58	3642.21	2854.75	2878.23	3104.76	2592.34	2475.61	2725.22	2740.18	2273.34
M582T667	1155.03	1003.54	825.33	817.642	1244.88	1965.34	948.835	2187.55	2037.34	1515.71	1875.71	1422.43	2138	1685.65	2291.06	2133.71	2179.26	2208.04	1623.44	1634.88	2163.87	1560.24	2293.31	1891.6
M463T656	2385.58	2450.97	2780.33	3321.34	2607.81	2179.3	2460.75	1440.21	1829.25	1664.12	1547.27	2579.57	1216.16	1813.87	1829.25	1264.83	1707.41	1676.81	1804.57	2344.24	1653.29	1946.51	1732.1	1166.66
M729T579	13813.5	14100.7	19991.8	11766.3	12141.6	17662.3	21085.2	13267.4	5346.7	6255.49	6289.28	5307.25	7284.29	3942.18	4749.98	3592.05	11687.9	5688.5	10552.5	11905.1	13582.2	5799.46	13620.2	7333.5
M304T572	7544.77	4734.85	5031.64	4965.44	7357.01	7860.28	6152.05	7333.51	4689.73	4153.63	5504.46	4603.75	5416.81	5101.7	5467.64	5126.8	3257.85	3129.71	5472	5333.95	3788.86	5794.35	4357.41	4955.73
M235T657	16285	16157.5	18029	18852.4	18143.7	11568.1	13921.6	14313.6	13016	14829.8	10961.3	14039	12828	12528.4	13130.3	11044.4	11579.8	11707.2	11563.2	16350.4	12318.6	12146.4	13660.6	10056.6
M939T667	910.395	1207	1019.7	1038.21	985.631	1016.81	1082.3	1429.12	1524.83	919.549	1487.86	1713.69	1312.39	1496.99	1435.76	1316.54	1500.73	1223.72	1427.02	1663.06	1430.11	1519.03	964.793	1349.03
M381T657	3350.07	4081.21	4275.18	4212.89	3703.9	3456.09	2818.56	3793.88	2125.21	2939.05	2524.05	3608.36	2393.54	2719.7	2788.29	2382.61	2813.89	2624.51	3041.59	3919.63	950.35	2777.53	2570.29	2432.03
M313T253	627097	600706	886490	622082	657082	44262.3	655187	874798	436025	681438	875970	654288	706827	1.03498e+06	952229	791216	189923	189963	166053	19343.1	314000	599482	469935	166441
M420T63	45428.2	27917.2	67762.1	47224.8	36881	79438.4	51020.1	38327.6	19485.5	28650.7	42223	23057.2	17702.9	26454.7	56413.9	46186.3	58122.5	30515.6	13743.6	10890.5	4799.81	12507.2	30417.4	19493
M246T66_2	20436.3	15708.4	17351.8	17634.3	15066.1	19844.2	15853.3	16042.7	23723.5	15038.6	20250	20643.1	22955.1	18732.9	19214.2	18899.9	22781.9	19495	20704.2	18687.7	22381.5	18327.5	18684.3	20126.8
M431T554	1822.81	1323.79	1350.15	1022.96	852.523	1518.48	1419.96	1992.79	2557.4	799.158	902.224	1172.61	1876.41	1574.19	1370.55	973.812	2939.63	2631.17	2560.14	2022.54	2477.32	1846.82	1055.82	1996.45
M320T74	30106.1	24971.1	46107.6	13807.6	13210.6	15438.6	21473.6	22105.3	11858.6	6562.75	18711.4	19188.3	16720.4	27228.7	16196.9	22486.1	16439.8	8819.57	10063.4	5519.9	3149.42	5615.85	9534.98	19475.4
M292T478	1141.5	912.024	1213.54	1014.99	829.072	749.214	1322.34	1117.16	5302.4	3543.37	3148.3	2549	5138.61	3502.71	3251.63	3654.45	1903.76	1348.43	1664.49	1791.9	1974.38	945.289	975.361	1660.78
M585T69	10362.7	10231	14583.7	10028.5	11614.3	8000.03	9041.46	12323.4	7441.18	13927.3	12307.5	11476.3	12269	13687.4	12645.3	12976.5	8503.07	3965.29	6675.56	5401.39	5078.3	13066.3	4353.3	7203.94
M1042T638_1	6636.12	6482.36	8156.88	8400.46	5286.06	7063.29	5722.4	6323.38	7293.15	6192.85	6897.4	9208.25	3150.3	6911.91	1198.6	6332.19	8047.74	8816.05	9166.22	8625.82	7660.57	7905.26	6784.97	9369.29
M987T309	22021.2	24164.3	40964.2	25525.2	34933	16527.9	22578.8	33479.2	23701	43162.6	44856.8	45018.2	27639.3	55714	45157.3	58290.8	10161.9	10702.9	19462	10978.6	21438	26337.5	14289.7	17904.1
M343T763	499.606	484.119	413.42	569.375	580.872	510.651	771.139	567.384	1298.84	719.865	941.01	857.206	718.95	1004.49	922.585	425.417	1193.63	1070.08	954.556	1043.81	1359.87	371.468	552.799	882.429
M270T682	11105.8	10740.6	10852.1	9177.45	9811.56	14186.8	12066.6	9749.97	16354.9	9884.41	15861.8	9543.52	14723	13859.8	12126.2	15659.4	15070.1	13363	15710.3	12377.5	12976	12775.2	11307.9	12996.1
M591T63_1	12914.6	11840.5	20359	17972.6	17965.3	10439.6	10352.5	11376.7	11925.3	13857.7	26588.6	20259.2	18488.1	18903.3	18968	22860.7	9197.99	7907.6	10513.7	9170.42	10213.9	11893.4	7254.18	9618.68
M859T580	6140.43	3038.8	1868.81	4380.54	2938.72	5142.25	4997.65	4154.79	932.82	1719.32	1784.69	1050.84	1486.84	1207.91	1288.03	1226.77	2040.91	987.595	2527.63	3289.2	3492.53	2623.29	1680.29	1429.57
M763T735	5279.87	5362.18	6806.46	6048.16	4476.33	5806.61	6949.53	6431.56	6302.13	8510.91	7527.16	6750.69	6368.65	5913.93	7597.28	6229.38	7634.64	8965.66	8972.55	7816.11	7973.59	7310.23	5594.01	6021.7
M347T74_1	79891.9	82863	77973.6	43864.7	69504.7	85493.4	49426.5	56441.6	85454.3	87321.7	107686	95536.1	57766.8	87570	87993.6	121623	105160	108915	109915	97017	103743	90377.2	99683.6	51406.1
M407T655	739.711	599.507	709.264	540.127	444.066	1074.67	497.943	757.694	1095.75	741.313	1126.56	571.642	726.823	730.951	837.797	902.033	1005.19	928.29	992.5	900.721	1009.04	666.519	890.767	1013.47
M234T757	950.396	1292.77	1318.69	824.999	1644.36	1011.07	1101.47	927.481	2561.8	2635.64	1705.03	1965.6	1348.49	2098.62	1457.44	2437.57	3470.18	1906.14	2149.79	2122.46	1835.37	1460.41	1087.24	1673.93
M331T98	106234	101328	167124	147315	170698	83949.1	121956	169899	131720	228111	182382	206426	148928	201899	218949	242319	92566.4	64554	92263.1	71377.8	90078.4	132099	84229.5	88697.5
M742T736	3630.59	3188.85	1446.3	1553.57	3147.62	1088.27	1384.57	497.521	3159.78	1099.44	3044.83	1238.08	2151.39	2572.64	1044.98	2403.69	2848.35	3855.58	4086.17	3587.02	3167.11	5670.68	3539.12	2478.97
M274T84	14202.1	26468.9	9478.58	5738.7	11292.8	6409.93	4234.55	10443.8	8344.67	6432.11	1898.38	3888.28	4822.88	5436.42	2859.27	4692.92	673.028	1028.94	2026.13	1897.31	1287.91	2528.15	1870.18	9781.1
M493T98_2	111693	112542	182477	162206	181193	88696	133580	178952	136336	239989	201424	221921	161488	224313	221657	271047	99972.5	71156.3	101311	75133.1	90309.5	144942	90366.9	96338.1
M796T299	4179.32	2445.02	3645.03	2119.25	3128.36	910.699	2610.59	834.052	4235.19	3539.25	5022.98	4739.53	3071.77	3985.02	2170.65	2321.81	5516.13	6812.81	2069.39	6099.57	3129.45	3888.9	4537.01	5208.95
M487T56	6765.75	7445.26	7885.33	8038.12	4787.8	9109.5	6424.89	10278.1	5548.3	5097.77	8047.33	5851.99	5292.14	4035.57	5893.28	6334.54	5811.15	5686.51	7212.35	4566.64	5045.69	5594.81	5240.59	5314.79
M192T87	34675.3	36980.9	28511.1	26639.9	25505.7	37885.2	31560.2	47024.8	39774.2	25506.3	52969.7	39406	45056.8	36931.3	29261.4	33530.4	48607.8	72539.7	74527.1	45887.2	37565.6	35735.5	52311	44765.2
M126T552_1	4059.77	6235.44	6016.57	5676.96	5053.87	7282.21	5546.15	2888.41	6979.6	3229.13	6132.13	6540.57	5161.48	6114.14	5995.9	5119.93	6030.2	7465.48	7175.72	6367.91	6667.32	7423.72	7530.84	6991.98
M540T72_1	4673.97	6690.52	8032.85	9053.26	11357	6976.95	9297.99	9027.83	11873.5	6139.88	7813.63	6516.16	9445.34	10080.4	7014.41	8062.19	12039.6	12545.5	8272.74	12972.4	9665.69	11886.8	9130.83	12497
M876T552	3684.27	2274.54	2246.08	2358.95	2054.22	2940.08	1954.29	2925.18	4626.19	2617.82	4143.86	2110.13	3433.69	3924.63	1815	4213.77	4332.42	3247.76	3937.2	2734.39	3462.11	3101.16	3047.72	3392.71
M628T391	312.324	213.764	606.273	663.109	676.881	30.9352	74.9952	496.797	453.204	278.726		121.978	835.299	105.105	684.945	1125.74	598.889	708.131	1159.08	840.642	759.487	888.073	593.025	483.926
M549T336_2	6546.9	5144.87	11088	5097.81	5706.3	6661.93	7346.62	11003.2	5406.92	7181.45	9175.74	12966.3	6221.18	9576.05	10307	12256.9	2664.08	2908.58	3063.66	3170.52	4815.31	7715.24	4759.38	3668.29
M264T65_2	2184.67	2504.7	3464.53	3574.82	2939.2	4197.66	3399.64	3481.42	4217.9	3250.54	3522.3	2960.26	3031.4	3062.32	2395.3	3769.67	3440.38	6021.43	3649.51	4131.92	4435.9	4351.85	3955.42	4769.49
M374T64	13692.1	13096.5	2203.2	1390.24	12069.1	13031.2	10558.1	13710.8	2350.93	9447.89	14257.3	3534.96	2165.36	10804.9	1641.53	11852.9	8732.27	5027.92	1985.72	2237.82	2409.95	4552.71	2974.84	2483.01
M741T733	4586.78	2699.72	2732.17	3575.64	3352.06	6682.21	5591.09	5021.46	7601.73	4573.77	4631.34	4562.05	5627.59	5507.45	3774.31	6000.19	9006.22	12219.7	8273.89	8633.07	9631.41	4448.49	5130.34	4434.5
M316T297	7510.98	4962.14	6838.34	8337.43	13441.6	6250.16	10984.2	10893.9	10147	7786.63	21381	9647.83	13829.1	10894.1	7894.58	12449.2	8372.56	14222.5	13351.7	19026.4	11849.2	11691.2	13804	21674.2
M737T761_1	714.6	575.692	946.782	661.673	565.503	882.665	1072.3	826.932	829.75	495.017	779.513	505.999	558.276	575.899	576.288	431.52	687.728	551.818	476.781	367.779	590.693	508.778	651.747	585.851
M714T570	3159.02	2976.97	1494.58	2651.93	1184.83	1822.23	2624.04	3393.21	1435.52	955.057	951.4	886.565	1115.37	864.168	877.741	1048.75	1883.62	1209.29	723.11	1375.78	2166.02	1694.8	889.055	952.213
M515T98	6631.26	7372.23	9309.77	8976.59	10511.1	6539.34	6821.21	8813.49	7400.57	12085	10592.4	12564.5	9264.53	11476	12188.2	11579.2	6220.71	5495.39	5954.89	5168.86	5870.49	8446.75	5920.23	6356.62
M858T667	1972.94	1897.63	1524.33	1233.55	763.055	2976.92	1554.81	2161.46	3210.51	2256.82	3688.84	2322.78	2995.35	2844.47	2581.74	3256.73	3121.15	3684.69	1943.48	2123.61	3139.64	3106.45	2376.47	5070.77
M552T393	924.405	1314.12	868.454	1319.87	1770.73	431.962	1388.67	1426.32	4188.93	3383.33	12179.1	4154.37	6738.27	3475.31	2944.9	5058.25	1610.05	1527.35	2349.79	3672.76	1689.69	2072.77	1614.44	2066.17
M331T115	49532.3	40530	103457	78837.7	95163.6	34778.2	47190.7	104317	9631.23	130044	111451	118590	79139.1	114001	120297	140772	35340.6	25207	37458.4	28098.7	26142.2	59461.7	36370	32532
M563T643	16867.3	17037.8	11525.5	10124.8	12832.2	8766.84	10583.2	11317.8	9849.22	10127.5	9967.31	9925.63	8260.02	9207.65	8841.34	8914.23	9471.31	7467.88	8406.06	8921.7	9708.91	9794.42	9371.06	8424.29
M404T534	1668.54	2418.79	2866.6	2242.56	2342.43	1822.44	2729.2	3128.34	4942.86	4213.46	4531.1	4461.71	4073.08	3856.94	3970.55	6461.51	3494.51	3087.96	3326.77	2920.11	3211.22	2331.02	3130.91	3014.53
M907T381_2	10473.7	5061.17	5883.69	3366.86	5430.74	6595.54	8877.68	7123.63	5551.97	6683.78	2715.78	1543.75	1858.88	4960.55	3721.65	1865.45	4599.72	5936.55	3297.8	4635.1	3053.83	1078.12	3895.23	3142.11
M456T575_1	824.709	489.942	515.724	704.429	434.926	839.367	650.356	954.339	2035.6	899.433	932.142	1263.62	812.695	902.404	1117.29	1498.84	905.232	633.163	1193.74	1164.87	1569.22	956.198	870.788	1033.72
M510T98	273945	273029	413201	377358	431383	206766	309120	415389	318038	561406	465286	490787	376806	514006	499132	605145	237316	169994	243509	183767	234694	341560	215652	223492
M634T666	1351.7	1125.95	1057.24	1133.38	1075.18	2275.06	823.9	1095.61	2769.92	2138.97	2975.19	3236.98	2806.7	2093.41	2178.01	2577.45	2202.16	1244.45	2054.32	1614.18	2006.14	1640.85	1802.79	2127.27
M311T658	6625.07	5764.76	5703.85	5397.14	5724.01	6274.82	5216.51	6147.97	7733.33	4645.66	7316.73	6549.83	5277.94	5056.71	6118.13	5363.03	7339.07	7645.86	6995.47	5822.63	7525.35	6003.33	6504.52	6339.99
M114T295	2609.59	1542.16	1076.1	1580.6	1346.19	1803.88	1583.2	1868.41	2957.28	3132.6	2848.69	1859.08	3154.96	2149.11	3396.3	2597.64	5700.03	7629.37	3223.44	3290.09	2986.73	2166.23	1708.04	7594.04
M146T475	3182.64	11529.1	14847.8	9108.58	10293.2	15183.3	20743.5	8683.12	8483.97	23619	8037.84	6589.98	15864.6	15291.5	21386.4	22472.4	35073.8	16419.1	32340.1	19057.5	28555	8133.9	24286.5	19604.8
M448T423	1550.02	1099.73	633.359	681.393	2077.29	868.968	712.087	1482.68	2659.74	2340.88	2791.2	1733.83	2550.02	2000.36	2177.6	3772.66	2878.83	1719.72	4021.3	2337.21	3899.8	2965.49	534.795	1845.36
M332T580	8668.64	8857.41	9593.5	5231.55	5104.95	6508.63	15444.1	6720.48	3966.04	3928.08	2794.62	1458.24	5305.19	3843.8	3409.29	2905.4	3035.87	4247.96	5906.77	1687.92	4233.98	3932.45	6528.27	4637.49
M724T736	1602.31	3364.27	1441.19	2876.11	2805.75	2573.52	3391.73	3613.17	3914.49	3756.79	4514.9	3662.18	3852.22	4735.37	3611.52	4155.34	5435	3990.46	8232.22	6751.22	4509.91	4130.15	4896.17	1818.63
M304T387	1647.73	1761.24	1888.18	1242.99	2944.7	2162.84	1891.25	3583.29	4146.08	2565.4	3417.57	3453.24	3164.71	3750.38	2876.93	4789.03	2818.19	2624.9	2584.96	3500.04	3872.71	5347.42	3997.01	2886.68
M850T642_1	2108.49	3477.08	3596.58	5139.99	2721.17	2812.37	2977.67	1325.81	1189.19	1774.45	3182.04	2149.55	1386.42	1475.94	1532.66	1712.39	1852.19	1347.91	1474.09	2069.09	2416.21	1750	1342.1	1623.98
M967T638_1	27562.4	28312.8	26183	27362.1	21783.2	29964.8	30131.1	33771.9	32393.7	26063.2	29341.9	32084.1	32180.9	30301.1	30913.7	27602.5	31838.9	34264.3	28572.1	32002	33051.5	31457.6	35212.7	33552.4
M158T739	1030.52	781.581	997.719	723.624	901.171	690.962	906.193	874.177	1098.81	1229.08	1217.09	1285.54	1267.37	1101.35	1093.4	732.837	738.34	1722.14	1536.34	1047.98	1008.52	1354.17	1161.62	1239
M668T569	6409.38	7314.75	8416.17	6118.3	6835.72	4267.5	4608.21	4895.44	2052.91	2993.93	2513.76	2805.44	1727.38	2372.53	2591.57	1845.04	3750.07	3498.33	2945.96	5693.05	3021.28	6307.44	3798.97	3277.68
M921T579	9014.21	8783.04	8347.67	8104	12485	8861.3	7554.85	7540.83	5950.77	4486.9	4420.79	3219.19	4912.22	3900.65	3414.08	3693.81	7446.74	7418.9	7376.44	6901.54	7131.3	6308.29	6924.25	7132.92
M651T568	2494.37	2520.62	3208.45	4442.17	2735.63	1926.42	2041.39	1961.88	1056.98	2353.21	1309.38	1269.43	964.723	1188.68	1233.28	1139.04	1787.14	1321.67	1444.61	1006.69	1832.21	2485.37	1564.52	1701.74
M385T655	999.828	993.531	875.355	1091.32	600.939	1240.75	1179.37	1010.07	1680.23	861.762	1721.53	1071.31	1269.77	1175.5	932.426	1179.02	1600.4	1523.72	1503.43	1264.43	1358.78	1226.08	798.868	1618.24
M456T392_1	1057.93	156.938	1083.98	792.343	844.588	770.974	695.121	538.864	1277.86	1196.93	1061.96	1588.99	1575.13	811	846.122	1374.6	3066.79	1795.25	1079.21	1406.28	1530.39	1166.8	960.425	1293.94
M145T623	7269.1	5909.59	7805.14	5834.28	6782.08	4785.6	8830.35	5230.31	5532.99	4600.99	4197.32	3155.07	4096.59	5012.4	3961.71	4074.98	4070.52	3907.8	6223.24	4824.24	5790.76	4071.73	5082.36	4549.02
M300T648	3576.66	2411.75	2882.87	4814.85	3095.31	2779.26	2624.3	3646.12	4531.81	4524.83	4133.01	3656.67	4602.79	3915.59	4784.25	3735.68	4415.54	4111.1	3603.26	4655.64	4630.78	4737.02	3845.07	3642.28
M694T389	2025.32	970.787	1257.07	966.55	1487.97	1679.35	1294.46	452.613	5756.53	558.183	460.688	1467.96	2166.65	1523.19	2314.61	2886.69	1582.85	1987.53	3319.49	1862.36	2038.9	1421.55	1995.35	2865.56
M139T396	3163.45	2430.07	3368.45	3348.45	3336.72	3073.88	2661.03	4104.69	3239.54	3121.68	4232.15	3927.43	4168.15	4503.39	3294.9	4617.97	3877.54	3930.31	4208.7	4118.27	3858.32	3540.95	3168.05	4032.08
M562T751	2501.78	3475.15	2332.64	2661.13	2151.36	3780.05	2200.39	3412.63	4852.6	4407.82	3833.52	3558.13	4233.01	4387.51	4044.63	3914.1	4664.93	4195.23	3798.34	4668.4	4319.08	3872.08	2607.31	2956.99
M278T922	3594.51	3483.92	4460.91	2038.36	2611.76	4786.03	2560.29	3226.76	6220.68	3994.08	6270.88	4919.25	6893.42	6415.32	4924.66	7764.4	8597.45	4985.69	5635.27	4952.97	5011.76	3757.47	3596.04	5923.6
M626T552	28134.9	19803.6	20058.5	15394.6	15663.7	26086.8	20143.3	22938.2	33301.5	18553.8	33395.1	18513.7	28424.5	29623.3	21231.4	34065.6	32732.8	22110.3	37570	25268.1	27769.8	26572.1	25485.4	27806
M688T783	3421.96	2335.52	1544.98	2568.96	2524.14	2866.76	4910.89	2748.78	3624.06	6985.33	5521.86	4137.61	2433.73	2184.29	4227.1	3811.2	10905.7	6451.84	7366.45	5063.95	3650.28	4232.5	3266.53	5036.61
M366T68	43660.1	46024	43574.2	36692	35626.5	45366.1	41931	53991.2	51453.1	45530.7	54559.1	54110.9	54484.2	47600.2	52242.2	76111.4	70926.5	57941.3	63345.3	51104.7	54991.2	44422.9	50314.3	45663.1
M314T60	1021.47	1220.98	1172.62	703.715	784.468	1478.56	982.31	1223.01	1564.46	710.705	1443.45	1028.7	935.428	914.599	1128.41	894.3	2173.88	2238.82	1946.99	1459.35	1198.29	1003.87	1933.68	1272.97
M577T556	823.748	733.294	1063.09	920.029	932.558	1034.49	852.532	995.463	363.975	317.968	729.41	380.805	528.464	439.539	355.92	531.214	552.035	426.559	567.161	734.892	1006.03	731.011		735.056
M400T473	1701.84	1935.28	2203.75	1853.01	2100.17	2547.13	2324.96	3271.21	4538.76	3499.81	2933.15	4208.14	2078.87	2968.92	2723.9	5602.63	3376.14	2948.97	3480.07	3285.4	3555.57	2295.82	2290.57	2800.63
M484T441	2470.6	3232.7	3433.28	2098.21	2348.85	2526.29	2594.36	3717.26	1531.71	1204.38	1743.25	1603.49	1259.72	2072.93	2235.5	1517.19	2251.72	1985.84	2110.82	2109.55	1495.41	1366.21	2179.48	2723.48
M691T605	632.739	472.183	759.451	583.339	599.091	456.642	475.611	608.175	721.319	684.35	723.944	625.614	373.08	562.323	797.355	366.499	934.754	723.289	553.242	1119.23	1245.78	956.553	649.018	683.952
M654T708	4749.2	6745.58	7204.92	8650.34	6271.78	7870.61	7143.21	8316.84	5020.62	5768.68	7013.74	4808.76	5123.19	5025.63	4444.4	6322.75	4986.69	6165.74	5986.06	2569.44	5522.57	5534.61	4967.67	6368.08
M720T638	88288.3	104802	85475.5	98971.6	75683.5	105373	98974	118283	104281	87375.6	88038.1	111726	105564	102794	92065.4	95896.9	109476	123741	116014	121991	112157	101017	115921	107500
M102T761	28451	26598.7	28548.3	26377.5	29668.7	30777.9	30674	29520.6	29538.7	24546.2	26833.4	23120.7	28891.4	26669.3	24146.5	26496	29258.9	25502.1	25838.2	26464.5	27145.4	24435.3	25817.9	27172.7
M488T681	1971.3	1193.97	1898.3	982.773	898.663	1162.32	2137.54	1086.22	645.35	510.505	660.25	591.949	544.438	543.336	627.184	583.564	841.138	947.164	1017.37	775.481	825.911	909.52	763.247	910.252
M134T772_1	764.458	728.776	492.02	509.178	479.557	648.632	734.247	557.612	897.539	628.603	867.021	651.72	1171.6	903.475	978.238	883.437	787.384	919.951	846.009	980.56	668.832	772.392	791.036	607.674
M292T843	848.931	781.595	793.679	746.225	875.374	1022.75	944.764	865.678	1307	894.925	1449.95	902.701	1345.46	1063.7	1054.22	1360.5	1693.03	800.821	1359.58	949.704	1394.44	1249.29	988.346	1058.78
M563T94	3850.74	4191.23	10654.5	5928.79	7939.25	2863.32	5344.42	7173.07	4874.78	10392.1	9127.15	6976.59	5192.74	7702.03	10144.6	12710.7	2694.28	3056.83	3048.21	2572.27	3168.06	5039.12	2150.22	3302.56
M527T580	2304.07	3606.35	1734.94	3153.75	3809.02	3291.75	5420.37	5121.24	1730.9	1453	1025.9	3472.94	4235.64	4885.11	858.356	4590.39	2026.05	430.28	4077.41	1918.6	2092.2	955.214	1620.8	914.098
M670T778	10963.2	9569.08	8912.17	7779.03	6561.45	9696.47	10214.9	6866.18	9288.34	9083.32	7584.4	11873.5	9809.02	14156.1	8811.46	16569.8	9702.13	12493.4	10014.9	18106.5	16058.3	7918.49	16254.5	14034.7
M514T532	767.253	897.367	1674.74	1262.9	1332.47	1320.67	1356.46	1667.01	2126.79	2073.45	2456.83	1797.56	1872.86	1994.74	1867.7	3364.19	2410.71	1312.78	1813.18	1743.9	1589.79	1909.38	1529.83	2560.95
M364T65	2711.82	2813.63	3671.6	4416.31	2634.58	1772.89	2847.76	2022.26	6833.67	3254.02	6027.92	5939.98	5779.86	6205.9	6416.27	4303.98	8336.58	4150.96	7597.2	4249.13	2414.62	5253.29	5596.14	3751.53
M296T732	37178.7	40729	38925.9	36923.9	38498.6	48488	51818.8	42103.2	35798.7	25644.9	24201.1	21873.3	28451.8	21580.6	27375.5	22200.9	37571.3	35111.8	33490	33887.2	37884.6	33640.7	38173.2	35063.6
M670T282	17497	4390.51	22896.2	18791.8	25837.6	7043.79	42842.3	33853	31347.6	43465	23815.1	35636.9	21109.1	26928.7	14645.7	21092.5	11353.7	5149.52	14448.7	1939.35	6934.59	7640.49	8272.22	1451.71
M397T807	8425.29	6738.82	5860.84	6619.61	4168.75	5100.29	3793.66	5071.26	3552.84	3069.54	3204.86	1148.67	3162.09	5211.11	1886.9	4923.29	3653.88	3813.7	4431.96	1888.53	5311.13	2113.65	3504.56	4626.52
M625T578	8333.1	5576.42	5516.46	6760.04	7033.88	9511.55	7471.79	7589.47	4257.68	3409.61	4076.4	2575.17	4422.49	4269.61	3059.58	4445.35	5763.12	6082.89	5544.85	5584.51	5772.87	5589.12	6273.3	5519.03
M463T64_1	19763.8	18183.1	20442.8	13799.2	15358.7	14370.4	13107.5	13386.5	8765.19	10969.6	15678.7	12293.8	12027.1	13564.4	13553.7	15015.6	13502.8	12937.1	16183.2	11834.5	9846.2	12049.6	11289.2	9843.97
M199T556	1115.39	1015.1	572.078	1303.13	1624.04	1482.85	1276.88	1703.79	2357.77	1998.72	1929.59	1686.03	2267.3	1140.08	1995.69	1434.65	2751.09	1892.55	2144.36	972.562	1431.39	2332.43	3421.84	2316.86
M182T383	1091.29	1749.5	378.987	1198.24	1139.08	1668.59	1590.86	1251.6	2647.63	1493.61	1754.09	1869.67	1812.23	1823.53	1082.18	1185.26	1930.27	2793.73	2103.44	747.546	2105.29	2372.5	2387.46	1943.86
M254T748	4370.99	4167.98	3025.73	3394.95	4462.62	5226.99	4995.3	3698.66	2782.59	2077.12	2555.27	1229.31	2807.02	2418.19	2235.56	1728.23	3554.98	3327.59	3013.27	3695.84	3289.5	3444.01	3115.38	3099.69
M1007T638_1	165905	180065	158912	171893	137270	183745	180254	203929	190567	155917	157052	188743	184859	171673	163290	167398	200514	218536	181643	213708	196498	178503	201767	195740
M961T570	10359.7	9568.75	11203.4	19695.9	9872.56	8637.86	8624.92	8178.2	3005.95	6488.93	3306.56	3656.37	2722.9	2848.15	4176.41	1456.17	6056.26	4277.87	4214.22	8657.95	5038.88	10575.4	4873.73	4916.6
M1055T95	1805.86	1690.75	4836.08	2009.47	3585.38	1298.22	2588.69	3956.9	2752.22	5371.8	4721.24	5571.25	3786.73	4582.82	5322.74	7290.84	1176.59	948.906	1842.08	1083.13	1091.53	1991.42	1076.69	1297.84
M357T166	29143.1	36911.1	68393.3	48661.1	32904.2	30084.6	63762.8	67601.3	55716.3	75404.6	108329	86501.2	33445.5	47820.8	116587	47171.4	6502.63	26345.3	14132.8	1590.69	34088.1	43059.3	29761.4	31035.7
M585T569	28338.9	14872	17448.6	17034	15847.3	12373.5	13728.8	13066.9	5691.62	11302	6187.23	6494.65	5434.16	6172.06	6922.07	5406.17	9538.31	8317.21	8055.17	18007	8383.8	10284.6	9936.83	8783.74
M824T571	7538.42	11607.1	6573.06	6796.02	7359.96	5556.37	5633.87	13575	2584.75	3848.59	2133.89	2515.57	2349.4	2603.25	2286.22	2453.01	3297.8	2976.15	2546.19	7923.95	2626.32	4459.69	5718.68	5485.04
M198T668_2	140535	153636	154118	156619	150013	165693	152282	168108	194910	167314	175316	163351	194031	164221	157509	172306	190691	181630	156461	162865	211769	162369	168103	179238
M599T329	2980.93	3278.02	3905.25	2855.68	3225.51	2399.07	1640.21	2953.87	859.742	5021.13	2822.33	4098.03	2938.44	4047.25	4952.42	1840.75	2310.88	1092.2	1481.71	2426.38	897.376	2381.63	2718.59	1872.25
M486T762_2	2159.03	1943.8	2206.85	1985.03	2174.98	2379.49	1580.06	1897.79	1446.96	1638.84	1454.49	1732.19	1628.2	2158.01	1557.68	1724.81	1859.56	2002.91	1890.21	1186.94	1548.27	1608.23	1458.45	1707.09
M276T649	1387.78	1838.91	1267.86	1321.68	1738.45	2267.44	1592.7	1160.73	2545.9	3355.66	2990.69	2979.51	1819.38	3194.26	3711.21	3064.5	1674.34	2593.83	1545.18	1744.71	3053.24	3590.39	2452.9	3419.33
M740T72_1	6778.73	3792.16	5642.98	6118.44	5689.79	6060.64	5586.21	6885.7	4172.29	4973.17	2983.75	6662.9	6845.95	4220.45	5031.73	5411	3326.67	4321.44	3107.61	3415.38	4848.22	3865.39	4527.36	6584.68
M317T63	3144.34	3328.1	3695.83	2544.64	1752.88	2688.51	2827.95	2344.71	3605.01	2817.16	3626.76	1976.77	3044.49	4844.37	2753.62	4613.99	5002.06	3952.79	2929.09	2803.63	3222.37	3974.83	4643.65	4414.35
M361T487	345.426	536.195	440.675	416.21	321.07	383.97	477.197	664.924	1255.39	1891.91	1745.84	894.42	1819.93	1126.13	1283.94	1795.82	500.409	855.565	882.457	615.594	367.821	917.342	890.885	582.562
M603T677	929.528	733.516	1336.02	697.658	702.694	719.514	872.37	1252.28	1110.92	1791.19	1307.43	1623.21	1274.13	993.626	1196.73	2292.26	1252.45	1288.79	1158.26	1609.14	1338.27	940.865	1063.7	1356.19
M440T389	813.696	207.775	2970.64	399.197	2390.99	1525.37	1896.42	4152.1	4373.39	6148	6860.6	5985.21	4623.49	4400.71	5313.19	8323.15	3045.9	2975.51	4687.26	2755.73	3275.4	3193.67	3312.73	3629.29
M190T750	966.932	794.211	1040.66	746.696	567.881	932.088	988.805	640.507	967.578	1248.39	943.223	857.092	1097.14	1328.18	578.135	1284.51	1435.59	1202.43	2311.75	1563.46	858.768	1557.02	1182.61	838.431
M275T568	8195.57	7946.27	8066.82	8295.46	8451.97	6293.73	6903.46	6138.87	4300.02	5550.74	4753.14	6036.55	4947.09	5459.52	4893.44	1932.68	5407.54	5588.8	5303.99	7527.48	6528.29	6341.79	7222.24	5637.23
M506T344	1468.69	1573.18	1783.84	1625.15	926.566	1784.2	1606.83	1077.85	1416.52	1670.35	2285.22	1888.09	1759.06	3762.51	2266.59	2736.24	612.839	839.407	533.561	1047.83	1374.73	1088.23	1479.79	989.531
M518T413	859.327	513.824	840.249	609.936	841.506	1264.98	1038.54	1008.32	2302.37	1269.9	1197.19	1205.41	612.795	1387.99	637.757	1716.98	1538.41	1831.67	1096.15	2698.22	1367.49	1271.8	1421.71	878.149
M907T569_1	4005.24	1771.99	3060.38	3085.31	2319.01	2133.25	1240.09	1281.11	802.241	1189.74	1028.91	1151.46	538.927	853.281	1055.42	842.754	1057.7	852.522	1104.77	1570.53	1367.4	1647.6	1335.05	1464.53
M719T70	1174.93	855.22	2442.37	1781.73	970.228	2476.05	2340.86	2375.45	803.689	1521.11	1082.42	712.815	1423.95	1095.45	1050.69	1268.89	2675.36	2093.38	2478.8	2812.03	3322.82	3331.99	2442.54	2324.08
M245T537	4850.86	1290.48	3196.21	4028.68	2759.03	7494.71	7170.14	5144.15	915.432	599.833	345.188	546.225	941.067	442.247	493.766	467.262	2782.99	2600.53	1297.28	2643.61	2170.3	1806.26	2214.58	1894.44
M243T559	435.966	323.428	391.452	516.28	230.086	537.095	346.805	522.191	2411.96	1229.89	1898.05	1013.67	2765.22	2028.73	1163.86	2256.5	508.753	509.911	655.809	468.737	661.819	866.206	516.78	557.415
M289T660	21076.4	25320.5	19957.8	18925.2	19434.2	26976.5	21859.4	26036.7	28267.6	20723.2	18623.1	20481	21388.7	24197.3	23059.1	23848.1	28883.1	27670.3	24801.8	21909.7	27914.9	26006.5	26902.8	29300.8
M467T61	554.882	1218.42	566.801	1012.6	1165.58	581.297	1199.98	1298.24	1479.68	964.445	1352.63	816.819	627.308	891.731	975.575	1034.66	1366.1	1422.16	1281.88	1330.98	1251.75	1311.99	1483.92	1080.9
M335T86	73635.2	82821.6	61045.2	68563.1	62581.3	70182.4	66794.5	82244.6	86968.8	73566.9	76625.1	78993.4	74927.6	69699.7	64178.7	94109.6	77268.3	81405.1	81123.7	78373.6	88494.9	79665.2	84387.9	74827.2
M866T719	3716.1	4282.15	4818.08	2925.45	3590.32	5028.45	3832.19	4420.95	5027.26	4662.15	5228.32	3742.62	6542.85	4828.18	4856.02	4585.33	6619.28	4046.33	6073.59	4113.72	6318.66	4958.47	5180.93	5295.05
M826T580	5869.08	6239.24	5129.57	4362.25	10404.3	7255.07	13555.1	6733.74	3626.14	2725.6	2935.2	1912.95	1214.19	2198.17	1666.88	762.611	4683.72	4127.59	2371.3	5639.1	3364.19	2762.47	3095.37	5641.41
M142T664	5143.06	6004.13	7476.71	8507.16	8799.07	6989.85	3707.08	8183.41	15693.4	13300.7	15235.9	10928.1	15441.4	13208.2	12198.9	16034.9	10399.2	11406.3	12377.1	16248.2	8347.93	7042.9	9056.17	8659.67
M303T615	13396.6	10431.2	14495.9	14208.2	14591.9	9910.51	10902	8483.33	26732.3	11780	20945.8	14235.5	19871.4	16361.8	14927.8	18930.4	19881.1	15643.2	18234.2	9052.74	15390	17684.3	17177.7	17327.7
M471T569	75158.9	37810.6	68187.5	70971.9	39485.9	32313.9	35478	32312.6	16361.7	26478.9	16899	25596.3	15900.4	16309.1	23600.2	24063.5	24960.5	20206.9	21568.5	48201.2	25819.9	29576.1	22650.3	22867.5
M188T322	1456.17	1853.56	3167.19	1245.35	787.718	4376.86	857.832	3339.55	3310.44	5606.12	3553.1	3784.6	2269.92	4518.13	5372.04	3338.77	3743.68	2462.47	4111.22	4351.11	9353.08	4636.82	4276.7	4399.52
M438T662	539.429	511.092	676.033	614.668	632.52	491.203	453.5	654.344	1919.26	1393.03	1022.53	1071.14	1343.61	1409.78	1276.74	1013.3	527.614	588.749	916.271	1177.38	723.448	1030.15	843.737	736.53
M1061T580	11714.4	10970.2	5118.96	4890.78	6283.18	5915.6	10538.2	8425.02	3739.27	2695.67	2785.34	1953.18	1931.18	1307.44	1872.68	1999.32	4377.38	2466.26	3588.78	6010.9	6997.81	4534.94	3856.19	5587.92
M445T524	914.057	815.955	931.632	980.975	1005.4	690.823	718.621	1134.08	1317.48	1003.14	2145.44	709.464	713.595	1370.65	1438.87	1612.07	2173.16	1329.36	1872.14	1348.48	1904.08	1100.43	827.632	950.203
M296T64_4	3922.35	2531.95	7674.87	4839.52	6777.75	1621.83	3528.38	5501.75	4370.17	13818.1	5146.46	6439.25	5355.58	7279.81	7145.9	8019.01	3112.61	2156.93	2179.4	871.682	2183.82	3538.65	1558.41	2127.73
M562T163	20501.5	13160.3	37242.4	53412.3	28884.7	16169.2	22301.5	40172.1	11701.2	37060.5	12861.2	33125.9	4445.46	58725.9	13888.6	26672.3	15817.3	14258	5106.33	11592.4	765.582	24771.4	14825.3	14374
M326T648	1131.16	733.975	1325.45	939.059	591.416	1086.02	1210.9	1284.62	1736.97	2020.62	880.261	2189.87	922.236	2115.53	1523.51	1741.24	1624.43	1111.93	1342.03	1685.3	1958.31	1337.28	1018.89	1768.31
M506T478	493.827	675.35	511.662	401.074	475.064	697.002	500.156	509.881	1093.77	567.665	901.129	711.555	1186.89	1084.49	869.103	1049.65	553.015	536.035	798.304	739.632	818.719	654.617	1024.98	1160.84
M702T402	4675.32	3948.47	2967.24	1603.1	2087.78	1052.6	1678.32	2190.16	1420.81	6152.06	2938.89	2110.9	2051.8	5521.03	1676.1	4043.15	8859.32	715.193	6479.29	8572.38	6018.1	7972.88	9292.83	1749.84
M624T327_2	2422.09	2824.27	3763.2	3800.52	2435.76	2010.52	2564.61	2944.9	1658.75	3645.11	2578.68	2569.49	1714.14	2747.62	3367.42	3062.32	2050.66	1674.53	2511.59	2568.72	2246.07	2035.22	1925.26	1633.17
M421T298	8947.92	13625.4	21417.3	17149.2	12702.9	7485.04	9594.69	11004.9	15404	11760	21515.9	21058.4	9107.34	22060	21661.7	17769.2	20135.2	19373.7	18260.6	26386.5	9502.16	25222.8	18806.4	22762.4
M720T780	12520.6	3099.06	5754.81	6666.22	9467.18	10648.3	12692.6	13795.7	18367.3	14848.9	15387.3	12463.9	10491.9	14916.1	3871.11	15124.8	21692.6	12159.8	6415.75	17938.4	22093	16255	16577.9	14834.5
M607T719_2	1485.67	2071.36	1798.73	685.839	1037.93	1793.35	1260.64	1481.88	2829.94	2359.93	1943.3	1225.86	2646.93	1726.78	2304.09	2624.57	2631.72	1714.77	1829.72	2192.4	2518.07	1326.7	2852.56	2265.8
M444T74	2645.83	3037.05	3198.69	3054.16	1893.24	2215.54	3032.39	2210.38	4123.61	2037.36	2840.7	3707.89	4884.04	3653.63	2433.98	3138.79	2788.17	4429.78	2820.81	4548.19	3875.28	2752.55	3885.39	3566.6
M922T747	1324.79	1176.14	1513.59	790.514	641.382	1456.87	1012.71	748.757	3343.16	2291.96	2823.15	3384.84	3113.09	3978.01	2977.79	3755.16	1543.2	1706.54	1839.44	2222.33	1264.16	1067.43	1340.15	2076.93
M302T78	2903.18	2461.33	3608.69	2965.44	3109.86	4053.43	4070.21	2568.51	1353.85	2678.89	1162.75	883.592	1280.88	2992.87	2737.14	1549.55	1129.33	1882.24	2367.26	1141.37	2219.4	923.804	3454.83	3140.44
M160T311	6508.81	4871	5246.03	3072.75	2208.56	5980.38	3049.22	3869.78	3262.57	5453.49	6349.16	4341.08	8820.97	5840.94	4245.69	5436.41	7201.37	6823.95	5795.31	4245.05	8233.7	6490.07	6257.25	5875.3
M459T473	1243.04	1368.21	998.336	1086.91	1281.6	1784.47	2266.8	1682.79	3104.09	1128.79	3417.74	1801.48	3715.14	2298.47	2645.67	3221.96	2476.67	2240.86	2879.34	1817.34	1517.88	1497.04	2185.49	2907.41
M595T768	1414.9	780.649	1230.1	1158.51	1668.88	1700.45	1199.76	1820.7	766.181	1761.29	1171.87	2106.08	912.222	972.908	888.337	1410.55	746.718	501.157	1024.08	1364.56	854.272	866.926	1030.17	1010.27
M682T326_1	1577.23	1558.12	2315.46	1701.09	1645.47	1348.33	1606.96	1781.89	1311.19	686.769	851.845	1937.81	1179.44	1125.69	1564.24	1035.04	1055.49	1115.88	1091.75	1426.03	1345.46	1796.91	1414.51	1154.07
M828T798	1123.05	1225.3	863.622	827.79	1003.15	1530.57	961.906	1965.51	2687.15	1701.43	1736.37	1176.54	1527.7	1426.65	1235.64	1622.46	2336.28	2691.33	2659.08	3091.01	2323.02	1572.76	1786.67	523.432
M193T901	1427.88	1987.06	943.945	1107.75	1788.64	1065.72	712.596	1411.24	1755.35	2427.98	1662.29	1617.48	2768.56	2387.98	1807.36	3012.62	2206.58	1586.03	2173.79	2307.66	1204.7	1692.17	1866.94	2315.67
M338T578	5392	4491.06	4021.85	2611.85	3958.77	4666.86	4586.41	4864.91	1604.31	3173.88	1776.64	2158.67	958.338	1368.67	612.653	311.49	3287.45	1636.82	4267.81	3019.94	4560.51	1038.3	2204.59	2190.61
M796T572	2948.3	2250.25	2266.88	1329.51	2918.77	2180.34	1643.15	1755.7	1225.66	887.671	938.484	1165.03	785.722	876.05	1034.36	1105.6	1707.99	599.488	2025.17	1886.8	832.861	1176.64	1428.9	1294.02
M410T649	3383.67	4201.85	2798.36	3481.75	2956.71	4971.55	3432.69	3279.31	4878.81	3097.33	4919.24	4301.53	3379.73	3971.53	3964.1	2438.78	4789.33	4817.11	4274.53	3719.03	3999.17	6523.89	4608.12	4946.1
M317T296	29530.2	19363.3	19199	20129.9	27031.3	20493.7	26870.9	17037.5	34550.1	34886.3	26371.6	29079.1	30338.4	39349	40904.8	30224.9	42499.7	27359.9	41171.3	19843.1	29857.5	23415.7	39370	46117.6
M461T554	501.104	494.149	924.052	818.447	499.793	687.609	803.486	780.424	757.267	908.918	1430.88	784.973	1131.47	1406.32	1219.56	1845.06	771.868	1924.67	1663.06	813.302	1311.05	874.745	1231.12	812.452
M218T650	1325	732.526	1390.12	1589.5	1218.63	1378.16	707.996	1193.32	1142.68	2210.38	1663.99	1542.92	1382.98	2607.31	2235.19	2207.58	1929.18	1293.05	2245.22	1589.91	1334.96	1726.63	1488.79	1626.96
M502T308	37370.3	37154.9	48393.4	37871.6	46487.6	32311.5	37476.2	42688.2	35098.7	51123.2	50101.3	53683.2	43085.1	56263.9	49155.3	59243.5	29063.3	24823.6	37250.7	27348.3	35251.1	40638	31977.1	30647.2
M790T646	5416.14	5523.85	6958.55	10222.7	6399.2	6184.7	8152.52	6536.6	10956.4	8128.76	6863.92	10101.6	10950.7	8592.72	8428.21	9056.46	11664.7	7698.85	11308.6	12451.7	8611.96	9689.67	7404.45	7749.19
M489T739	961.608	682.997	984.751	559.984	744.275	1336.29	865.047	849.385	2865.06	1031.2	2335.4	1119.83	2325.83	2836.3	3102.99	1984.44	1790.94	1821.53	1287.58	1056.31	2689.56	981.79	954.536	1656.4
M447T326	2429.32	3312.24	3311.13	2633.24	2990.44	2222.41	2722.66	3646.03	3796.38	4041.54	3551.49	4569.72	3936.97	4207.47	4088.74	4937.45	2552.82	2255.17	2328.97	2160.5	1858.65	2560.34	2655.1	2306.55
M310T810	1751.37	951.595	1304.6	1482.68	1159.24	1299.07	1183.92	1239.24	2703.16	1071.36	1861.41	1366.05	1809.95	1847.19	1159.3	1470.41	2926.24	2044.39	1915.2	1659.02	1613.6	1642.41	1432.32	1554.08
M527T703	1127.93	1009.41	1141.11	847.856	832.893	991.551	1400.18	1194.47	741.94	994.802	490.558	1152.12	487.823	1166.25	406.699	798.605	795.773	1122.54	437.456	728.971	677.138	933.713	879.309	351.246
M427T657	1799.69	1583.96	1778.57	1758.24	1340.38	1140.68	1208.69	819.279	1476.31	677.926	742.985	879.868	952.248	1153.37	953.081	810.218	881.363	1251.6	1042.7	1270.2	590.497	1072.73	785.504	1006.18
M417T443	6292.94	4403.61	4921	3711.81	4189.06	4229.54	4501.9	5267.91	3870.73	2841.52	4041.35	2871.34	4223.91	2965.53	2618.13	2751.38	4363.73	3892.07	3880.76	3156.38	3802.18	3406.95	3925.14	3820.56
M573T664	490.929	413.574	338.312	702.433	574.939	533.338	593.379	790.273	2174.82	2014.11	2142.94	1049.92	2041.67	1880.87	1318.05	1400.38	764.438	835.369	2197.23	1882.34	978.126	944.619	694.112	936.383
M611T862	379.37	488.4	343.939	483.782	263.709	176.597	281.692	526.937	565.005	999.464	427.533	710.587	1051.24	477.9	624.749	736.07	423.507	500.631	808.755	676.952	360.621	592.111	674.864	507.805
M312T627	2482.29	2011.88	639.637	1829.82	2834.42	2218.49	1902.46	2270.35	4141.75	4771.27	4526.47	4454.29	4846.95	4626.59	2942.43	5304.61	3942.22	3666.53	2643.03	1557.7	2258.28	4305.18	3992.55	5433.06
M499T648	807.452	960.78	897.855	563.405	863.87	1826.51	818.419	1612.7	2573.29	1084.58	2054.6	1500.44	1754.64	2325.24	1596.76	1826.88	2354.54	2451.2	1081.74	1035.03	1480.35	1496.06	2260.71	2686.63
M676T843	833.362	1172.44	979.408	641.022	521.857	701.87	879.481	1088.41	1462.38	659.281	1041.91	888.209	2151.98	1123.69	1034.92	1139.59	1153.58	961.002	1362.24	1247.3	1025.73	1168.09	1085.45	1922.38
M751T552	6776.99	4964.87	4763.04	3939.76	4107.8	6450.73	5617.25	5787.48	8693.95	4963.56	8151.1	4704.75	7325.52	7233.6	5065.68	8991.33	7710.07	5751.01	9238.2	7045.26	6512.35	5773.87	6173.78	7038.55
M333T761	3207.24	3430.61	2940.92	2760.11	3340.81	3812.45	2557.96	3420.44	3382.36	2841.37	2754.48	1739.48	2139.77	2314.54	2398.32	2844.73	2317.25	2838.26	2796.57	2376.14	2922.95	767.225	2749.46	1826.86
M720T756	11893.4	11332.5	14875.6	16163.3	16751.9	12678.3	11362.3	10659.3	16698.6	24021.9	13391.8	12332.8	7839.5	11538.9	14035	13630.9	35551.1	18586.2	48291.6	18269	16208.5	23540.3	13948.5	44883
M572T327	5028.58	4446.29	7081.72	5333.45	5946.39	4756.98	4869.67	6299.85	3875.92	6054.81	5025.87	6607.93	4027.46	5327.14	5250.02	8337.22	4415.8	2892.4	4093.19	3719.18	4680.88	5268.54	4515.99	4700.24
M524T384	2514.84	426.78	1509.47	686.521	953.048	2570.22	1037.17	1532.19	4430.19	4692.32	4811.64	3488.99	4406.8	3984.15	3532.16	2629.07	1611.5	2369.91	1772.55	2932.12	2571.39	4609.7	3023.27	2396.18
M724T567	938.004	606.262	937.869	825.087	699.731	974.331	1120.84	844.914	1321.84	2366.55	1910.96	1366.19	2354.04	1673.28	1440.78	1462.11	1521.51	1357.08	1878.88	1422.16	1071.63	947.01	750.551	2233.53
M562T94	14274.5	15516.5	34552.9	17160.5	22250.3	9895.28	22337.9	23919.9	14300.9	35387.8	29961.3	32835.6	19138.6	28883.3	33143.6	42664.1	11542.3	8248.84	11160.5	11790.8	11692	17103.2	7709.95	13883.8
M704T374	1777.98	1827.85	1874.79	1896.93	1513.4	1863.81	2209.25	1049.64	2357.06	2769.42	3740.57	2485.33	1713.16	1612.63	2628.52	1800.02	5805.83	1793.71	2325.28	2700.92	2735.03	4377.81	2864.79	2498.76
M489T421	882.795	910.951	922.505	809.604	969.474	1120.57	806.117	1444.37	1141.68	836.571	1250.9	1032.32	799.888	1116.03	755.193	1351.93	1858.49	1628.83	1774.37	1821.65	1364.44	1147.45	1129.74	793.662
M502T348	4427.46	3801.94	5972.8	6622.55	6217.91	4869.63	3905.7	3517.29	7629.85	10772.2	18812.1	10798.9	20862.8	10731.6	10790.8	8894.34	2423.15	1856.26	4390.18	4395.54	3414.07	3707.27	3633.3	3267.26
M398T565	10161.8	9312.36	8105.64	7991.65	8340.89	11188.7	8780.08	8247.47	4588.72	3902.29	4585.32	3526.54	4542.13	4344.56	3992.05	3476.87	7831.2	6808.36	6326.63	8772.61	7447.8	7271.25	7887.17	8377.15
M261T73	6355.11	9476.24	8597.85	6595.13	9263.51	9368.91	5578.88	12093.6	13180.4	8623.74	11968.5	10049.4	11286.6	10545.8	9107.03	11674.5	9378.62	12922.8	12537.9	9870.73	9860.5	17016.6	12202.5	10518.8
M648T783	7934.58	4636.07	10340.8	3707.52	3132.52	6117.06	9860.59	8974.39	1364.4	2748.14	1994.7	1752.52	1146.95	1763.62	1984.54	1947.77	3126.15	2644.41	3904.58	2357.59	6421.42	2883.12	3661.31	4254.95
M373T389	11464.2	7155.28	13145.2	10276.9	7666.19	9888.85	7995.09	9515.18	11820.6	10756.8	10214.9	8917.88	12353.5	11677.6	11314.4	11825.8	15646.5	9423.17	14679.5	9648.99	11795.5	15740.5	12879.2	13498.8
M510T643	14321.7	15160.8	18733.1	33074.4	19935.9	27211.8	29047.6	9565.73	11554.5	11097.4	14444.2	17846	9620.42	8843.83	10300.1	13153.4	13943.7	7968.7	10378.5	15640.8	10530.2	16089.4	6631.16	13398.2
M338T954	923.112	1012	927.006	865.58	1068.35	1021.34	1047.62	1133.08	1204.69	1040.73	1255.81	1035.41	1316.47	1169.32	1103.32	1223.37	1495.9	1068.68	1158.89	1324.09	1350.65	1042.06	1102.01	1034.34
M366T487	1846.2	1470.05	1137.46	1694.82	1697.08	1971.01	1363.5	962.679	884.611	904.133	584.971	676.511	477.715	918.782	775.647	571.447	592.3	1039.7	1137.51	678.628	1625.27	1183.86	988.47	1036.84
M390T763	7539.74	5321.97	4771.71	6001.71	5853.88	9823.63	7824.41	5458.86	6542.03	5461.22	7119.33	7105.49	6674.17	5485.99	5933.06	6162.9	9365.34	7895.43	8036.39	8528.84	8856.82	7859.74	7898.56	8679.84
M292T65	9311.27	8859.82	6396.08	8748.06	7158.06	8762.19	6224.76	3934.86	10226.9	7305.45	4775.21	8818.84	9301.05	7875.77	7125.95	8065.9	12582.6	11248.8	6891.9	9879.16	12126.4	12129.6	8919.82	8347.68
M690T301	3382.9	3637.39	4174.87	4332.86	1349.15	2414.71	1529.28	911.086	4569.65	3364.03	3554.42	2816.69	4019.3	4716.81	4002.17	3394.94	5694.76	3388.31	4910.95	8669.58	5411.37	4333.36	2172.32	6947.7
M184T671	1290.96	847.871	825.895	1100.08	1100.57	1807.85	1549.62	1078.98	3060.14	1524.4	3568.52	1304.26	3631.41	1539.83	1805.3	1956.36	1674.13	2082.48	1268.12	1193.87	2433.29	2465.44	1818.17	3613.47
M704T724	5505.25	9389.98	11069.7	6862.42	6247.47	5908.89	8219.83	6610.24	18288.2	11093.7	16896.8	8338.36	10812.6	9142.6	10061.2	7658.13	30160.7	27075.9	6197.62	27348.8	11540.9	4953.51	15558.1	18318.6
M455T804	2195.88	1718.28	2387.24	1558.73	1715.7	2917.82	2084.25	2017.04	1127.2	749.016	1328.23	1013.87	1198.92	1056.43	926.725	1248.63	1848.85	1275.84	1581.58	1877.61	1777.28	1473.34	1303.67	1362.85
M213T657	2176.41	3661.15	3427.35	5105.78	3915.74	3082.59	3197.21	3968.26	2180.06	3905.73	1920.49	2975.61	1759.46	2279.18	3079.9	3219.68	2552.13	2689.84	2650.14	3380.2	2429.89	2879.45	2364.71	1634.58
M475T98	44448.5	45285.6	69003.2	60530.5	72130.8	33237.6	51714.9	72523.8	54713.4	99970.1	77301.3	84605.6	64822.2	91155	90882.1	105030	38873.5	28345.1	40502	30217.1	41984.4	55897.3	37483.8	38278.5
M439T69_2	6487.16	5666.71	5934.33	5051.92	4951.07	6312.7	4925.49	6067.19	3316.54	4317.75	3883.36	2301.18	2974.89	5006.27	4311.13	2393.18	4451.7	3767.56	4232.47	6026.34	3282.98	3697.38	6094.21	2784.66
M434T764	578.622	525.129	332.635	330.554	526.58	417.683	462.059	680.919	642.064	416.292	438.831	498.563	268.847	504.951	422.533	492.575	593.385	681.015	661.16	725.823	521.142	498.95	900.274	700.552
M396T70_1	9322.39	7021.12	4230.02	7105.28	2507.72	4609.93	10019.5	9086.74	11564.3	8258.79	7356.25	5776.08	9503.94	6440.25	4978.7	11421.8	13289.6	11603.8	10747.4	10797.9	10541	7760.42	9725.17	7000.83
M443T73	7520.11	7106.07	3321.17	5276.71	6583.65	3547.14	6627.62	5105.3	3265.19	2664.46	3143.56	2469.6	5503.33	6260.88	2631.09	3256.15	4311.27	5566.6	2623.47	5679.82	2835.82	1356.4	2257.02	1131.9
M588T413	17716.5	20588.1	20856.8	22403.6	21060.9	26521.6	14374.7	22900.7	34455.6	19495.1	21959.7	24514.7	32023.9	27010.9	28768.6	25464.5	18435.8	26556.4	25076	28915.9	30763.1	23050.3	30394.6	27638
M702T63	7680.1	4230.28	9167.14	7104	9539.68	2552.59	4801.42	4536.45	3985.33	10300.2	7092.06	8783.89	4253.46	12125.7	7673.02	5667.57	3473.65	4488.38	2209.01	2366.37	1474.94	6565.52	2129.52	2291.03
M716T569	2579.32	2247.07	3363.77	3317.66	2320.99	1104.52	1972.53	1836.7	717.569	986.298	812.727	937.992	633.478	551.552	925.516	742.724	1123.93	990.018	1581.25	1796.77	1056.61	2488.38	1261.57	1022.16
M864T569	4492.37	4386.98	5130.1	6819.94	3966.25	3966.52	4016.78	3522.67	1167.34	2078.89	1551.53	1687.61	1181.8	1098.28	1380.82	1275.91	1480.89	1849.06	2387.29	4776.53	3023.26	4161.93	3816.74	1775.14
M674T719	2383.66	1831.24	1226.15	2342.4	2299.77	2266.42	2075	2297.08	3118.65	2092.43	2319.24	2348	2236.7	2763.91	2510.04	2457.74	3693.57	2645.12	2651.37	3321.33	2360.97	4011.41	2674.16	1904.9
M223T74	30191.1	22734.1	21793.5	20119.6	22279.7	18717.1	22398.5	25479.4	29848.1	26981.9	25746.9	24151.3	24237.8	64712	31028.6	39191.2	29727.2	38349.7	28617.9	30938.6	27839.6	20549.4	27040.6	29499.9
M702T391	2629.15	6313.61	7096.56	5533.77	3414.03	2343.65	4486.37	4144.21	16416.3	22716.9	44038.1	13255	18322.6	24536	26397.1	30050.7	9222.96	5851.72	19063.1	7045.44	6307.98	7403.66	9328.33	8601.52
M734T725	10365.1	16509.7	14194.6	15121.4	21892.9	7232.4	17147	4131.92	14721.8	22552.6	23217.4	11255.6	24645.9	21666.6	15511.3	25576.4	35464.3	30334	15632.9	33165.9	17127.7	10790.1	25579.5	23905.8
M1003T98	5972.43	6549.84	13656.6	11349.3	14075.6	4093.96	7636.86	13019.9	9812.62	23074.8	18526.3	19112.3	11486.2	20048.5	21055.8	25204.8	5178.92	2933.65	5164.68	3331.21	4868.02	9738.13	4260.53	5028.14
M144T390	11171	9122.19	11139.9	8627.47	9226.24	9776.98	11131.1	9842.65	15262.1	12745.6	13064.1	14210.5	11040.7	12113.2	14324.3	14901.1	12161.9	11664	15425.5	13243.5	16107.6	9686.8	10219.6	11744.1
M669T569	20318.4	18685.2	18635	19799.7	19051.9	14536.5	15995.7	15782.1	6122.02	12626.1	7277.68	8391.87	5677.31	8854.24	9087.24	5955.98	10921.2	9038.56	9029.35	21677.5	10741.6	18667.7	10208.8	9872.18
M412T682	8242.04	8234.82	10144	9066.65	7613.63	9222.44	9617.16	8852.63	10121.7	7566.8	10611.9	8172.49	10381.3	9894.85	9339.85	11114.9	10416.1	9768.13	11611.8	9635.6	9882.79	9705.39	9050.51	9914.75
M358T74	27809.4	27845.7	32759.2	31773.4	40758.9	39342.5	25826.6	30092.9	46144.3	31650.3	41912.2	35241.5	26643.4	31222.1	27680.7	32631.4	46329.1	64204.2	36100.9	56999.8	54484.5	39311.9	35653.6	30057.3
M493T178	277786	236626	566342	377564	309815	226279	313662	477932	276164	674096	633069	534075	418422	787514	432203	692193	216938	113106	201571	159193	155729	357154	250498	198730
M419T647	2280.77	1311.35	2330.18	1654.21	1809.24	1672.41	1748.39	2061.93	3099.35	3073.29	3558.25	3040.3	2300.76	3147.06	2645.55	3010.68	2265.41	1896.56	3561.16	3317.57	2245.78	2510.93	2240.72	2283.59
M612T646	2290.05	806.379	1736.91	1694.1	1369.55	1243.77	2268.94	1941.74	2390.21	2485.77	2481.79	2423.26	3009.17	2815.9	1921.58	1882.49	2359.76	1789.9	2971.78	2210.84	2351.37	3308.21	1744.08	2602.61
M1048T638	29656	31973.6	29149.8	21050.9	23428.6	33123.4	30212.2	35737	29323.9	28852	25499.5	30324.5	34257.8	13590.3	28315.5	25574.8	33629.7	37388.1	34650.3	36026.1	32608.4	31088.1	35769	35827.7
M923T578	7996.93	12274.3	11289.7	8380.04	5027.5	8666.38	8022.91	8258.45	5555.53	3865.61	4736.9	3423.87	4621.06	3950.51	3709.78	4017.94	7425.95	5578.79	6386.53	5926.92	6637.97	5738.56	6033.76	7458.86
M267T565	907.021	746.602	737.463	633.33	1008.17	1220.84	549.967	1260.54	1347.27	983.922	1644.37	1079.39	1455.71	1597.28	867.862	603.851	1365.87	1403.14	1349.81	816.575	1185.97	1354.45	986.582	1332.85
M375T569	21887.7	19468.5	20441.8	22238.3	21856.1	15839.5	15185	17370	9167.36	12854.6	9381.85	14744.7	9199.72	14739.9	10471.4	10272.2	12846.6	9774.79	12253.5	24479	11540.8	15697.7	12756.3	11423.9
M617T634	16726.4	15421.7	13872.3	10688	16790	9184.9	10416.1	11772.9	5929.69	10874.4	10532.8	11759	7077.28	7944.65	6907.37	8734.14	6980.82	8804.17	6445.49	6369.97	14022.5	12895.9	8872.74	5520.27
M471T491	1974.36	1637.5	1401.98	5084.35	1913.53	1722.9	2799.67	2945.9	4353.25	2681.33	6760.22	1406.57	1505.86	1826.41	3470.83	1972.77	4788.86	6786.95	4409.43	5474.33	6050.83	3149.04	2177.39	2888.52
M309T570	4517.31	9152.53	5098.07	5867.83	4472.58	3794.49	4689.51	1474.32	2093.86	1219.99	1469.7	2342.82	2597.41	2121.83	2992.89	1592.33	2832.02	2377.27	2891.68	3148.98	2820.54	2854.74	2185.52	2483.56
M736T630	6093.81	5354.65	5170.9	4485.75	3031.43	6762.09	4613.07	5117.9	2554.89	3882.02	2018.3	3637.36	3785.93	6792.39	3569.3	2291.08	4498.92	2690	3623.57	3320.28	4306.46	4356.57	2584.16	4322.15
M792T567	1999.79	1648.03	1606.92	1496.44	1734.48	1431.62	2627.59	1602.12	655.48	942.564	742.945	677.424	639.185	807.833	693.682	641.537	1322.53	1198.87	1168.95	1316.8	1552.95	1690.82	1254.48	1180.32
M685T579	8608.36	5169.56	4224.7	4060.68	7092.81	5802.06	6563.57	7134.26	3182.42	2410.92	2965.78	1602.65	2953.08	1465.85	1364.68	1139.17	6266.19	3549.01	2828.48	3646.89	2538.3	2580.88	4863.79	5464.21
M507T308	20035.1	19546.9	21071.8	17344.1	22233	17435.1	17552.3	20363.2	17794.4	21972.5	19807.4	19103.9	20389.9	21040.9	20584.2	26739.4	15622.7	13974	19013.2	14113.9	15789.8	20057.5	18009.4	15731.4
M301T183	70779.4	56248.8	65027.6	52768.6	54448.8	58015.2	73107.2	67105	53644.4	58297.7	63752.3	54583.7	75016	68205.5	57998.1	72977.9	50337.2	58563.1	50156	52039.3	52137.8	54653.8	57576.9	54533.6
M352T142	144901	139500	242246	98493.4	29912.1	200386	115663	187015	75830.2	55058	98542.4	173694	85688.1	118618	203561	158850	132278	32365.9	138472	37884.8	30371	41735.3	21344.7	74518
M156T561	652.452	612.554	702.032	753.028	783.5	737.54	884.358	699.248	2282.02	2144.9	2107.89	1902.94	2880.45	2660.8	1783.95	2532.79	877.191	1283.38	1059.34	1117.3	430.521	1200.45	1205.79	936.358
M1044T746	448.67	459.61	1234.78	219.929	155.682	1515.77	180.86	358.389	5826.46	2356.75	3465.36	4039.19	5788.97	8265.93	3409.42	9261.11	1129.59	1710.95	1841.78	1825.2	623.617	447.965	1356.93	2549.42
M480T668	1237.09	1706.4	847.035	1155.96	1382.65	671.594	1088.64	1486.25	1772.87	1249.21	2075.74	1078.62	1682.98	647.839	1766.33	2084.75	1791.11	1900.94	1505.49	1470.67	1458.28	1231.3	1709.96	2323.78
M410T666	2467.29	3028.52	2173.66	2738.58	2437.33	2657.62	2531.52	2670.48	7682.92	4445.56	6316.65	5527.24	6410.44	5767.29	5515.6	6511.46	1735.03	2847.47	5367.18	3886.81	3338.72	4423.48	4001.61	5742.74
M262T455	1468.27	1482.91	1843.31	1419.63	1360.58	1953.31	1421.26	1589.58	1153.89	1794.14	1002.62	794.182	1484.94	1714.9	1738.18	2347.2	1873.54	1811	1788.29	2094.12	2374.49	1810	1456.67	2206.11
M255T496	26629	26817.2	23401.5	30066.3	36343.6	41980.9	34624.2	45312.1	79151.5	42138.8	25366.1	39459.9	52260.8	37708.5	38053	38547.3	48760.2	40436	36457.4	65328.8	68401.4	62581.4	41827.2	31290.8
M271T390	4785.56	4495.82	4736.3	3378.77	3766.87	4296.11	3992.75	4099.25	6072.74	5464.06	5261.01	6641.12	5025.3	5641.98	5377.51	5898.53	9192.01	4914.89	4459.5	6069.86	8922.66	6262.46	4221.45	5316.51
M909T569	3457.47	3130.2	1443.38	4068.27	2047.38	1577.16	1213.15	1405.11	540.007	1132.94	636.582	711.573	622.794	590.989	745.842	836.469	919.078	800.123	648.871	1649.09	1041	1966.44	1030.19	758.504
M576T655	1322.69	1460.4	1840.48	2265.52	2100.04	1127.36	1243.65	1271.51	1109.34	1733.04	1374.82	1551.68	713.311	1282.59	989.976	1485.6	1065.04	1235.83	1164.45	1145.8	1193.54	1263.08	865.734	1117
M469T291	870.338	1296.43	798.078	2086.92	1903.97	2677.91	902.862	1993.34	3107.14	825.799	3121.05	2298.31	3050.19	1881.13	2820.94	2581.06	4288.7	2430.44	3441.27	3497.17	3115.09	1619.31	1273.35	5847.86
M199T63	25224	33608.2	26179.5	25815.6	27165	27842	23025.2	30539.5	25572.4	26599.4	27310.1	35691	40794	42691	26028.4	24027.8	45215.1	45599.3	34302.8	34625.2	33466.9	26073.7	40589	25892.2
M565T569	7272.25	12315.2	6606.49	9526.42	6204.4	6331.32	5566.29	6473.28	2602.88	4623.36	2270.51	3818.16	2455.15	2193.03	2868.16	2151.65	4613.31	6158.56	3438.93	5737.05	3994.64	7418.93	3837.02	3850.41
M181T196	13491.5	20934.9	14679	15740.6	12418.9	15231.1	16023.7	4260.86	9223.73	7875.2	7743.83	5955.69	6310.89	13780.2	10052	8361.53	9186.6	7574.58	8816.17	10796.9	6168.2	13507.8	7094.18	7814.33
M1116T384	12215.6	20661.7	17421.9	16874.1	9569.37	10449.6	8553.8	20241.8	7615.83	5855.87	5976.48	7301.54	10308.3	6922.96	5926.6	6445.11	10713.9	9099.62	7456.71	11928.2	8818.47	10438.9	9804.52	6468.65
M133T293	2425.11	2954.55	4888.23	3286.59	1807.49	3534.55	1680.98	5257.46	5815.84	1736.29	4357.18	2039.41	2542	9200.8	3419.86	1736.88	7533.56	5296.27	3522.32	6696.35	6068.49	3787.98	4261.2	11186.9
M319T583_1	4875.22	6552.96	2703.18	5767.31	6307.07	10651.2	11216.1	6297.63	3642.41	4143.62	3210.68	2085.51	2181.64	3659.26	1982.57	2082.02	3249.25	2238.32	3282.73	4730	3498.61	5325.39	4393.9	3834.18
M373T569	88020.1	46761.5	87846	88480.7	51519.7	39547.2	42997.3	39696.3	21009	45442.2	23081	26438.5	21658.3	25108	30131.4	20266.3	30987.5	28832.1	28229.6	63557.9	30453.9	37995.2	30707.3	27280.8
M569T583	23423.3	27851.6	21342	21924.5	25779.8	28012.3	63111.5	28335.4	25381.3	7715.71	10883.5	4756.42	12961.3	5740.63	6280.24	6843.72	20535.6	12600.1	17337.8	11953.7	17763.3	13633.7	17569	17335
M743T300	2713.8	3163.81	1700.33	5492.74	3992.45	1928.46	1140.56	2430.54	2433.8	1291	2179.25	3725.1	3995.6	3495.46	1948.84	1983.01	5707.58	3781.62	5815.14	7129.05	5003.57	3781.41	4725.88	2528.32
M242T804	744.261	654.016	828.386	435.562	778.331	791.314	785.794	624.749	784.095	761.666	973.112	972.351	427.88	752.875	732.989	795.333	889.965	719.26	991.739	961.329	1127.05	901.718	773.785	765.888
M943T824	1455.29	1947.67	1663.2	1402.04	1410.05	2011.91	1758.17	1567.48	1866.18	1723.62	1138.64	1775.53	1976.5	1632.11	1645.54	1920.33	2320.24	2109.69	1885.48	2090.43	2192.15	1614.52	2002.31	1692.76
M521T651	1288.77	1055.29	1148.29	979.689	886.073	1281.79	500.397	576.086	958.032	829.577	625.506	957.671	908.032	1044.43	1183.93	1135.2	1588.77	1186.37	1652.05	1702.27	999.806	1369.99	1595.06	960.615
M503T337	29738.3	23310.3	22167.6	25855.1	29447.1	21561.3	18725.7	21745	18634.7	4684.67	11225.3	23107.5	20396.5	11168	13425.1	4238.77	19508.5	16302.9	13489.8	22403.4	9670.23	23016.1	20223.1	19994.5
M283T316	5348.83	18200.4	19337.9	34454.6	5438.62	21595	36254.6	46618.6	29137.2	31491.6	30175	34647.7	32006.3	31100.1	21223.2	27264.7	51298.6	96913.7	33983.7	32827.9	78310.2	24622.3	34508	82587.6
M227T157_2	1.2508e+07	1.2757e+07	1.1762e+07	1.2354e+07	1.21108e+07	1.09967e+07	1.36097e+07	1.29472e+07	1.10637e+07	9.32423e+06	1.21837e+07	1.06566e+07	1.10034e+07	2.61841e+06	1.04282e+07	6.19671e+06	1.21164e+07	5.56597e+06	6.44157e+06	6.38621e+06	1.06489e+07	1.28118e+07	1.25923e+07	5.6023e+06
M722T198	7246.89	14824.8	13766.2	11625.5	11684.1	7532.65	7546.08	17539.6	11782.9	15504.6	14803.8	13850.8	16983.8	18574.1	10079.4	15195.7	14984.6	16153.9	13501.1	14884.1	16188	14762.8	16177.2	16333.2
M491T580	2240.99	811.053	2968.23	4573.51	4787.6	6459.43	5005.98	3222.67	2386	2246.42	1404.42	1790.16	1917.26	2141.01	1194.74	1994.38	2311.66	1272.09	3004.39	1291.8	1636.93	1136.87	1552.04	2652.01
M1104T667	1366.77	1068.09	454.937	204.191	842.361	1815.42	736.885	1048.45	1319.74	942.435	1583.14	1351.6	1710.92	1092.42	1214.24	1767.46	1623.05	1913.73	1235.57	1060.56	1527.21	1773.1	1325.18	1697.85
M509T511	476.97	557.309	674.21	348.586	538.942	1270.14	549.128	813.905	1038.88	514.162	1052.14	1061.82	1050.4	1081.62	614.851	1192.06	1123	827.666	890.843	859.565	1007.97	966.36	853.143	1377.83
M127T970	1965.02	1925.96	2769.58	1546.17	1715.03	2223.22	1502.26	1492.09	4076.51	6336.05	3253.13	3716.92	3593.37	6068.9	6064.8	4275.46	3956.65	920.653	5819.85	1573.47	3062.54	4269.53	4114.24	5543.29
M763T756	6762.7	4971.86	3978.91	11581.3	5574.91	11368	8613.1	6487.53	16105.8	7395.39	9337.1	9275.34	15840.2	7946.63	8549.6	11377.9	7011.44	25466.1	9851.29	9421.41	15994.4	13573.7	11687.5	18067.8
M283T902	1826.53	1797.05	2132.19	1337.32	1531.68	2240.18	2056.7	2357.05	2846.69	2174.77	3390.6	2090.97	2702.7	2305.85	2340.49	2728.4	4263.05	2940.03	3295.96	2781.14	2637.5	1975.59	1986.72	2120.38
M420T523	930.801	1164.25	1909.77	1191.51	1161.78	1239.43	972.488	2041.85	2682.41	2545.82	3152.61	2796.66	2538.03	2182.65	2345.88	4150.29	2832.59	1603.05	1846.78	2597.63	1673.21	1649.72	1512.28	1971.49
M648T569	1664.91	2167.48	2673.05	2414.22	4134.32	1505.57	1729.68	1850.53	621.095	1255.67	802.946	956.131	546.805	643.832	759.04	520.867	1170.69	1150.96	853.891	1706.06	938.838	2438.89	763.229	1102.41
M691T638_1	112838	117968	126265	120321	104363	116212	114056	127151	118882	120086	112152	128253	127012	118651	119435	113145	125237	133991	142450	147685	120577	121215	125133	123004
M357T95	28481.6	24416.6	42656.4	31589.9	35476.2	16101	31134.9	44891.4	31967.6	53882.9	49694.4	20969.8	31790.2	45689	54287.8	64593.9	16883.9	16074.7	27169.2	18583.2	21919	29197.9	21613.5	20900.7
M752T744	3492.34	5346.56	2638.86	2763.29	3228.5	4856.72	3037.17	3158.1	4603.36	5236.37	10457.6	3714.61	4123.79	4613.88	5419.62	4445.92	12624.1	6035.57	6874.38	6180.95	5987.22	4538.6	4546.23	4302.28
M302T80	40001.8	69470	35708.8	42458.5	40771.9	66815.4	59039.3	73929.1	49800.1	40215.2	46483.7	28096.7	59127.3	40457	54438.5	65448.5	38732.3	26496.5	46303.4	31387.2	42615.8	33942.3	40078.9	37468.2
M212T714	13394.8	17124.7	11087.3	12414.8	16258.7	21054.6	16813.7	20384.8	24488.5	10449.2	22390.5	14605.9	21859.6	14615.7	16572.7	17587.2	21386.1	21000.8	19425.5	18065.2	17165.1	19325.7	21183.9	23442.3
M335T431_2	8175.59	11720.1	7699.96	9976.86	9935.38	9819.05	8162.84	9632.78	11449.7	11924.8	11606.2	11830.2	18728.2	11572.9	11324.8	9765.02	7794.34	16191.5	11430.8	9684.76	13560.8	15878.7	13365.3	12166.1
M607T719_1	1973.85	1890.26	1989.89	1527.3	2228.67	2750.31	2458.39	2647.75	4305.8	1175.44	2622.28	2256.37	4300.65	3518.32	3083.33	2491.81	3200.62	2401.66	2317.41	2246.24	3623.58	2871.69	2733.28	3075.58
M264T428	1567.51	682.484	1519.2	1421.95	2195.95	2308.93	3064.82	4732.93	1851.12	376.551	163.338	900.408	386.224	78.2378	195.226	654.778	9552.46	4021.89	4255.81	4652.61	5102.48	4095.35	5392.92	1154.67
M390T390	3656.07	6663.01	6269.43	4522.45	5947.56	5670.15	3122.09	6191.34	12043.1	11298.2	3179.67	9909.63	5639.43	7210.41	9950.96	10551.7	6205.82	8920.41	10864.6	8478.13	14438	9325.04	8790.92	3018.31
M259T485	2640.54	3132.79	3256.74	3360.14	2305.03	1643.67	1782.39	2473.93	4054.29	661.429	1287.16	1995.61	1874.91	2895.11	3174.56	3189.17	5569.79	4300.95	3659.25	1951.79	3058.56	3709.4	4023.13	3907.06
M313T98	29875.5	29688.1	45440.3	43764.4	46151	22305.1	33354.7	49433.3	37105.6	64083.3	53675.5	55376.3	42936.3	56670.9	55364.5	69553.3	26796.4	24130.8	26551.9	23114.6	24890.3	38204.3	23824	25865.7
M422T384	417.934	474.791	412.242	723.158	516.3	388.21	613.978	343.129	381.217	240.244	557.847	419.218	312.993	226.879	180.452	461.285	281.538	313.647	350.47	253.39	334.189	465.643	444.297	270.425
M679T62	10167.1	4497.65	5078.57	9539.56	10833.3	6817.48	3350.38	7267.76	8484.76	39441.3	12024.8	8034.83	1913.88	14814.6	10991	9855.66	14766.9	19435.4	8453.56	7496.43	18598.3	8796.71	8680.15	15805
M273T524	2128.12	3127.25	2899.74	3523.1	2547.41	2172.27	1125.73	2597.72	4265.57	3459.13	2261.23	1870.55	4096.96	2075.27	3345.82	3149.19	2958.05	3427.39	4765.75	3164.29	3439.72	3510.91	2736.51	3579.98
M839T515	1165.2	1072.41	522.159	457.763	647.486	1618.3	1227.88	909.285	2643.58	1000.55	2670.52	1620.07	2886.92	2060.03	1024.16	2675.83	2300.86	2083.97	1281.43	1675.7	865.49	1977.79	1050.25	1464.13
M317T682	1023.06	1155.76	1211.87	1073.86	907.972	1217.79	1387.05	977.374	789.505	741.422	942.039	731.327	620.079	574.633	676.608	694.602	972.973	955.043	1195.91	653.248	814.268	874.361	760.051	961.895
M273T900	1035.25	1038.59	893.927	693.021	573.465	1177.67	967.249	1052.2	2045.98	1216.47	2057.99	1342.13	2624.73	1357.64	1701.21	1939.42	2239.16	1725.76	1367.28	1145.49	1553.45	900.584	1164.31	1076.28
M395T74_2	2803.69	5620.79	2060.31	3845.29	3440.22	5507.02	5270.56	4926.87	4576.14	5106.21	2832.4	5624.32	1285.84	5761.92	7769.24	4673.49	7234.06	4425.99	7213.42	8401.35	5378.39	4574.8	7704.22	4818.51
M775T552_1	2059.06	1751.38	1380.82	1292.21	1623.17	1849.18	1389.72	1726.72	2153.96	1423.27	1969.8	1672.92	2343.23	2249.49	1351.23	3230.29	2251.04	2056.91	2538.95	1324.16	2513.07	1884.24	2077.3	2085.06
M639T494	2020.6	1428.51	2122.72	2078.31	1403.41	1788.02	1857.55	3110.96	2608.96	1755.9	2951.69	1810.29	2040.91	1703.43	1606.54	3448.53	2922.08	2616.15	2414.67	2491.17	2286.08	2135.89	3217.27	2735.37
M519T401	7779.45	8503.12	8658.74	9192.3	8567.03	4725.34	9032.89	9011.61	8890.84	10922.2	11353.6	16668.2	8031.07	13790.7	13652.5	22815.7	6199.37	3961.27	6797.94	6370.65	7682.72	7315.38	6174.28	6550.96
M693T667	1547.71	1882.69	1863.33	1743.67	1800.79	1343.75	1982.39	2291.81	2580.79	1905.73	1601.3	2179.63	2580.3	2060.15	2018.39	2339.19	3236.91	2579.21	1815.47	3117.57	1623.73	2454.87	2447.91	2145.52
M507T569	2089.51	2298.89	2000.48	3189.74	1681.52	1708.05	1809.82	1801.62	737.462	806.192	1066.97	711.652	605.624	648.442	645.702	1105.33	1384.17	1244.69	1123.7	2333.06	792.451	1829.15	1217.04	1277.25
M719T482	2494.67	2985.74	2169.35	1826.73	1791.37	2454.22	2191.23	2879.09	4694.21	4237.04	3964.96	4564.98	3898.87	3817.45	3160.63	5433.93	2748.67	3464.08	2876.39	2069.04	3543.02	2837.45	3301.38	3014.11
M730T577	3474.77	4493.33	5071.28	2449.71	2707.7	4165.08	10186.5	5000.22	2087.59	1176.19	2041.59	491.017	1171.89	818.727	1213.3	1203.15	2980.61	2374.5	1915.29	2643.82	1667.18	2763.37	1625.98	2193.81
M239T579	21467.6	29047.8	24267.1	13837	15193.7	15980.8	32547.7	17179.2	10856.7	12702.3	14421.5	9525.95	15462.1	12498.3	11509.9	6940.68	12323.1	8351.48	10744.9	19598.7	12498.5	10541.5	20294.5	11351.6
M720T398	4572.31	4072.79	14384.2	5530.56	9868.96	5308.91	6903.1	14503.8	16604.7	23579.7	29044.9	23022.2	18180.8	29824.7	18459.8	41914.4	13008.1	12511.5	14908.7	10631.9	13250.7	14501.2	10335.5	11837.7
M374T784	5005.81	5672.05	4848.63	5202.09	4053.45	5594.9	6220.71	5061.61	7164.76	5043.99	6064.94	4288	5149.87	5385.64	4908.54	6987.76	6307.01	6741.92	6841.31	5990.27	6320.03	5846.43	4814.36	5874.99
M311T570	1295.03	5315.09	4967.75	5370.19	2865.43	4021.88	4248.03	4260.14	970.482	1903.49	796.167	1689.41	928.039	1072.98	1991.34	1611.14	1706.88	1599.83	1717.76	4146.24	1875.67	2263.69	3893.65	1603.92
M671T779	2649.57	2996.08	2898.2	3847.53	5312.5	3042.89	3875.44	5304.9	9994.69	5147.2	5705.96	3813.53	4078.03	4942.19	3510.04	5490.98	5798.3	6644.33	5848.29	5026.69	6337.71	4036.6	5841.55	3043.46
M231T737	3651.57	2504.84	2326.51	2365.36	2131.6	2488.24	2864.57	2907.69	1300.8	1410.49	1233.19	781.843	1687.3	1637.81	1457.55	1587.83	2756.64	1244.98	2670.84	1407.05	1600.83	2123.04	1931.64	1786.05
M571T569	17082.2	15582.2	27484.1	16685.9	15888.9	11995.6	14076	13562.3	6677.79	9417.82	6744.04	10338.8	5705.65	7472.77	9022.93	5935.08	9117.45	8464.94	8349.5	19027.6	9513.17	11389.2	11737.2	8362.61
M246T727	2884.21	3008.6	2659.8	3254.41	2670.82	2866.72	2703.54	3012.55	2587.61	2271.75	2199.82	2797.32	2643.29	2173.31	2093.2	3029.57	2400.96	2431.72	2745.71	1544.57	2378.35	2836.53	2255.45	2819.55
M331T140	20216.1	31494.8	68362.2	36171.6	66121.2	22664	36095.4	27170.3	18544	46954.9	58770.7	59927	46293.7	85456.5	62502.3	58352.5	16812	17871.4	13567.5	17676.8	16859.1	32612.8	20833.4	20236
M447T316	4517.11	24741.6	21954.9	24817.7	20193.6	41960.4	7436.98	7808.8	15576.8	21779.3	16607.2	18060.5	18600.8	15659	20994	13657	35749.1	14862	21891.4	65053.4	44006	36205.9	44054.6	45708.8
M493T408	43294.8	51007.1	82673.4	46903.9	65157.9	36131.8	51079.8	82589.9	69395.8	104513	99941.7	117127	82295.3	91999	98142.3	143456	34244.3	30025.1	43910.8	35824.1	43245.7	47023.2	41215.1	39103.2
M612T441	3255.65	2992.29	2301.04	1822.17	2176.79	2650.16	2290.99	2179.17	4742.61	3222.01	4676.21	2985.39	3989.94	5902.71	3815.72	3265.82	2592.92	2936.07	2844.08	2831.61	2876.66	3690.32	3093.85	3826.87
M725T389	1845.27	2497.25	3108.42	1683.03	2803.07	560.946	1180.84	883.272	5457.54	9059.04	15969.8	3910.82	7333.83	11129	9409.25	13330	4323.11	2397.64	7157.34	1981.92	2035.23	3398.83	3985.77	4361.32
M712T751	1207.63	838.588	1426.07	1057.29	1346.71	872.327	524.211	328.378	1803.9	2330.89	1664.08	2998.97	2529.44	3292.5	1864.66	2790.04	1852.67	1776.87	1452.05	1555.37	1073.9	1189.68	1101.39	1381.09
M396T72_1	3579.49	5814.66	7388.9	10437.5	7107.35	4517.16	5190.59	8566.93	9295.34	7236.17	4201.85	9057.57	12067	6196.91	9274.75	9698.53	10774.7	8767.85	12620.8	11179.8	8357.82	8271.23	8230.66	7160.32
M410T391	7763.67	5189.98	7780.16	6174.85	5979.79	5315.02	5584.41	5667.36	8371.22	8744.69	6098.29	8034.27	7715.85	9060.79	8132.43	10839.7	8116.74	7302.47	9310.8	10871	7225.38	7783.59	5684.65	7573.74
M465T622	7755.51	7158.54	8303.9	8439.54	7214.75	7660.18	7551.04	7795.05	4562.09	5353.54	4310.97	5822.46	6515.34	4999.75	4242.58	5811.92	7438.99	5745.12	4327.63	7724.64	5386.14	7969.5	6984.47	5324.83
M627T761_2	1054.68	711.433	854.463	989.47	1045.54	955.378	1407.03	1099.76	1044.72	481.667	634.587	510.897	678.127	641.133	735.822	797.153	840.925	775.112	734.128	321.923	878.102	975.2	629.735	770.316
M654T650	3449.19	2538.98	3756.64	3933.86	3007.37	3385.58	2963.48	3271.98	1026.78	3355.1	978.234	2170.38	1476.67	2418.45	2703.48	1695.02	2512.39	2373.29	2413.75	3472.02	2351.47	2008.5	3470.97	1898.77
M471T835	1882.35	2335.24	1701.22	2281.51	1676.91	2344.22	2038.69	1801.16	1851.97	2076.59	2396.34	2159.74	1259.85	1367.75	1622.37	1447.47	2492.99	2227.76	2299.16	2331.43	2475.17	2313.87	2246.06	2089.88
M606T336	52917.5	41705.2	61980.2	77700.7	51539.4	47073.5	49141.8	57250.8	42283.6	41181.1	47523.3	39770.2	39914.4	41897.4	33326.9	38778.7	43883.2	45805.7	33331.8	49894	40734.2	40860.5	42401.4	47854.1
M968T638_1	7541.17	4321.96	6649.83	5075.17	5917.4	6958.7	4068.8	8567.93	7689.95	7503.94	7616.07	7571.67	7253.8	8630.22	3036.15	7370.84	9189.32	9666.84	7803.05	4543.15	8226.49	9946.45	12057.8	8357.1
M246T1008	3319.41	3020.88	2998.87	2849.51	2827.2	3457.06	3333.08	3468.71	3313.14	3118.35	3125.14	3395.7	3477.55	3049.86	2879.42	4032.26	3652.58	3394.23	3342.5	3605.78	3767.95	3225.48	3523.3	3292.08
M697T68	10295	9801.65	14485	10791	12365.5	8691.85	10770.6	10498.6	8914.31	15295.8	9644.71	10202.1	6245.16	10327	10029.1	8049.68	9464	8983.89	8238.08	7586.79	8226.64	12252.5	6960.86	6839.93
M461T558	525.2	689.825	857.26	482.608	569.629	556.037	509.624	429.26	917.992	891.205	830.106	898.472	628.999	359.548	651.496	1230.82	1603.42	1348.31	1393.03	493.92	712.495	668.695	1517.59	607.693
M423T70	10466.9	21770.7	16298.9	18890.1	14968.5	10639.4	20989.3	11855.1	17075.5	15411.8	14845.6	14003.3	15995.2	18511.4	13476.1	17562.4	12324.3	10826.6	7571.45	13347.1	8313.4	10518.4	12305.4	12202.7
M189T73_2	57729.4	54296.3	58740.2	43963.3	47167.2	67350.7	53596	61082.6	75854.9	61970.4	70205.5	63871.1	62637.5	61628.5	68536.2	76435.7	76977.4	77227.4	68027.1	51396.1	62118.3	57643.6	69753.9	73023.4
M380T67_1	5668.44	3637.19	5757.09	6275.03	4324.96	4247.26	4578.75	2590.7	10493.7	3686.21	2718.24	2832.83	5931.87	3487.91	5759.59	11120.6	12675.6	5012.3	4399.71	10775.2	8421.04	4747.78	7721.78	8101.04
M542T646	4524.12	5416.63	4400.79	4357.22	3965.62	3725.39	5043.49	4060.22	6124.42	5254.31	5040.49	6465.91	6187.8	5611.75	5993.11	5224.37	6254.93	5453.47	6651.68	7788.74	4434.23	6862.47	4749.54	4183.07
M929T634	6189.86	8283.05	8729.22	1416.07	8712.39	11152	10818	7387.89	7783.93	10335.6	9826.82	8158.14	11550.7	5717.04	8479.97	9076.89	10145.5	12593.9	10575.4	9106.47	11741.5	10436.3	11383.3	11893.9
M694T384	3369.19	3776.86	4427.14	3493.8	1569.52	3172.34	4983.25	5488.13	7219.11	6303.81	10201.7	2276.74	4103.58	6638.21	5024.9	6558.52	4548.57	5688.4	4961.64	6161.37	3393.87	6966.94	4992.55	6531.09
M345T715	1920.93	1326.19	1442.81	806.654	1601.97	1422.29	475.735	1585.83	11534.4	6008.33	9830.33	12630	11292	11380	9155.35	11993.1	2319.75	2561.54	1303.37	2734.89	2120.31	1670.26	1283.57	2120.52
M155T519	1599.01	1692.21	1953.79	1397.55	914.424	661.326	1449.98	926.334	685.649	811.34	629.033	1058.88	1218.66	1425.3	975.977	1137.22	422.218	642.139	861.002	886.989	604.6	769.003	1150.41	1227.98
M1051T753_2	1883.42	1001.11	1073.74	1597.3	846.601	1416.3	1402.72	827.365	3600.85	1099.51	1091	1135.6	1098.93	1721.9	1370.46	2037.59	937.783	2463.31	1762.44	1560.08	2487.3	1608.17	1917.78	2467.76
M594T449	1181.34	2118.27	1759.67	1289.88	2253.7	3129.72	1833.73	2804.22	3309.9	3063.43	3677.8	4203.5	4787.47	2769.55	2767.94	3531.23	2338.62	2608.25	2468.7	3410.87	3416.82	2957.12	2551.88	2754.88
M445T316	24464.5	7472.94	26389.7	27778.8	9775.45	25959.8	9402.2	21686.2	18175.6	20359.4	20855.1	21273.3	47268.1	18974	18416.5	16086.1	20044.3	58261.8	48406.6	75695.4	51003.7	24557.5	23339.7	23760.4
M263T839	1332.81	1368.08	1564.27	1408.47	2500.45	1697.62	1903.28	2229.51	1735.49	2343.74	2505.8	2511.77	2728.87	2731.9	2188.44	2286.75	2585.75	2286.15	2147.79	2603.18	1960.97	2255.05	1947.78	2062.19
M336T563	1194.1	1631.6	1301.03	1284.51	1376.67	1266.08	1205.94	1313.1	3885.51	3133.42	3634.28	4073.94	3384.34	4174.56	3917.1	4324.35	1192.99	1961.25	1650.24	1126.92	2233.79	2040.53	1649.41	2317.81
M599T460	10584.9	8484.63	1763.86	9608.84	11546.3	9135.06	13783.3	12497.4	24638.9	37544.2	35542.9	29812	2550.54	41007.7	37119.5	46997.5	11393.2	9740.3	19111.2	11375	15018.2	17391	15129.5	15841
M282T200	5334.41	5386.57	3557.73	6157.41	5966.65	5358.26	7813.98	4921.62	7446.28	5283.26	5642.96	9485.09	5318.5	6659.69	4856.51	7066.65	7269.92	7399.74	6997.28	7767.79	6380.8	6448.59	5821	6851.65
M527T577	5887.32	6404.65	5732.18	4832.17	6319.66	6606.65	4605.37	5318.3	4792.6	4153.45	4205.65	3445.23	4407.02	4243.06	4401.26	3401.42	4557.26	2978.57	5068.2	5597.96	3369.68	4207.05	4372.43	5909.95
M337T458	2392.69	2701.37	3005.88	2104.22	2978.93	3345.66	3416.32	3085.01	4461.53	6161.54	6149.08	5480.26	6253.83	6893.14	5490.75	8091.1	3020.61	3038.84	4872.26	2998.34	4008.07	3810.03	3685.83	3600.46
M389T569	3711.89	2899.77	6197.29	4723.58	3726.52	3343.13	1637.69	3153.97	1691.39	2817.28	2213.84	2062.49	1406.84	2084.97	2618.26	1962.93	2526.32	1866.41	2568.48	2406.32	2278.02	2771.2	1982.27	2442.59
M230T266	6872.77	19211.5	4368.05	3129.84	8788.74	3473.47	3586.21	6017.25	2651.01	4168.97	897.768	1844.78	1334.21	3119.44	975.4	3487.44	551.008	514.64	1308.83	1487.39	751.992	695.229	1209.24	5826.16
M564T385	2054.52	914.873	439.099	228.317	1683.32	790.054	1466.6	1366.56	1462.12	1537.74	1577.6	838.019	1640.31	569.294	1275.6	1366.31	2523.54	1840.13	2372.32	1563.11	886.601	1832.02	1819.36	2853.5
M245T623	2237.67	2493.82	1897.42	2881.96	2787.49	1124.16	4089.11	2037.89	9194.59	2584.96	8848.88	3665.12	5767.24	2583.38	4983.02	1779.79	4978.23	2871.02	6298.5	3612.37	3210.48	2755.4	3065.15	4340.4
M615T633	8615.08	9629.36	4111.21	8378.55	7079.5	10131.9	11564	5843.92	2949.56	5347.59	1186.46	3722.37	1434.53	4458.49	6522.03	6632.61	6241.19	4533.46	2960.05	7852.27	5658.94	5084.83	1871.65	7069.47
M532T579	17383.2	18691	28669.6	14220.4	16623.3	23172.6	43452.1	20985.9	8686.51	4768.9	5966.3	5785.15	11101.1	8016.4	8967.39	3960.34	12887.5	8820.47	16952.8	17414.1	10524.3	8056.18	11232.4	18579.2
M423T481	890.587	1113.71	1119.6	891.572	900.495	909.419	723.464	1593.29	525.875	1306.41	1204.74	1218.97	1717.21	1135.14	1295.7	2189.51	1247.32	1385.17	1228.1	1338.98	1357.46	1061.03	1446.7	1307.59
M447T311	8056.16	7931.35	7107.33	8132.69	5349.34	6926.75	5684.65	11460.8	11076	8082.24	15463.6	8916.08	10520.4	17225.5	7470.58	12864.3	5070.68	6470.38	6194.48	6592.89	4608.77	4722.19	5552.31	5822.93
M547T70	3903.48	3865.15	3200.89	6045.57	5709.27	5444.59	6017.99	5263.6	3421.79	6197.78	5236.61	5178.64	6203.53	6313.74	4229.68	5140.12	4446.34	2703.23	3244.47	3240.62	2644.54	4700.75	4366.85	3640.01
M526T554	722.451	944.336	712.31	872.811	812.69	1063.37	879.613	844.23	1195.2	1089.94	1354.71	587.924	1583.71	548.866	1144.72	1033.72	1519.19	1106.88	1814.43	1564.4	1838.05	1265.63	280.179	1379.97
M374T824	843.496	1032.17	1097.49	911.11	876.693	903.688	943.482	904.835	10340.1	7917.88	8490.51	7706.14	9975.37	8932.36	6208.61	8219.73	1051.18	701.532	2181.4	2244.81	1611.01	957.77	1329.5	2026.81
M943T93	535.177	466.617	805.687	275.451	689.442	739.112	709.508	747.334	1075.8	868.443	1671.27	718.558	1037.35	1118.71	1032.91	1742.6	882.016	624.116	975.629	666.988	1000.87	1026.52	696.119	970.805
M649T375	7157.96	18616.4	13306.7	17705.1	3726.36	17271.5	28033.9	32251.6	20564.1	25611.1	36593.5	10598.2	31145.5	26096.8	21430.1	10387.8	65898.7	20168.2	20054.9	19436	68537.3	34528.2	64025.3	29542.9
M263T661	717.192	581.457	867.461	1053.4	755.457	1122.38	655.65	472.458	1706.38	980.93	842.88	916.206	813.24	1012.46	947.934	999.992	1301.46	1130.23	1294.19	861.127	1287.69	753.76	842.62	1208.13
M738T745	31190.4	13715.4	11578	24164.5	25904	34139.9	16034.8	25745.4	41175	18433.6	18662.3	14061.6	13392.7	17732.3	28108.1	19581	57394.7	52775.1	29987.4	40074.3	38334.3	26038.3	38437	17918.4
M806T823	528.373	605.725	488.085	448.269	519.205	867.737	594.829	692.692	652.214	583.528	526.725	658.775	675.72	574.446	461.738	516.29	888.07	842.549	773.779	838.834	942.432	622.69	502.167	867.827
M903T635	4831.04	3263.07	5348.89	1252.78	4258.05	7084.91	6039.35	4826.99	7810.2	8624.88	6788.61	11173.5	2457.32	4794.12	10670.2	10003.4	6574.17	4063.42	6490.11	6728.46	6379.22	13010.9	8663.58	10043
M473T710	4297.66	2581.23	3860.67	3468.71	3826.82	5414.24	3852.06	2272.33	5778.32	3380.21	5552.41	3673.29	5419.32	2058.18	4296.81	5047.05	5818.28	3829.33	4885.91	6268.35	3889.1	5564.02	4335.1	5125.35
M301T713	2073.87	2459.27	2694.32	1812.19	4723.38	3572.05	1264.26	3007.54	5185.76	1940.15	1285.65	5282.74	4866.1	4428.37	2834.51	6042.01	1974.45	3795.22	3681.59	5670.48	4541.93	6405.59	6321.24	3606.06
M685T761	454.351	644.981	655.259	490.376	886.197	915.844	620.054	487.003	862.337	614.68	330.905	388.322	836.466	615.764	321.075	678.374	389.465	380.788	619.228	481.743	400.401	476.316	535.067	365.573
M370T651	2321.77	2204.19	1195.48	1162.98	2027.6	2313.54	1784.41	2228.81	2204.98	1171.77	2754.97	1449.73	2575.54	2708.74	2141.84	1282.61	2622.21	2587.59	2930.45	2376.62	2615.57	2282.52	2455.55	1806.83
M291T74_1	2321.24	1164.23	2519.14	1557.26	2225.83	493.5	2851.5	2385.47	1866.89	1596.72	1029.22	3520.61	1857.02	2855.54	1249.61	2151.01	1783.09	2571.82	1982.23	4442.21	3658.59	3450.12	3192.42	3669.34
M237T654	4029.27	3070.22	2530.55	2506.99	1446.21	4043.11	3078.7	2816.38	195.332	1366.16	2852.46	2063.29	2969.26	2344.19	2588.91	1477.7	579.874	348.36	1867.59	1079.04	2896.05	1720.06	2497.45	2712.74
M1154T636	8387.81	9656.3	9504.46	10589.6	9176.68	6915.75	7916.53	12299.1	3912.76	10239.1	7867.29	8440.3	8501.03	9355.32	5868.47	8288.42	7779.94	4766.94	4577.2	5705.43	8085.9	7299.2	9256.97	8518.4
M1003T176	7323.77	21378.9	56927.6	28129.2	53383.9	14243.4	23683.7	48220.7	20087.1	94496.2	66971.2	70251.9	46410.8	106562	83958.7	99044.7	14117.9	5476.53	19282	11569.1	15034.9	21845	5944.34	10399.4
M169T495	695683	741177	707330	777670	629935	961493	886543	768642	852867	799016	864154	730045	908412	731041	841401	764561	911005	895758	891125	903399	845927	832200	875486	857714
M501T95	11817.6	9395.99	22401.2	15667.4	17116.2	7627.6	14641.5	19250.9	12859.4	26351.5	20576.5	24228.1	16539.6	18693	23485.1	27412.2	8392.43	8157.74	10307.3	8459.32	9604.68	13306.3	8849.31	10743.8
M386T76	50471.5	58697.1	64310.5	44941.2	40583.1	56379.3	59082.3	56020.1	63385.1	53017.5	61565.7	51536.2	54192	60363.8	61322	64777.6	139041	155668	54388.8	61218.1	168647	54642.2	53348.4	146023
M338T364	8239.9	13894	14948.4	12488.2	15647	16571.1	15220.1	17577.1	14754.5	11508.8	12749.8	8439.51	13793.1	15610.5	15151.1	20662.9	6329.63	4908.91	11170.3	6152.14	8259.99	5660.59	7085.89	20403.7
M409T789	7643.13	7525.11	10767.4	6926.9	6824.61	10248.2	8806.99	9176.41	8876.07	7868.29	12821.3	7109.31	10823.8	9182.31	8775.88	9619.58	9589.45	12676	12613	10886.1	10276	9287.67	8972.1	9526.77
M435T537	2214.41	2908.1	2121.69	2083.39	1830.34	1014.93	1118.8	728.559	432.965	293.247	140.288	263.551	389.453	156.698	174.506	193.38	1134.29	912.69	663.997	1077.03	1254.09	1050.65	1129.56	1047.32
M721T638_1	43905.2	49030.8	43335.6	44345.8	36845.2	48845.8	48043.9	57007.2	23410.2	42736.2	40838.8	50266.9	48681.2	46282.4	41674.4	41785.2	48402.8	60550.4	50447	59832.2	51887.9	46844.3	60121.9	54359.5
M161T414	9602.2	18217.8	24014.9	12021.7	19962.3	32404.9	18657.2	34290.3	57999.5	54298.5	75663.9	52676.9	51832.4	37993.1	51196.5	37524.2	44837.2	26167.8	36122.2	23880.8	40865.5	25593.7	32502.9	27951
M150T649	3982.57	4369.69	4183.25	3807.82	4604.99	4086.83	4100.21	5332.29	5016.24	3846.45	4185.01	3806.85	5263.9	2746.78	3921.64	3176.11	6579.52	5475.33	5702.93	4454.14	4644.32	4159.39	4846.65	5745.82
M1051T667	6326.47	5547.8	4728.54	4313.02	4748.65	8845.5	6007.6	5729.4	8284.68	5584.17	7316.89	5859.77	7418.87	6449.79	7524.8	7150.62	7966.21	7187.07	7146.15	7341.95	7761.58	6682.26	6168.21	7656.14
M195T188	4302.3	5799.7	4463.31	4309.74	3620.24	7207.35	3437.04	6951.4	1461.72	3075.54	2348.08	2095.62	1917.59	4402.65	3696.83	3831.25	2875.35	2424.18	2967.98	2354.88	5027.16	1890.08	2881.07	5200.27
M501T648	502.02	993.897	893.136	1811.72	985.24	747.907	1157.07	814.579	1774.75	1417.69	1369.04	950.808	1140.3	1974.23	963.505	2394.91	1366.51	1801.09	1076.3	1791.63	1707.12	1513.35	1451.27	963.993
M556T709	313.63	784.308	1157.79	1140.63	816.329	1440.63	926.782	1068.8	3998.98	2680.21	2338.93	1388.24	2286.51	1081.78	1454.2	2044.47	3167.69	2057.63	2904.54	2013.51	1680.59	2620.23	642.037	465.124
M363T795	1652.04	1858.21	1647.09	1243.3	1477.82	1564.74	1550.23	1666.92	1673.23	1369.1	1568.79	1648.22	1855.64	1546.45	1731.06	1971.88	2116.67	1754.33	2066.45	1849.13	1844.27	1565.3	2232.03	1552.45
M695T636	36866.7	37993	19670.3	28274	30379.2	37619	41329.8	37895.5	22927.5	21732.2	14975	12009	24762.7	20183.7	17176.7	20611.2	30843.4	22449.5	17747.8	20950.9	31011.8	17574.7	35613.3	14554.2
M417T72	7761.23	16328	19544.5	13672.6	8968.14	7742.95	9296.79	14300.6	6050.11	15140.7	12192.5	16525.7	13119.6	9369.92	9937.42	13727.2	26477.5	24633.8	10168.9	18498	16034.9	16696.4	20559.8	16075.2
M396T700	384.635	471.462	521.949	533.154	760.887	580.189	568.65	454.809	608.351	797.769	640.686	423.364	857.259	468.178	868.665	521.862	727.1	694.171	744.771	594.271	476.349	714.997	671.989	896.393
M527T94	1637.4	1910.08	3468.16	2060.55	1982.5	1913.72	1857.76	2508.54	1786.55	3537.03	2763.22	2527.71	1997.85	3752.62	3879.87	3483.92	1645.99	1406.67	2576.2	1063.66	1227.93	1462.32	1221.06	601.462
M292T460	1484.94	2388.3	2614.42	2193.11	1117.35	1591.9	1496.51	1384.24	6208.28	3644.11	7867.62	2033.06	3794.25	6068.88	5656.1	4538	2235.01	3970.47	4729.67	1581.62	3610.04	1621.72	3827.8	2487.65
M199T503	4558.03	4955.24	5700.29	5836.44	6083.32	6828.65	8549.57	6383.38	5019.65	3566.33	7324.61	3976.33	8227.25	2905.5	7760.79	4124.94	10259.6	7444.46	7858.43	4976.97	9159.32	6442.79	9702.59	9952.3
M244T238	5204.74	3791.05	7254.75	4594.61	5877.3	6996.05	6790.19	5070.76	3488.87	8072.93	6482.2	7084.39	8880.52	14226.3	12582.5	850.319	2570.96	2072.76	4844.64	4339.9	4960.17	6614.09	2063.98	1765.2
M402T579	2643.37	4132.4	2190.06	2574.29	2869.76	1558.06	3557.68	3646.63	4332.33	1976.72	2995.87	1786.22	2639.34	2440.96	1227.21	2934.19	6204.18	3920.43	3809.28	3258.08	4191.27	2919.24	4339.61	4279.86
M432T579_1	35780.8	22417.8	14477.8	28702.7	16516.8	22113.6	24763.6	20519.8	11182.5	12764.8	8851.55	9538.24	8248.04	11388.3	10361	6470.03	13877.6	11475	19130.2	9206.45	15083.9	11152.1	21692.5	21190.9
M992T824	603.984	774.427	669.923	586.582	755.139	859.794	816.407	1006.14	978.385	654.675	816.079	643.533	1034.03	752.775	689.31	1120.13	1139.36	1003.65	1042.88	744.445	1182.72	808.713	761.511	1062.51
M298T556	3245.69	4018	3648.8	3789.93	3493.08	2583.61	4241.97	4366.76	5586.33	5751.63	4744.16	3892.06	5365.27	2994.25	5162.38	5282.92	5672.11	4571.94	4505.25	5474.72	5678.32	3424.45	4064.07	3853.64
M711T385	377400	356736	200714	310922	208115	185807	85622.9	186214	89315.7	120137	111906	128837	77849.9	77548.5	108086	81920.7	172534	143659	104910	183333	130284	129804	104547	160266
M643T451	517.655	402.565	607.195	387.959	456.185	276.503	410.357	523.552	739.533	1055.62	1322.24	1108.45	1165.61	1542.16	1164.51	1745.78	506.522	355.27	804.203	716.9	814.907	626.249	618.006	540.563
M399T621	3010.92	2447.1	1463.1	2764.66	2799.31	2388.98	3113.31	2403.12	2484.35	1662.24	2175.85	1645.23	1766.49	1968.71	1808.39	1526.62	2255.85	1625.33	2090.16	1623.84	1416.22	2294.06	2068.59	2309.46
M247T375	1740.1	1787.64	1405.05	1850.19	1316.69	1553.07	1674.38	1104.71	4350.45	2403.62	3254.32	2083.3	3786.87	3119.49	3734.07	1884.55	1811.61	1508.22	2808.92	2382.8	1775.91	1670.77	1965.55	2810.91
M1008T638_3	56513.8	59021.9	49041.8	25460.5	42954.7	57483	56860.5	62356	52394.4	53528.6	50884.3	57460.9	58169.7	20967.8	51299.3	52115.2	59231.9	66418.7	61123.4	66662.3	63366.6	57145.3	68285.9	62623.6
M487T456	5277.27	4348.16	4205.46	4044.75	4083.79	4520.15	4592.23	5601.58	6374.04	4915.63	1610.91	5080.98	4464.88	3868.28	3160.32	7034.88	6459.45	3486.25	8044.18	7889.62	7139.16	4951.12	6464.51	4937.9
M300T843	655.574	543.388	444.663	451.926	682.371	421.251	509.836	811.649	956.198	495.267	526.576	510.421	602.761	687.304	500.819	664.788	566.297	602.664	843.612	853.514	838.901	821.57	988.109	578.282
M684T62	4566.62	2347.23	4701.27	3115.04	5464.26	3270.93	2312.79	3675.12	5277.81	15104	3795.68	2446.88	2469.58	4124.98	5701	4628.4	6185.97	7304.72	4438.74	3373.87	7057.05	5352.34	3700.04	6065.51
M244T569	785.517	1084.67	1054.95	2075.85	939.909	1516.3	1792.35	1375.45	1749.35	1922.64	2484.58	1765.48	3058.84	2199.64	1861.71	2356.94	1956.71	1707.38	1585.95	1780.08	1917	1524.85	1810.56	1881.75
M761T667	21130	17861.1	14249.8	14584.2	14223.5	31122.1	19660.5	21396.2	25277.4	18259.1	21998.2	20095	21949.1	20621.8	21617.4	25200.6	29939.3	25639.2	20296.8	20938.4	26556.5	26287.9	24725.5	29848.6
M339T95	7729.73	6629.18	9169.65	5793.82	7995.73	5902.83	8472.15	7976.58	6865.39	10486	9089.99	11724.5	5371.57	8586.9	10641.9	14510.6	5622.63	5682.11	6863.8	6569.62	5791.57	6099.21	4192.78	7278.31
M231T66_1	7582.6	7985.8	7627.45	6197.86	6199.69	9266.9	5702.28	9533.16	8351.09	6113.43	9211.95	5808.59	9175.51	8101.82	6209.75	7647.74	7421.56	9001.05	8895.42	9272.94	9919.74	9247.68	9294.5	8922.99
M517T489	3425.76	2015.03	3219.75	3005.44	3561.37	3379.29	2827.54	3631.43	2602.81	3478.79	4224.17	4065.84	2281.32	3085.83	2675.12	5494.01	2813.69	2899.13	2250.58	2662.65	2544.22	2570.76	2344.13	2710.56
M199T72	10357.9	10802.6	9643.83	9011.64	8682.65	6782.03	9355.17	5838.48	11019.5	11996.8	14272.8	8458.68	11199.7	8223.28	10936.2	9630.05	11525.5	10850.5	13402.1	9894.46	11589.9	11285.7	10477.8	8293.87
M498T639	13081	10543.7	9970.96	7505.49	9296.06	14376.4	10033.5	12970.3	6496.52	7534.04	8656.08	10231.8	6037.42	14300.6	7059.86	14759.3	7961.35	7015.26	6029.77	12477.7	10264.1	7547.39	6388.52	5634.57
M257T75	84375.1	88266.7	47589.6	87944.2	54686.9	62165.5	52242.9	79821.6	68793.4	45846	39789.3	72185.5	49684.2	55309.7	46913.7	80408.1	41126.9	58427.1	53544.9	53674.9	42092.9	49548.6	69511.1	41118.9
M548T67	4098.95	3645.81	2454.93	3628.13	2119.77	3775.27	5173.51	4219.51	5163.62	3566.21	3436.43	4255.64	2372.17	4268.37	3282.65	4247.94	3006.98	1968.99	1556.77	2072.43	1924.72	2889.45	3407.25	3298.88
M329T75	12605.5	13641.9	12897.4	14634.9	24773.1	31875.4	31095.3	39343.5	22669.8	33254.4	18828.8	19733.6	18968.6	15542.1	15798.4	12280.6	45432.7	20758.6	41419.6	22204.4	42059.2	35293	40748	37740.8
M847T568	2339.46	2352.42	1361.63	1265.43	1908.82	1537.98	1249.54	1272.17	574.474	1059.71	1348.3	1058.8	544.482	542.47	1038.92	690.078	1208.32	1193.2	1054.99	1450.24	1126.84	1435.81	1105.91	931.721
M593T74	89064.9	75427.9	171922	113588	129552	76531.3	87863.8	89456.6	83591	194841	155226	156736	126375	148500	145484	154567	68927.1	67840.5	90854	76255	69812.6	83301.2	52265.8	63596.1
M169T658	10215	8461.28	10485.9	10323.1	10748.2	7481.62	7738.81	7920.56	6742.69	8211.48	6777.59	8480.22	8924.87	7690.99	8147.21	7945.11	8622.9	6760.52	7234.21	9312.15	6592.9	8165.61	7279.66	6575.52
M643T636	4686.97	3672.82	2934.3	3931.66	5215.15	3369.31	3519.32	5022.29	5245.97	3263	5622.5	2156.66	5764.07	4943.15	2628.92	6541.19	5193.45	6864	7131.71	4065.13	4694.79	4629.78	4745.62	8899.86
M469T648_1	1087.84	792.773	558.586	807.368	1073.86	711.347	440.758	452.435	1552.18	1211.86	1117.16	1395.12	1335.28	1729.8	2115.2	1653.09	790.144	1691.39	791.3	873.579	1083.64	999.372	1383.3	1715.2
M279T76_1	7893.65	9146.67	7675.96	6714.08	3437.99	6749.2	5374.5	5937.77	11730.8	6597.75	8540.97	8783.03	4672.08	5774.22	8694.03	7870.51	9271.13	9784.41	8724.11	7607.26	9071.22	7565.54	9788.32	6634.71
M432T390	4986.32	3312.98	1486.29	3378.18	4202.23	3943.75	4664.79	3016.24	5057.12	4342.06	237.073	7166.06	5717		5454.98	951.232	4586.44	5887.65	5076.14	4373.29	4660.35	3633.94	5014.56	5310.82
M625T626	3995.15	3349.51	4869.45	6419.19	4658.9	3843.85	4094.62	4431.69	2221.34	4322.51	1494.04	4706.72	3760.69	2669.69	3429.46	4229.41	3181.71	3433.59	3537.69	4081.69	2070.24	4425.2	3292.02	3000.75
M534T112	45647.6	51408.5	92480.3	66448.4	82428.6	58057.6	57968.3	100502	64734.6	120609	124597	117298	89752.6	129491	108210	164690	50810.1	54736.2	53023.6	18355.1	47445.7	61496.3	56073.2	18876.9
M812T261	845.023	600.781	600.22	1718.99	848.215	342.352	711.863	285.856	1538.85	1055.49	1672.4	887.23	1272.22	1214.08	1190.52	1282.91	1230.92	1322.88	1408.35	1336.51	3916.89	1146	1482.91	1634.63
M373T666	7514.04	7925.76	6912.02	8037.03	8107.48	6945.28	7959.92	7374.29	9625.94	7933.46	7213.97	8375.01	8034.33	7525.94	7761.89	8083.86	9208.87	8478.84	8001.23	8733.5	8421.14	7955.18	8694.43	7146.22
M71T68	1026.43	1919.64	1030.85	1128.89	747.485	1392.87	1433.77	1577.48	1737.14	1698.16	2139	1299.71	1546.51	1588.92	1487.16	1657.45	2561.61	1267.19	1546.69	1188.86	2124.81	2225.44	3051.09	1805.66
M328T718_1	3169.43	3973.53	1866.42	3412.62	5258.99	2770.61	2306.84	2444.57	4144.32	1552.93	5512.1	5049.68	4636.5	3026.1	4412.34	4075	4399.45	3589	2394.82	5646.95	7318.87	6214.18	4218.31	5529.61
M317T198	185940	187081	111344	224624	106369	257151	99712.7	126102	254436	86861.9	153208	259747	244796	119026	264782	322940	272697	274863	121868	235122	264277	254407	245460	208627
M834T424	1905.76	1643.19	3893.99	2364.04	2564.37	3645.65	2993.65	967.736	1389.76	3432.88	1709.96	1405.22	1378.63	1394.3	1827.98	2148.29	4729.4	3917.54	3571.85	4002.94	4678.66	2486.68	2935.48	3139.66
M1131T638_1	12375.9	12575	10174.8	16075.7	12582.2	16724.8	15338	19775.9	17218.5	14884.8	12936.9	16265.5	17179.2	18073.9	15245.7	12125.4	16980	19167.8	18152.1	16190	16742	16236.4	19489.5	17346.2
M692T299	3949.47	2245.43	3141.26	971.582	2772.04	1859.28	1788.82	1589.45	2049.33	3055.43	3330.98	3198.82	1560.67	2386.65	1453.2	2752.67	4342.33	3596.16	5130.53	4741.69	3675.06	1940.68	1803.93	5608.71
M624T65_1	2840.91	1759.83	2793.01	944.545	2130.04	2473.26	3089.34	3479.03	3710.11	5221.28	3625.04	2010.51	3466.2	2872.82	3203.01	2444.68	4734.69	3533.68	3243.42	4946.79	3090.04	1710.07	3511.55	5179.44
M434T729	625.984	635.42	465.269	604.028	1036.35	1024.12	766.393	1401.48	692.719	509.066	716.855	795.395	1243.02	1227.77	742.666	571.245	1168.95	1423.99	1200.11	1397.16	1410.74	1088.18	762.249	977.642
M331T567	3632.23	2979.87	4682.98	3636.92	4231.81	3212.06	3835.19	3627.46	1897.08	3143.8	2579.35	3420.27	2397.76	2720.73	5092.27	2558.73	3618	2257.98	3183.1	3622.65	3036.1	3318.24	2884.32	2614.2
M618T70_1	10397.9	8148.54	8128.36	7177.47	9660.64	10386.3	9182.18	6965.06	6510.14	8718.85	9825.76	8460.65	7855.4	5271.69	8735.08	7956.47	6532.72	7148.73	8883.58	7727.79	4024.55	8506.48	5584.02	6193.57
M672T408	668276	703928	1.32197e+06	688807	1.02684e+06	533475	675366	1.20807e+06	1.07099e+06	1.58111e+06	1.42881e+06	1.7522e+06	1.34775e+06	1.36157e+06	1.62466e+06	2.36839e+06	480685	424254	656294	522677	608940	719856	590867	563475
M504T74	3921.94	3871.47	4639.35	2221.34	3391.7	3462.65	6250.6	2345.35	5192.29	6216.1	4975.56	7043.55	8650.26	7333.76	5560.07	5728.13	6986.47	6319.23	2487.62	5915.29	3670.05	7503.19	6160.1	7481.66
M389T209	19813.2	24564.5	25255.6	22714.1	19449.7	28234.4	32930.4	17623.6	27355.9	22295.9	33247	25244.6	25710.1	23781.1	29316.5	25826	40354	23619.7	58132.5	21085.5	59972.1	26127.4	39862.9	36797.4
M422T647	1245.95	470.454	878.078	691.815	874.805	1191.26	1684.02	608.021	1659.02	939.966	896.82	1407.5	1797.18	1548.57	1826.62	1035.65	1254.18	1313.28	1895.72	1143.62	1653.58	1696.45	1055.79	1296.94
M806T632	5457.03	3526.42	5360.16	4736.11	4317.09	7846.97	3263.15	5358.06	5309.47	3803.1	3894.65	5259.07	8209.78	3047.7	3610.92	6178.25	5713.85	7000.84	4285.76	7549.05	8267.64	7159.11	8154.01	6184.83
M985T667	830.54	947.916	791.328	583.944	434.145	1189.42	942.779	811.935	833.578	819.771	1109.73	856.636	1066.66	854.161	981.792	1755.41	1053.89	1447.15	818.773	1085.48	1239.92	970.164	1097.69	1981.29
M807T584	2019.01	3285.94	1714.2	1253.02	1981.54	2531.03	2387.03	2296.61	999.128	582.349	992.173	367.646	1435.55	592.429	673.48	795.797	2856.71	780.181	1316.45	1215.35	1532.71	1174.65	905.15	1188.95
M423T656	1154.6	1655.52	1700.65	1517.47	893.731	1028.9	1285.36	1179.85	1033.73	1063.2	807.382	936.472	764.19	826.458	862.517	545.505	868.964	889.227	818.597	1513.53	811.974	957.298	1026.07	666.845
M773T638_1	91676.2	96996	95814.5	102414	78479	51272	52669.2	106019	97865.3	95718.8	92631.2	104314	98440.2	95844.2	46686.4	91546.3	101769	115995	101931	114819	99305.7	97279.8	108558	103048
M511T140	29985.1	38187.6	58404.6	134781	123384	30926.2	46894.1	154396	36040.6	152937	12473.1	81773.6	60134.4	13930.5	105579	150487	37854.4	15163.3	23197.4	15836.9	25407.4	69647.1	18109.5	5869.91
M688T645	2575.82	2635.55	2817.39	3076.52	2369.5	2124.4	1786.68	1902.75	1831.69	1651.87	2468.49	1854.58	1835.18	2175.19	1680.17	1960.21	2120.35	1875.38	2022.21	2470.18	2040.15	1714.29	1216.98	1268.74
M247T667	863299	867101	717691	728839	756924	1.03851e+06	876202	940864	957581	799747	923395	818836	915136	864367	878990	938344	1.05706e+06	1.01503e+06	880626	863753	1.01723e+06	929059	948544	1.10928e+06
M198T750	45930.2	40314.4	43139.8	38619.5	39905.6	58992	52424.9	51694.1	51578.5	52433.1	49246.7	45361.6	56751	40833.2	56308.5	50234.1	56522.5	53675.4	54141.3	49105.1	56660.1	49946.4	51898.2	57537.6
M262T295	37950.3	25759.1	81498.7	67845.8	35583	34286.4	63519.3	52386.9	113649	41583.8	50807.8	96128.2	34255.5	91503.6	41303.5	94841.3	63072.2	108002	72105.1	55762.8	62433.3	118264	101683	54479.9
M431T748	24586.2	23471.7	22626.1	19054.6	21918.7	29893.5	30441.2	25274	27457.4	25231.5	26974.1	18942.2	30170.6	23722.9	21564.4	21564.3	33013.6	30107.9	26896.9	25292.4	32533.4	28807.4	27024.6	28428.1
M734T327_2	5016.62	3262.05	5001.84	3298.27	4067.89	4406.56	4518.83	6223.51	11571.5	8592.8	10877.1	8894.39	8866.65	11765.3	8261.77	14867	5676.17	4988.23	8194.79	3985.16	6545.42	6952.94	5346.05	5951.52
M236T824	1722.31	2505.32	2107.08	2333.25	2370.87	2379.85	2377.65	1872.58	2637.58	2696.46	2267.75	2458.63	2722.22	2447.14	2674.19	2447.55	1751.18	2894.81	2872.47	3271.86	3034.57	2424.16	3031.98	2480.93
M386T387	6690.06	4881.17	5697.61	3984.22	5068.66	2106.63	4822.65	6420.53	7445.71	12174.3	16637.9	7516.4	5459.61	10717.4	14561.1	13435.1	9852.77	5677.72	8695.3	5921.34	7680.99	6288.44	4943.69	6745.66
M263T428	10544.2	5502.37	11592.5	7593.06	6508.03	7011.16	15745.9	26334.2	8265.12	1992.72	2116.04	3604.34	3302.45	747.811	990.452	2945.19	33685.8	18632.2	19062.2	22346.3	21748.5	16166.2	16165.7	12176.4
M600T70	13912.9	10568.5	12391.3	12100.8	10184.9	13468.3	11795.9	14158.1	8624.98	11233.3	9353.31	8771.05	10827.4	11429.4	8437.02	10814	11956.1	11277.9	12411.8	9409.2	9504.38	11015.7	9688.36	8736.53
M198T556	3309.9	2587.35	567.564	2380.46	1816.89	3051.07	2118.83	1897.19	4336.79	2736.14	4551.96	1967.72	3016.08	3588.12	2335.33	3760.2	5798.33	4030.95	5983.76	3307.48	2218.17	3368.93	2452.7	2802.91
M309T625	15551.2	14134.3	9643.74	15445.8	16085.1	7416.05	16244.7	26879.7	8671.86	7931.42	8639.95	7590.45	4921.09	5321.78	6138.77	6221.49	9789.9	7978.46	10095.7	10338.3	10958.2	9443.2	10828	9365.4
M655T408	87412.7	96111.3	162629	87112.4	133913	69584.7	100571	166419	131091	209952	191444	222152	149928	174740	202490	290547	67391.2	61260.1	83349.5	70264.3	83518.6	99552.7	81054.7	75620.8
M173T748	1673.61	1679.05	1511.9	1593.28	1562.03	1745.04	1808.21	1924.09	1846.56	1707.75	2262.66	2121.66	1986.61	1615.42	1837.92	1949.89	2370.74	1827.83	1610.65	1898.78	1736.63	2205.25	1859.91	2084.36
M535T386	1126.94	756.079	947.707	773.048	710.649	1221.66	970.238	719.688	1648.22	1940.82	1337.3	429.07	1902.03	1461.38	894.453	1933.88	1200.9	1199.77	937.183	844.021	1301.78	2230.27	1482.61	1461.13
M657T63_1	2758.09	1433.25	3213.17	3423.23	3098.85	2555.59	1738.62	2799.23	2125.58	6874.12	2843.01	752.783	2475.12	4037.56	3355.36	2630.08	3639.11	3827.15	4293.18	2172.2	4674.56	4078.83	2484.39	4066.67
M861T580	5444.77	3608.78	2897.03	2452.43	1492.96	3266.78	7278.42	2474.44	1199.35	1465.58	713.563	718.178	1312.41	791.959	996.858	904.127	2635.91	959.166	1325.78	1670.31	2028.91	2651.25	1687.1	1614.76
M444T336	63041	44629.4	42735.1	39866.4	67817.4	41456.9	36046.5	40238.7	17487.7	57717.8	37422	53805.7	18982	33444.6	42823.6	18619.4	25176.4	22374.8	23067.5	43119.7	38321.9	40970.5	38416.3	38255.9
M256T901	6040.53	6740.89	3336.54	3594.05	5832.11	6055.69	3059.12	2135.14	8816.31	6357.11	8520.53	5143.25	7717.49	8755.87	5060.41	10842.9	4714.03	7674.37	7026.64	5573.09	5182.38	6715.32	7698.22	9969.48
M374T67	2141.27	2390.19	3800.17	3328.86	3281.6	1292.48	3049.9	1885.16	697.038	1992.57	2116	2487.09	2103.92	1751.3	2184.03	2175.21	647.075	985.522	1627.53	1021.88	2395.35	2786.35	2253.2	848.697
M470T493_2	10606.3	11477.3	11859.2	10245	10504.7	12505.3	8871.65	12597.3	18336.3	14259.8	13743.2	9213.13	8227.81	11640	11814	14038.1	20358.3	8985.98	12390	14096.9	18095.6	14665	12027.9	15786.9
M249T158	22883.8	56946.9	141541	158297	141104	116381	28403.6	149126	114890	66273.5	107111	49433.5	21197.4	30855.4	35877	53114.8	48199.7	24391.7	109027	63032.1	15773.1	6724.12	52513.5	13292.2
M631T290	2589.98	2760.26	10470	8051.47	6080.53	3881.04	5816.66	2443.4	5162.74	8335.9	6835.54	11681.2	9205.84	9605.07	6588.03	4992.63	2776.09	1025.41	2773.24	1613.58	1127.01	5285.22	1852.94	2225.25
M323T523	12765.2	27604.9	3463.08	5771.93	6487.54	18237.9	37049.1	17430.9	3338.92	3319.29	3317.89	2938.36	3752.65	4201.97	1888.28	4386.65	5830.34	3639.95	4489.43	6351.51	3534.16	4385.19	7329.9	7619.06
M291T64	14458.5	19070.2	16208.1	27379	16933	24784.2	24514.2	17658	26124.4	17560.1	19560.2	24828.2	22590.3	14159.1	10831.8	22313.1	7377.84	42077.6	27855.9	32953.3	41391.5	32467.4	29973	32548
M324T651	10261.9	10063.5	10267.6	10373.3	8675.21	8739.84	9918.35	10785.6	10450	11816.2	11507.9	11672	10802	10057.7	11863.9	10506.3	10474.5	10239.1	11991.8	10619.9	10427.4	11558.6	11074.8	10117.3
M515T638	3.5927e+06	3.95121e+06	3.54355e+06	3.64322e+06	3.25105e+06	3.8974e+06	3.81693e+06	4.25933e+06	3.85606e+06	3.48344e+06	3.69857e+06	4.00748e+06	3.89682e+06	3.58578e+06	3.51151e+06	3537637	4.0236e+06	4.43171e+06	4.00931e+06	4.07386e+06	4.04825e+06	3.72165e+06	4.26166e+06	4.06356e+06
M688T300	2982.16	1231.06	434.523	3852.83	4562.64	950.65	1847.14	2901.66	2960.44	1261.91	4939.18	5517.98	3863.05	4663.53	2711.38	2732.8	5740.38	4044.78	3923.01	1069.05	6045.02	3668.48	4615.11	5243.49
M785T570	2906.95	2701.68	1168.4	2146.56	1098.73	1648.43	2354.45	1180.59	1062.74	932.613	890.897	750.723	758.193	800.247	747.572	760.501	881.506	507.551	934.994	1363.23	1059.22	392.223	1894.21	1656.46
M404T728	2800.8	2113.24	2407.1	1822.76	2003.07	2034.63	1915.55	1824.77	4320.3	3652.81	2579.99	1905.14	2758.93	2754.26	1931.44	1678.98	3891.72	3777.88	2016.2	2445.46	2305.45	3875.52	2236.7	2704.45
M483T326_2	10158.1	13068.3	13894	9238.52	11618.9	8456.28	10636.7	14525.5	14553.4	18699.8	15763.2	18161	14089.5	18052	16696.2	21852	6496.57	6517.76	10135.1	6769.53	9449.33	11708	10330.4	8570.44
M543T495	5438.05	5421.41	5188.36	5498.65	3594.45	8310.23	3809.05	5776.9	4990.96	5418.7	6782.39	4388.4	5897.02	4128.95	6101.6	5764.9	7781.7	8065.95	6261.01	6178.97	7601.27	5348.73	7916.96	6614.8
M982T385_2	31589.8	32680.7	17205.2	18382.9	23467	18294.2	21582	33837.2	13724.8	7004.35	10686.5	14599.8	20529.8	9547.96	9149.93	9739.41	13540.1	15230.3	10495.2	28764.3	16979.8	3857.13	19291.4	16207.1
M840T326	1485.06	679.823	2486.25	1110.05	1660.85	1834.21	888.949	1909.47	4853.64	3425.28	5447.09	3827.47	5663.37	6801.22	4542.62	8056.72	3267.3	3365.82	2808.23	1176.9	1254.4	3486.43	2199.06	2398.98
M467T569	1355.93	1681.78	1694.21	2823.69	1322.8	1224.8	671.473	1026.61	647.192	852.085	727.344	631.403	373.871	652.92	633.993	595.101	764.673	705.855	1037.24	1240.72	949.348	774.014	653.47	824.942
M347T372	1126.25	1105.05	4411.79	653.798	1481.78	2914.5	3062.26	11260	10405.4	7635.55	9528.57	6212.89	2698.18	2180.97	5649.04	8829.44	10978.8	776.503	9228.6	5638.24	15743	13380.3	6759.16	6298.58
M1186T74	2200.64	1848.55	5254.18	2939.53	4337.82	1451.05	1402.86	2713.75	2216.92	4482.84	4420.49	5759.8	5909.95	4218.09	4925.26	3569.28	1197.13	1772.17	2003.1	1461.36	1506.26	1808.04	731.703	1181.32
M1049T638_1	15361.4	22092.7	14983.8	17526.9	15115	19215.3	19640.4	19604	22636.4	18513.4	17063.1	21953.8	15097.9	20954.3	17084.6	18734.3	22240.2	14131.2	22146.5	25758.3	24248.9	22005.3	23033.9	21301.3
M243T883	1974.11	1879.63	1475.55	1419.51	1251.2	2187.8	1803.39	1727.61	3873.78	2655.11	4074.33	2097.19	3153.51	3406.77	2691.08	4207.46	4419.57	8304.93	3344.17	2815.66	2613.58	2334.39	2262.89	2537.75
M597T638	1.71544e+06	1.91134e+06	1.69002e+06	1.80423e+06	1.52971e+06	1.83219e+06	1.81587e+06	1.99433e+06	854055	1.65416e+06	1.754e+06	1.8348e+06	1.87784e+06	1.7046e+06	1.66636e+06	1.65301e+06	1.9258e+06	2.10578e+06	1.8897e+06	1.97289e+06	1.94719e+06	1.74065e+06	2.06744e+06	1.95306e+06
M357T391	3121.67	1752.69	3327.43	2540.77	2320.86	2300.63	1896.42	1937.58	2809.42	2978.31	3038.21	3286.89	1558.61	4333.3	4555.16	4563.04	3055.46	2679.67	4134.25	3876.79	3719.74	3239.02	2499.83	2350.02
M331T65_2	6889.64	8726.76	3745.81	8294.69	6043.35	8604.2	5528.65	7621.93	9279.73	9625.56	9964.51	10092.4	8302.82	8586.6	6956.6	8465.38	9209.58	12395.2	7773.42	9668.5	8697.08	9368.18	7586.81	7727.67
M437T385_2	1737.87	3429.92	2426.14	2434.72	1873.45	2245.65	2668.05	2505.71	1597.16	652.636	2240.44	1365.69	1189.76	1361.27	640.25	1426.47	1854.05	2866.47	1299.59	682.207	1310.27	958.538	1567.14	2351.59
M503T436	1103.77	1292.51	875.944	1044.29	1488.33	941.179	1645.54	1378.44	1877.84	1076.94	3589.82	1414.67	2001.96	1834.09	1290.72	2974.27	2604.27	1718.53	3209.85	1817.1	2875.16	2078.52	2585.23	113.474
M141T496	8132.36	8392.45	8471.22	8647.64	9550.11	12567.6	11948.2	9059.61	11728.2	9157.49	8830.43	7302.65	7835.93	9629.15	10312.2	11108	10640.8	12196.2	10667.9	11933.4	9253.2	13411	11788	12313.1
M603T386	84324.1	66222.6	30497.4	80781.2	28029.9	50378.8	62075.1	50610.4	25855.2	21245.6	18254.9	23198.8	62227.1	17834.2	18313.7	14872.3	41619.4	27791.5	24931.4	46311.5	25290.5	34053.8	50485.7	36292.6
M998T778_1	1353.9	1768.44	1353.58	1049.2	793.083	1796.99	1796.6	1173.56	2422.56	1951.17	2825.86	1761.91	2119.69	1606.34	2360.37	2006.74	1479.07	1451.98	1726.66	2410.99	3143.55	2039.64	1485.46	2740.15
M423T704	1903.11	1831.85	1643.14	1354.84	1610.97	1964.16	983.736	1560.98	2069.06	1718.29	1912.39	1141.96	937.103	2060	1671.16	1069.94	2245.04	2620.79	1274.93	1817.06	2702.55	2200.7	1910.06	2112.75
M606T648	2018.48	1393.16	1725.47	1483.74	1381.36	1326.68	1290.72	1032.8	1755.82	2864.2	2181.4	2220.87	2263.33	3604.8	2363.79	1817.98	1261.49	1496.06	1826.19	1895.6	2067.99	1896.25	2282.08	2283.26
M364T69	8265.56	12077.3	6475.49	8112.47	6479.18	8109.4	6081.27	7223.09	8437.89	6009.03	9798.42	14338.5	5274.77	7337.08	11845.3	9642.12	12479	9027.4	11044.8	10582.5	9150.82	6578.04	12605.8	11430.9
M802T610	15768.6	13581.1	10787.8	11202.2	14144.3	17836	19328	14194.2	13441.8	10394.1	9075.58	8021.42	14176.8	10997.7	9406.91	13960.1	9266.68	13460.7	8738.85	10336.6	14646.1	9554.19	8905.94	14018.2
M506T618	1854.55	2797.44	1095.37	1835.88	1846.4	3764.21	3310.56	2101.08	2196.3	2059.42	1802.75	2043.14	2231.13	1342.34	2112.15	1394.87	5783.07	4468.68	2164.26	2306.15	3840.27	2570.97	4129.37	4543.88
M665T571	4463.95	5830.71	8113.81	8740.68	4775.68	3984.54	4567.74	3217	2580.28	2866.76	2744.39	1876.64	1943.66	1844.1	1814.66	1562.55	4449.86	1873.92	2215.74	4021.71	3160.6	5442.73	3149.71	2767.92
M648T552_1	3665.3	3071.21	1531.97	2862.54	2785.61	3515.54	2818.81	2817.47	4378.42	3286.19	4245.99	3904.19	3012.17	4105.28	3403.97	4133.33	2959.06	4073.01	3744.03	3435.75	3820.14	3369.22	3112.4	4713.39
M1015T638_1	9361.05	10449.8	8956.67	11806.1	8042.76	9987.45	10648.3	13379.2	11318.8	8447.78	8084.22	11165.9	761.844	10513.3	8613.03	8848.52	14166.9	12748.8	12611.6	12590.7	11497.5	11118.8	11633.6	10730.9
M535T95	519.073	841.106	1421.06	1283.59	1336.6	542.032	849.362	1514.09	602.036	1477.11	1587.49	1689.61	807.299	1520.1	2102.93	2549.79	598.044	622.89	642.615	684.702	691.02	873.877	755.896	429.588
M906T638_2	4122.12	8310.78	6325.07	6663.91	3264.79	2280.02	6241.43	6364.01	8806.07	6827.91	5219.54	5766.07	5967.85	7632.91	6291.26	6574.01	6794.72	8776.09	6295.54	10255	7171.82	6543.3	8590.3	6776.83
M749T569	4293.01	2656.14	2417.24	2901.23	1989.59	1761.32	1696.18	1943.87	865.794	1195.68	920.884	1132.48	804.069	636.623	935.042	758.584	1575.41	1135.37	1114.99	2504.67	1304.1	2390.56	1011.78	1105.96
M386T65_1	5212.31	6774.27	5110.36	5892.05	8230.97	6966.71	6503.7	8089.31	5850.86	8328.75	5659.79	7695.13	7182.7	8442	8189.51	8474.02	11719.7	8344.53	8467.65	8128.88	5133.96	9463.33	7665.73	12270.5
M554T63_1	4115.04	3413.78	6008.69	4205.23	4667.21	2940.26	3816.36	4044.58	3441.83	2657.66	4925.62	4395.99	3237.36	3051.69	4156.24	3729.34	3812.13	2243.05	3407.7	1816.38	2184.01	4086.33	3393.04	3369.14
M375T435	1155.69	1201.27	1501.53	486.24	382.314	2560.66	3454.51	1918.03	103.819	637.768	1504.81	810.892	909.686	747.107	300.952	181.233	1070.92	864.081	378.012	1043.44	585.59	294.453	381.599	190.663
M517T367	17087.2	6817.77	18580.6	15029.6	14899	3352.12	17215.6	17808	22971	15855.3	34769	35752.8	13305.2	21085.9	42755.8	35336.6	68468	13242	52961.4	21060	69766.3	21943	20248.1	18540.7
M381T811	14429	10655.7	6529.62	10881.5	6728.33	12289.6	6237.11	5126.4	10481.5	7585.63	9213.24	5365.37	9670.87	17090	8613.56	13981.8	6244.01	7141.74	6733.72	5319.89	5979.71	5179.45	4935.05	6441.9
M923T406	25726.7	26536.9	63226.3	20879.1	34118	15749.8	35791.8	54158.4	21980.3	25270.7	20257.1	22811.4	17380.3	20636.6	21403.2	28451	19142.8	14260.4	27170.7	16165.8	20699	21455.7	16693.3	19623.3
M343T736	11061.1	10103.5	8601.58	9279	10483.6	15685.5	4999.65	9248.94	32149.5	17469.8	17288.9	17094.1	32310.3	26897	15410	27394.6	11598.4	14516.7	12081.4	13196.2	12954	10619.3	14389.1	13439.8
M217T410	5956.21	4204.83	5638.36	3362.89	1747.62	4225.19	5127.65	5180.2	7398.22	6725.97	6059.07	5863.25	9032.91	7643.38	4575.26	5406.08	2352.47	2951.47	4335.13	3219.53	3269.15	2182.97	2723.06	3432.38
M468T409	1730.28	2441.42	2414.37	2872.89	2122.95	3175.04	3115.88	3515.29	4267.66	4309.72	3051.07	4368.86	1700.27	3553.9	3227.09	4878.28	5477.62	3332.66	2908.79	3509.02	2578.03	4046.65	4212.16	3151.4
M686T752	3063.19	1758.4	3792.02	3106.26	3192.18	4127.71	2769.9	5717.41	5219.73	3765.6	4732.09	3337.35	2624.19	7258.27	4760.53	3762.34	12029.5	7808.07	7031.45	2521.64	8834.24	3502.14	5138.02	4504.19
M149T63	92264.6	107102	91116.5	71582.2	60619.7	80568.1	67298.6	63520	97778.8	90175.9	74237.6	73800.8	102959	150232	117449	138395	95496.9	107781	85180.5	80651.5	90854.5	102010	100801	111417
M300T86	4375.57	5549.91	5920.9	5521.34	5364.93	4884.26	4429.64	4660.51	3614.89	3877.18	4987.42	4665.04	4825.05	4277.07	4831.79	4006.17	3962.33	3831.55	3682.2	4889.07	4827.69	5590.2	3583.99	3388.2
M702T746	8150.49	9123.37	11364	5831.56	5170.61	18451	1559.43	4612.06	54205.8	34841.2	41943.9	42526.6	61323.6	76939.5	37747.1	83599.1	15972.4	21337.1	17974	24319.7	7698.8	4488.03	12846.2	22468.2
M377T569	3697.14	2530.57	5010.79	6923.99	2078.02	3661.41	2535.28	3487.25	2140.26	2639.17	2099.71	1394.18	841.852	1687.22	2519.22	1907.02	2384.58	2334.02	1319.05	3107.86	2874	2102.26	1157.63	2363.73
M221T210	15599	18777	7681.79	16752.4	14666	16220.4	14475	17041.8	22908.7	19438.2	21439.5	17994.4	41604.3	22008.2	19967.1	37211.8	18978.2	16888.4	16488.7	15891.6	19327.8	31811.9	22221.1	24532.6
M356T564	3672.42	3311.06	2887.93	2729.91	2901.75	3196.68	2837.23	3119.36	1700.81	1754.13	1718.26	1934.36	1573.04	1734.76	1465.41	1714.01	3224.41	2414	2368.35	2712.35	2893.06	2794.67	2639.41	2676.66
M74T665	2052.92	7513.88	6470.21	7550.63	8338.07	7640.3	6520.69	3346.86	17080.2	13332.6	11114.3	10959	17073.5	11946.6	10663.3	5982.28	8251.34	12349.1	7783.05	7214.75	9817.54	5424.11	10033.9	11778.3
M400T72	20882.1	19620.4	23287.2	11462.1	16572.6	21518.2	22670.5	25291.6	26135.8	24385.7	22142.4	19736.4	27999.2	19110.5	22321	38025.6	42259.9	23340	22960.9	38324.3	25963.3	20372.6	23805.5	28544.2
M293T778	2964.52	3608.08	4132.18	2810.83	1451.83	2996	3159.76	2390.99	3443.93	3644.95	3380.99	2882.62	4119.94	3708.36	2623.77	4708.36	4047.38	3034.1	4279.86	4232.71	4903.08	3864.43	3498.04	2996.93
M195T85	12939.7	14831.9	12195.8	14159.9	11370.5	13681.3	12880.3	14567.8	15234.2	15099.5	13350.1	17893.9	14838.9	13011.4	12546.2	13837.4	14883.3	14460	16878.6	12805.7	14509.9	14678.8	16177.2	14438.9
M211T74	9179.93	6608.66	10390.6	9079.63	7366.51	9109.44	8105.6	13479.6	11076.5	12720.5	11447.5	12582.6	10968.2	14579	11458.7	7412.14	12879.4	10240.9	13060	12787.3	8529.49	11128.4	11043.2	12377.5
M407T69_1	2265.04	1673.68	3264.1	1653.58	1664.37	1522.92	1613.42	2081.8	1469.67	1876.54	8822.45	2586.4	1991.13	8269.77	1771.85	1882.99	1117.28	2061.99	9353.32	10260.7	2957.94	9430.69	8148.22	1414.58
M351T539	1944.07	1907.79	2078.71	2597.9	2149.58	1448.83	4085.66	2926.7	747.289	524.786	230.801	546.019	631.858	285.727	461.505	362.912	1923.98	1859.46	891.78	1426.06	1651.44	1455.32	2118.62	1384.76
M336T422	11892.9	7470.39	11386.6	7880.34	5607.58	11601.6	9368.19	8762.78	2720.93	2984.24	2414.28	2731.69	2673.43	2671.8	2729.66	2586.48	7565.57	8012.32	7322.45	6769.63	8861.87	6060.15	5608.27	5743.36
M1172T637_1	11638.6	7873.98	9536.21	10132.2	7847.18	9104.4	10487	13424.1	8165.32	7490.67	9731.26	11739.7	14370.5	12068.6	9170.16	10122.6	12537.8	13012.9	11893.1	11124.5	12621.2	13045.8	10287.4	10860.6
M195T838	2069.41	2027.72	3392.63	2441.04	1974.14	2461.9	3395.27	3549.46	2706.86	2134.78	2640.27	1922.41	2702.41	2200.7	2580.83	2734.77	4763.17	3756.97	3588.57	3433.88	3616.96	2781.67	2811.84	3130.74
M360T200	6522.38	3931.86	6941.58	3401.1	6357.39	6621.73	6011.97	7099.37	3885.51	2766.2	4207.84	3659.47	2615.34	3902.51	3744.94	4910.63	4515.72	5360.16	3613.76	4816.66	4833.61	4511.36	3357.89	4833.97
M450T491	997.613	1342.82	2117.45	1390.5	2161.17	1919.31	1471.76	2906.86	6187.11	5738.57	6186.43	5678.65	3707.06	6485.8	4255.7	7207.76	1944.99	3345.59	3281.67	2655.11	2511.62	2172.48	2136.62	2068.35
M269T73	2417.39	2193.53	1496.29	2481.14	2003.19	2775.9	3971.29	5251.84	7728.57	2324.01	7189.46	4920.33	5232.03	571.24	3285.26	5047.01	9271.02	4315.34	2695.63	2286.09	4090.08	5367.55	7046.02	6098.87
M495T336	21443.3	16383	17664.1	24675.5	21396.3	18844.7	15505.4	14994.8	15725.8	7023.84	17008	7488.43	15403.7	6745.52	16532.2	5769.92	11402.9	17251.1	15745.1	17176.3	13972.4	16530.8	15787.1	15295.3
M357T587	3886.76	4370.12	3332.72	6417.34	2941.85	4325.62	5065.01	7288.81	3127.18	2357.43	2452.57	656.905	2882.97	1796.5	3842.64	3471.49	3329.47	2652.7	3776.08	2482.68	3565.61	2997.71	4135.68	3359.19
M359T474	3595.44	3204	4450.66	2876.43	727.355	3068.04	3867.33	3905.16	2627.37	1783.15	2044.32	2075.04	2245.02	2092.01	2454.95	2168.84	2159.36	2285.89	2392.85	1889.48	2624.29	2036.17	1960.32	2174.39
M383T74	19094.4	19856.9	14506.5	14514.8	15354.6	14283.8	18089.2	15587.4	17288.1	11928	15675.4	15495.9	15106.7	21538.5	14865.4	17494.3	12054.6	14526.2	14362.2	15013.6	16728.4	11001.5	14725.4	9225.91
M558T577	3275.18	3699.87	3885.29	4318.22	2915.63	2036.3	4181.71	4595.34	2517.79	2613.16	3572.27	2141.65	3092.4	1871.66	2705.9	2617.15	2941.97	1508.91	2556.46	2762.9	3883.6	2704.49	2840.27	1942.79
M733T327_2	2099.04	2783.19	4669.11	2554.59	3419.54	1902.61	3205.18	3111.77	2569.22	3431.42	2201.51	5618.18	1617.87	3332.33	2926.74	1487.65	2483.89	1768.21	2227.61	2069.59	2381.21	2218.1	1701.97	2415.74
M706T99	2646.05	2978.2	4311.56	4486.87	4821.18	2797.26	2977.28	2166.54	3101.08	3583.62	2137.84	3197.44	1409.31	4179.51	3292.37	3161.76	2247.19	1817.96	1539.09	3262.08	2073.42	2901.19	2081.69	3014.68
M151T117	6201.51	13088.7	6705.88	7203.85	3181	11302.3	13545.6	9956.55	60570.3	5182.35	15304.3	22245.5	19804.9	17920.5	6508.68	3562.69	9500.2	17793.2	20924.6	20852.3	10055.5	26748.8	14369.8	6461.31
M241T64	5174.71	5041.48	7162.59	7500.28	6179.09	4928.28	5452.76	5682.61	4865.44	6080.91	5066.08	5193.3	5055.34	5394.43	5075.9	4299.91	3416.98	4657.22	2320.41	3079.3	4717.8	8275.67	1901.92	2791.26
M659T384	13361.5	13702.5	17733	19826.2	12521.3	21866.5	24827.2	19779.4	11676.6	14716.6	9179.35	11197.1	11762.5	6416.25	8497.11	7210.58	5764.19	10154.9	6088.33	21700.2	4547.97	7448.88	13027	19327.6
M379T74_1	10809.2	13434.7	14182.5	12432.5	8260.9	10099.2	12758.5	13038.3	15592.2	16082.1	13386.3	14871	12151.7	12996.1	15148.2	19181.8	15377.2	17359.2	16902	16499.5	16432.1	13937.1	16357	7970.19
M417T386	1441.72	757.709	869.78	345.831	826.956	1271.57	1388.24	1292.44	1613.71	1362.47	2499.98	1603.23	2068.53	1291.92	693.456	2313.82	1634.85	1782.75	1408.12	1112.34	2235.91	2314.59	718.503	1639.76
M235T682	1446.03	1258.45	1244.19	1095.73	1113.01	1665.37	1606.11	1295.45	1064.18	908.315	884.619	803.799	1008.59	666.487	932.858	478.098	952.489	1119.46	926.507	687.282	1499.33	1066.22	1097.63	1154.62
M551T556	426.245	678.254	1037.41	500.078	521.904	653.677	656.533	611.074	1410.52	1012.38	1199.79	489.305	1244.72	958.241	895.89	1392.95	1180.58	985.517	1177.12	1205.11	1790	502.977	562.203	861.627
M501T719	3837.41	2650.19	3305.48	2994.69	3384.37	4185.57	1738.46	1262.81	3484.1	2763.68	3982.32	3613.34	2453.24	3122.09	3018.56	2957.74	2824.19	4384.78	3730.51	3564.2	4219.6	5793.61	4092.42	4013.53
M186T684	804.873	882.841	804.601	803.54	610.277	892.438	962.97	1107.22	2141.48	1713.63	2362.62	1771.41	2683.04	2396.27	2173.97	1845.71	1170.51	637.883	1533.24	1325.61	1263.98	814.453	1070.2	1446.12
M85T587	1065.17	3165.71	4264.21	2728.93	3723	2887.39	2775.29	3049.06	546.752	2204.91	8211.48	3742.45	4665.29	2257.9	3322.13	3089.59	1610.51	1415.05	670.189	1526.48	3714.04	1601.32	925.421	2665.92
M319T569_1	7339.32	8129.78	7509.42	9171.62	8678.21	7950.53	7451.25	7835.3	4752.38	8338.65	4873.15	3932.6	3791.7	3492.12	3829.87	3640.98	4890.94	4776.09	4769.61	9702.05	5188	8988.41	6059.93	4402.48
M698T401	69175.3	68028.8	182523	77875.2	115926	44857.4	89206.9	132853	98777.3	147390	143869	186747	115455	160451	172566	274016	44235.3	39986.6	68173	57967.9	67966.7	74682.8	53906.1	49634.3
M244T67	11507.9	13468.9	9102.37	11692.7	11348.5	11335.5	12326	10451.8	11127	14157.4	16058	9814.95	13049.1	12947.4	15016.9	12631.4	13476.2	15704.8	12068.3	13197.2	10856.3	12088.6	13990.9	13536.2
M219T74	6619.73	5741.25	3555.11	4386.42	4588.56	5539.66	6851.43	6865.08	9417.93	8125.79	3240.11	5193.58	10037.8	7056.37	6485.73	14222.1	8041.04	7717.14	3350.13	8063.36	9156	7761.33	14133.1	8310.04
M302T438	1599.12	1401.61	1511.22	687.665	1657.83	1275.31	2470.11	2254.41	1511.53	1065.3	1413.04	1106.55	905.804	1250.8	710.268	1066.23	1344.26	612.58	1408	1080.17	1188.58	775.592	967.202	1123.43
M377T620	2757.05	2609.84	2790.77	3045.12	2782.39	1918.02	3142.52	1825.92	1826.77	1657.64	1628.81	2200.73	2045.1	1304.6	1805.75	1402.64	2238.22	2908.63	1828.13	1137.32	1498.9	2189.96	1575.48	2286.47
M607T335	65740.1	70131.9	60123.8	47867.5	95255.1	76091.1	79972.5	70256.2	42478.5	75521.6	52186.2	60350.1	54353	44556.5	67246.1	34769.2	48930.7	64754.9	49063.7	68695.2	56336.4	58849.7	58758.8	47257.1
M355T954	435.067	540.354	448.541	443.512	593.849	559.346	491.34	555.227	406.967	473.701	660.188	567.822	628.099	618.702	581.147	505.541	740.119	502.526	629.73	651.943	626.652	558.164	536.537	528.43
M486T389	2461.8	2035.77	2864.88	2785.27	3307.2	1363.06	2532.38	3396.29	4873.83	3730.28	4767.44	4395.29	4351.28	5429.66	5523.57	6071.03	4016.75	2515.75	2403.82	2958.46	3790.71	4924.15	3808.68	3943.81
M496T566	6632.2	5469.18	5806.64	4732.19	6222.73	7608.74	6349.39	5723.36	3196.23	2952	3269.65	2686.73	2739.46	2645.28	2461.28	2823.93	5413.27	4670.46	4762.25	5528.31	5431.08	5429.7	5189.63	5615.13
M493T115	65397.1	63249.4	166020	122960	163437	21671.2	74779.5	128226	76511.2	219376	162629	173109	138724	201048	218835	220661	55694.6	27063	30221.8	48037.8	51672.3	88725.8	52941.6	61473.5
M581T552	472.068	474.456	503.752	163.1	206.329	608.834	411.702	546.211	1199.49	414.393	635.586	656.744	808.712	926.352	930.408	857.34	884.029	625.437	1011.34	1042.5	842.577	679.167	100.457	597.76
M337T581	30049.8	31511.6	21517.9	24130.9	30231.2	39962.2	41162.4	36537.1	18612.1	10660.1	12462	8265.96	14833.1	9504.26	8787.24	10574.4	24848.8	16642.8	37712.8	13897.7	21089.8	7837.47	23522.8	28271.7
M266T685	1664.54	1718.73	2710.8	1578.97	1395.05	1680.9	1615.24	1940.9	1654.53	1710.28	1853.44	1793.92	2270.3	2008.11	2254.92	2399.8	1284.55	1451.98	1344.27	1014.4	1401.96	1459.95	1691.78	1513.21
M302T669	1270.88	2677.97	2175.63	2958.22	2515.57	2601.57	2262.35	2073.97	3326.01	2840.65	3009.08	2525.36	2604.9	2209.07	2291.44	3487.83	2606.82	2583.48	3131.45	2993.03	3404.52	2844.45	2899.51	2362.5
M292T583_1	3575.76	3947.14	3145.29	2308.09	5232.72	5320.87	4346.4	3912.04	2945.08	2693.64	2540.41	1776.84	2109.93	1934.88	2052.54	1953.23	3671.68	4007.28	2447.56	2896.53	1075.68	2714.39	3257.09	2083.03
M885T638_1	31210.2	37445.2	32000.3	33616.2	29834.3	39702.8	36914.2	44819.1	36964.5	32719.2	32855.7	38312.4	38898.2	37744.5	31486.9	35703.8	42608	45063.4	39054.1	40392	43189	33064.3	48438.4	41109.2
M333T658	2708.16	2555.22	2519.51	2527.4	2461.05	2843.92	2754.63	3262.31	4189.06	916.308	2480.85	2424.11	2310.55	2215.23	2068.29	2138.31	3188.56	3182.94	3216.28	2733.41	2816.72	2826.48	3250.11	2823.5
M690T605	1464.3	1689.69	1494.63	1736.89	2198.52	1591.81	588.838	1294.61	1850.73	2057.13	1685.53	1841.11	1145.37	1140.57	1180.23	1170.6	2173.45	2273.22	2044.71	3310.37	2395.29	3095.53	1574.24	1144.2
M814T638_1	76896.6	83404.4	85387.1	46168	71852.1	79546.1	79043.2	43133.4	85435.6	79967.1	80953	91125.4	90901.1	83319.6	85422.3	78881.6	86892.4	95333.4	90452	66375.5	90121.5	84045.9	106173	86372.1
M454T651	1365.73	1041.37	1688.42	772.202	1283.83	1246.59	1360.9	1240.94	659.218	994.418	829.075	892.41	889.014	893.262	1236.84	983.659	948.986	1288.26	731.548	1013.97	1043.7	761.452	1150.93	570.696
M458T557	621.574	614.144	522.89	634.777	595.718	442.815	507.866	908.476	1121.56	773.294	953.998	655.249	1020.82	738.518	847.574	1230.75	871.482	790.629	969.232	1144.96	1030.81	791.102	331.586	875.337
M168T447	766.174	1272.2	430.043	903.483	839.07	1102.9	932.535	1488.87	1722.96	2478.77	2670.3	1266.56	1662.43	1975.5	2215.62	1540.46	1968.99	569.487	2129.73	2036	1184.32	1161.53	2258.15	1244.42
M648T69_1	9076.07	9963.39	8615.89	7532.21	9265.42	9794.25	8564.08	10031.5	4376.08	7440.56	8029.65	10876.4	8082.81	7210.93	8201.06	7793.78	5054.19	7530.86	9975.33	8030.28	7603.46	9320.99	5464.59	6303.62
M711T569	4827.11	3365.22	1934.46	6622.94	8048.45	6642.31	3222.89	3468.78	1913.74	3010.5	2221.68	2419.48	2036.5	2192.67	2330.51	1742.24	2434.16	2465.71	2428.51	2740.75	3282.63	2750.34	4041.77	2584.1
M784T328	2135.98	2049.76	3160.86	1942.79	2416.31	1188.83	2976.32	2230.09	1861.24	2158.22	2031.24	2491.13	1710.77	1889.33	1642.18	1770.13	1742.65	1245.92	1185.31	1508.74	1969.45	1117.74	2097.42	2074.27
M541T338	423.304	913.402	1167.51	1192.23	931.449	1039.22	450.648	1568.62	2596.09	2497.43	3601.36	4467.49	3293.34	2272.64	2688.79	4164.71	704.284	1111.77	1662.35	1759.17	1688.06	3590.28	1907.68	1697.57
M263T443	3068.95	1564.81	3083.37	2192.92	1677.23	1594.51	2068.61	2202.07	1831.41	2075	1832.4	1328.14	1643.32	1838.01	1160.58	1743.53	1600.02	1739.34	1645.71	1608.4	1724.52	1538.21	1830.28	1428.86
M279T750	2081.52	1171.79	1477.95	1326.13	1690.47	2130.56	1802.57	1084.81	1487.67	958.299	1156.49	1381.83	1136.22	892.989	803.882	1661.35	1356.27	1395.41	921.687	899.734	1290.53	856.528	1119.72	1583.11
M167T399	847.207	546.172	350.907	535.541	1113.51	564.877	771.148	726.576	1633.68	1337.59	1369.35	994.424	2130.59	1539.41	1355.5	1662.4	1996.33	793.072	1209.45	954.965	1375.85	1175.41	607.507	806.992
M333T386	6416.86	12120.5	9035.96	9939.34	9950.35	9214	6447.55	10200	17101.6	19225.4	15691	20904.1	17402.8	25598.9	14842.4	36459.4	10515.6	9233.79	7834.98	13135.2	12223.2	15616.1	13119.3	14461.2
M306T400	1868.35	3971.23	1472.53	4064.36	1941.07	2838.73	2533.26	1745.14	5977.47	3477.53	6817.22	5723.28	6960.57	5411.82	4563.58	8026.82	3989.12	7006.31	5483.04	3501.72	2729.3	2619.05	3231.18	4431.56
M198T70	6751.18	7182.32	6195.04	4985.57	2736.48	7819.92	5563.01	7373.69	9302.02	5468.73	6485.09	5229.78	7786.22	5922.79	7131.2	7470.74	11026.3	6745.52	7361.88	7558.89	7933.59	7790.69	7244.17	7630.74
M344T66_1	6633.01	12118.6	6258.68	8834.76	8377.66	9494.84	11215.9	5138.91	10456.8	9554.33	8381.76	3703.2	4650.42	9122.26	2473.11	11452.1	19671.7	10990.8	9916.34	14355.4	11026.8	9031	10187.2	12234.8
M549T623	6196.99	5486.29	6676.6	4314.28	4679.06	5734.66	6114.85	5583.05	4110.41	3083.24	3015.28	4960.39	3891.49	3714.68	4718.05	3573.88	5453.4	3522.57	5498.96	4654.97	5351.7	4323.23	4634.69	3379.41
M663T578	6639.51	6192.6	3945.09	11193.4	6920.93	7314.25	9469.08	5946.92	2692.26	4791.65	4051	899.481	2912.72	2248.58	2664.43	3137.68	5594.13	3781.37	3955.79	8242.11	4838.76	4681.42	3693.94	4108.98
M146T726	495895	479236	449958	441713	420586	439877	350892	441842	431023	501241	485847	412345	548640	518823	400066	447705	512478	457955	547227	602520	575600	444687	466050	443231
M452T740	928.094	660.77	1043.19	412.092	601.383	622.056	775.015	757.629	512.661	912.332	527.446	535.051	748.234	793.077	971.311	1046.83	1179.95	514.62	620.77	1155.53	1618.02	1161.18	1636.1	1039.54
M415T69	1218.71	59861.3	587.492	54431.4	40288.4	31762.5	1499.72	46118.7	472.333	95.577	51501.5	43489.2	52820.2	37567.4	894.153	1133	957.29	547.314	536.054	2173.36	794.241	35759.7	1065.42	663.594
M391T580	1204.83	3838.45	4047.04	2566.96	4771.58	5187.26	2516.44	3672.59	2253.2	1850.35	998.945	2625.61	5667.88	3889.46	3283.12	4195.63	2260.64	2116.67	1502.25	2658.71	1407.61	1850.86	3887.08	1261.6
M603T368	48088.2	47244.2	35512.3	47202	42967.2	26821.5	49309	43913.6	15951.7	77747.8	106997	147909	36670.1	79308.5	81403.6	100841	26849.3	26315.7	36080.9	25120.7	31054.7	31113.5	52970.2	28967.6
M589T571	4171.72	7159.33	5391.39	7113.92	5479.39	6253.18	3279.21	3745.43	4145.45	3777.6	1578.17	3228.86	2757.91	3182.71	3128.34	2286.71	2422.41	3709.01	2137.54	3772.6	3405.21	6066.42	4395.45	3365.44
M336T708	116535	138471	136431	140842	123674	166497	141895	134949	124244	116472	147413	107375	139230	120321	131331	142625	113543	130461	135200	121095	115480	106880	112394	136144
M625T581	3006.36	4493.7	1418.08	2333.81	2493.98	5136.14	4443.51	4049.36	1376.75	1590.04	1882.01	421.528	1450.32	1277.86	1381.27	1096.34	1853.96	975.039	2056.04	2520.47	1871.83	2913.38	2247.27	2917.74
M263T66	6623.05	6623.49	4915.39	3795.62	6789.86	2204.76	6013.37	4574.96	73602.7	3264.79	5110.29	5908.7	3639.28	6547.57	4393.81	5422.48	2908.64	4124.04	3466.86	3254.49	3202.96	5954.93	2430.53	2327.14
M645T284	3830.54	2833.74	4120.81	3673.63	3917.99	3108.45	3762.48	2572.27	3696.72	3885.02	3190.98	4569.3	4379.85	3403.71	3447.81	3859.72	1224.95	2345.38	867.222	5020.75	2800.63	1463.85	1155.7	2733.84
M604T887	938.43	1139.51	1152.39	980.509	718.44	1789.92	683.867	835.028	4635.29	1903.61	3419.33	2465.73	5971.39	6651.07	2963.62	5928.12	1172.19	1894.74	2533.28	2185.84	1395.82	990.76	859.885	2671.53
M513T521	2527.14	3246.55	3450.65	1276.29	2856.93	2858.86	2901.45	3037.01	4055.86	3560.14	4411.75	3209.75	3733.37	3576.2	3344.55	4540.46	3535.97	3407.81	3534.01	3373.54	3299.1	2948.15	3119.85	4122.95
M374T390	665.119	49.6454	1015.85	228.212	972.112	184.63	789.85	699.47	189.982	1072.63	175.886		1052.88	995.466	38.1006	1087.39	981.89	1084.9	757.319	822.316	997.876	878.58	780.322	1008.78
M362T732	8434.71	9082.9	6218.02	11212.2	10168.9	7107.05	10318.5	7535.06	8503.65	7094.96	7103.39	5659.42	4900.93	5524.64	7752.34	2912.35	8634.18	7560.64	6362.83	6048.07	7094.27	7860.94	6193.57	6723.79
M611T68	4044.48	2293.34	2316.06	4045.65	3817.55	2316.62	2068.29	2190.6	3657.28	2975.96	3695.51	2604.51	1385.3	1544.96	1598.2	3486.82	2154.96	2884.78	1170.57	531.026	1561.74	2440.33	2495.14	1598.37
M487T569	16755.1	14679.1	25993.6	15506.2	27338.8	12655.6	12934.8	12010	6154.32	9130.14	5852.74	7267.45	5451.08	9228.57	9787.43	5767.04	8972.77	7310.81	8200.99	17446.6	8702.57	18431.7	8791.04	8060.13
M736T714	5980.67	8490.63	3265.7	3698.24	7969.81	16482.2	6626.42	3449.71	13301.9	6535.64	9847.68	6719.36	10512.2	13643.3	6388.12	3002.16	26959.3	37935.2	16282.8	14121	26444.8	3797.59	7239.21	9378.64
M411T67	4539.19	2811.49	5438.27	4710.87	4571.98	2458.53	3132.7	5053.01	2405.92	3246.83	2124.08	1192.09	2343.87	4855.55	6120.31	1095.22	2910.7	1542.45	1752.85	2530.74	5339.09	3161.9	1681.98	2281.58
M589T761	4929.53	3570.25	4780.43	3605.13	5007.9	6310.12	5320.57	4794.84	6258.59	4295.25	4084.41	3098.08	5279.94	4840.85	3324.67	4768.63	5318.7	3434.25	3342.01	4015.01	3616.45	3433.11	3558.37	3994.2
M296T64_1	20418.8	22133.9	20562.4	14119.4	13890.2	16910.3	15814.3	14588.9	22806.7	18815.5	17309.2	16495.1	25268.6	27006.6	26716.8	31183.7	22644.3	24411.4	15741.1	18219.6	18699.5	23860.7	23049.6	23646.1
M501T413	3694.18	2704.86	1051.88	2540.76	974.075	2466.39	3421.57	2346.31	4318.93	4928.23	2869.58	3391.16	3566.31	1016.16	3028.89	4522.18	4747.93	4905.7	1669.02	2593.16	5262.75	3954.56	4245.6	2887.37
M510T178_2	537481	425890	1.13626e+06	478567	750662	447741	698891	756524	457271	1.50046e+06	1.26576e+06	1.14674e+06	876944	995819	1.15747e+06	1.66148e+06	417414	332334	292056	377037	344733	628306	572390	439394
M429T63	4356.36	3315.04	7904.71	5289.28	7369.5	3097.42	4027.41	5511.61	4168.67	20261.7	7422.18	8856.49	5571.78	8782.02	11298.1	9564.01	3712.3	4082.06	2850.47	2102.8	4187.91	4341.76	2654.35	3460.64
M1061T753	8337.68	6937.99	5713.06	6245.07	8537.93	9234.25	7744.75	7562.42	10674.7	5723.23	7399.46	7416.68	8139.4	8139.61	7207.47	9107.73	10194.8	10737.9	8106.69	9671.75	11568.9	8349.8	9114.23	6470.55
M1004T174	17005.8	14801.6	46270.1	34530.9	44502.1	6803.4	8242.9	28270.5	12914.2	34695.3	49172.4	34678.6	24833.3	63090.9	44722.3	45218.9	12558.8	7549.46	12502.3	4887.5	10487.9	23203.8	5017.29	8988.09
M483T386	1785.25	2555.31	2302.47	3211.92	2644.33	2468.95	3137.05	2636.01	4784.08	3600.15	4433.95	3650.71	4262	5550.11	2652.21	5289.2	1468.81	3191.47	4060.72	3389.61	4107.82	4496.88	3416.46	3686.47
M292T708	2714.55	1701.92	1901.27	806.66	1577.34	958.541	808.759	2429.58	970.319	2020.1	2423.6	730.705	1589.3	2420.67	1622.21	4054.33	3350.91	3493.75	1131.16	2161.7	4208.81	1855.74	3822.93	1983.81
M247T788	3654.09	5081.26	3057.85	3122.36	3513.34	4688.93	5070.88	4627.17	4794.78	6314.96	4366.67	4032.24	4981.1	5247.2	4590.68	4877.79	5774.81	4421.64	4877.55	6250.31	4952.52	4784.29	4338.19	4838.82
M707T338	26821.3	20982.6	25459.7	21173.6	13452.9	20015.1	20459.5	18073.9	16939.7	23017.7	18487.7	20898.1	10498.5	22505	13025	21097.2	12459.4	21527.2	18170.6	13302.4	17864.8	20212.5	11014.1	6911.59
M719T314	24212.5	20696.2	2549.4	4170.03	15613.9	14472	24018.1	8890.75	18809	13314.8	13675.5	12815.1	4066.18	5221.92	13620.9	11114.9	44146.7	46624.6	13770.3	41739.9	13460.3	26895.8	28531.7	13519.4
M257T496	2443.91	1583.65	1271.39	2355.09	2417.34	2638.56	1188.02	2672.29	4669.11	2287.14	2298.53	514.818	3621.09	1976.42	2221.84	3130.68	3922.83	1086.38	1986.03	3224.81	4433.46	3934.17	3445.99	3258.94
M401T311	2978.25	1924.17	3847.73	2248.82	1782.63	1156.71	2152.63	1100.04	3004.22	3100.81	1630.13	1909.4	1785.33	3522.91	944.291	3956.28	1704.53	842.852	1773.6	1257.51	1304.14	1665.96	879.867	938.207
M514T485	5670.24	5986.31	7421.65	6343.48	4999.25	7008.23	7247.64	9189.49	8125.07	4917.32	8619.4	7402.14	4675.41	7201.55	5052.47	9548.42	6839.43	2234.72	3702.1	6239.12	3389.3	4063.34	6760.22	5728
M121T624	10628.5	7436.54	9975.9	5931.25	11074.7	12066.2	14797.1	10948.8	11236.3	8544.26	7161.45	3532.1	7267.14	3688.96	2208.35	5077.3	8576.63	6933.92	6488.19	9009.05	11137.2	4246.08	6394.34	6445.9
M175T70	17297.5	15529.8	16991.7	10500.6	9016.01	16908.1	16134.6	17548.4	11813.2	9986.68	14023.9	9261.8	11096	11696.1	13239.9	12643	12653.5	13952.4	14581.5	11517.4	11226.9	10084.3	10049.7	9841.4
M388T684	1253.64	1753.61	1338.57	1665.82	1678.23	1593.48	2039.34	1520.92	1897.57	1403.8	2795.54	1038.65	2635.08	1398.73	1557.38	2131.74	2138.23	3055.65	2476.09	1445.49	2106.95	1346.63	1970.11	2561.41
M365T207	114023	52671.3	115841	54467.1	47508.2	49228.5	45020.8	50881.3	57753.2	38899.8	44303	55103.9	49112.3	46227.1	44432.3	93202.3	40950	42076.4	32768.9	39866.7	35473.1	37673.2	42701.4	48158.1
M391T763	1344.11	477.995	773.695	1236.16	980.635	1674.46	1448.44	1211.65	876.523	877.075	1222.15	980.126	1157.92	1209.08	1120.81	1419.37	1256.47	1407.14	1534.79	1507.34	1273.11	1959.97	1521.94	1813.93
M610T63_2	3066.44	1878.91	5280.16	3330.15	4002.56	2558.54	2626.75	2519.78	827.184	3684.54	2022.62	2396.04	1710.78	2698.09	3322.33	3017.52	1941.47	1361.27	2194.89	1413.98	1442.13	3558.88	2625.93	1787.12
M322T676	1419.91	922.157	1339.71	1638.5	1385.5	1313.72	1350.25	1537.04	2613.11	1876.49	1304.28	1816.81	2221.21	1667.53	1781.65	1591.76	1740.17	1330.16	1741.45	2274.41	2246.57	2508.66	1445.55	1216.36
M463T64_2	2073.58	1729.56	2814.89	2215.48	2743.7	1377.65	1260.49	2679.67	2017.99	5136.53	2929.06	3181.49	2030.13	3374.3	4159.61	3428.03	1536.38	649.971	1060.57	678.126	1273.07	3069.68	901.41	856.743
M717T327	4403.41	2644.45	4590.17	2903.91	3671.5	3968.94	3665.22	6009.01	8828.06	9576.83	10973.6	6289.82	10554.3	11221.9	8969.74	16170.8	5594.02	4168.27	6867.38	3088.07	5941.47	7183.06	4743.07	6268.1
M1007T667	7860.73	5870.26	5150.94	3439.57	5187.16	10131.8	6442.6	6810.93	8954.69	5509.38	8809.71	5923.02	8227.23	7248.98	6530.55	8050.96	8021.27	9605.71	7314.37	7412.61	9056.05	8013.29	7160.82	11868
M667T66	2229.34	1555.85	1463.16	1852.89	1126.15	1736.97	1069.6	2672.74	1343.53	2057.38	3018.23	2084.84	1624.06	1722.48	1822.22	2039.41	2249.17	1763.4	2881.15	1913.64	2656.22	1797.32	2550.22	3639.4
M156T649	2471.3	2353.63	2732.59	2305.87	2383.43	2515.2	2907.35	3026.05	3430.58	3239.77	3599.31	3805.49	3519.83	2487.43	2809.11	3820.52	3162.32	3749.17	4162.16	3670.29	3307.97	3181.8	1927.47	2641.66
M303T431	4203.51	4505.33	4008.94	4440.81	3163.46	5051.85	2615.41	4702.46	6735.71	4613.41	4117.83	5706.64	4363.16	4493.31	4560.17	4304.65	4817.17	7112.01	4022.25	6181.07	4857.52	7727.02	5080.21	3954.71
M480T65	13266.4	12125.8	11786.8	9419.9	10364.2	8077.12	7341.6	6203.66	3732.92	6164.19	7474.88	4685.25	6485.06	7845.69	8475.73	8795.18	5074.74	8608.41	8745.92	9257.92	6126.31	7401.36	6223.56	7313.44
M469T808	1974.13	1608.45	1680.55	1645.04	1583.1	1787.47	1645.79	1743.87	1495	1446.27	1583.38	1578.88	1521.98	1551.48	1151.31	1412.57	1612.17	1514.97	1596.4	1278.8	1318.44	1749.45	1700.85	1443.54
M221T658	637.172	875.643	643.554	529.622	777.814	902.305	499.165	588.505	3635.88	2645.41	3193.8	2570.12	4057.37	3430.18	2799.08	3483.2	513.2	892.965	1264.25	961.022	1148	827.132	701.668	1297.82
M561T804_1	774.021	630.8	668.278	445.971	437.169	967.059	703.288	477.544	766.509	397.286	719.14	616.307	815.977	739.108	519.947	852.283	985.16	794.885	945.413	996.614	851.887	512.128	775.805	891.575
M987T804	550.117	372.822	416.519	301.537	358.309	822.988	766.812	536.721	571.624	473.731	725.327	436.294	667.151	804.615	619.897	431.385	836.87	490.432	639.533	710.999	775.031	789.896	606.754	840.9
M258T72	56342.2	57238.8	51723.2	49197.5	58819.6	51781.7	48585.1	67776.4	58254.8	55033.3	56080.6	58770.9	47667.2	58406	55210.7	86747	70142.3	85145.8	63201.9	76318.4	71647.7	49372.6	55674.7	60222.6
M332T65	1216.66	859.533	1774.31	421.355	778.829	1040.25	453.647	791.356	1241.5	907.62	1230.5	1014.71	753.676	1503.03	937.909	1707.25	2309.26	1206.18	1338.34	1305.92	1452	1234.65	1597.5	952.851
M898T552	1600.05	1574.5	1624.21	1538.01	1286.07	1839.42	1302.84	1597.07	2790.88	1781.47	2143.26	2023.89	1659.08	2335.94	1636.5	2343.97	1477.46	1718.41	1840.97	1512.27	2213.44	1925.01	2022.17	1745.7
M1059T308	8158.01	12751.7	16063.1	9145.95	12254.4	6831.78	7320.89	11601.9	8872.71	19156.1	17111.2	31187.1	13057.2	21522.6	18100.6	31375.9	6991.03	5612.66	8028.94	5335.73	9182.15	10163.3	7414.07	6915.61
M542T719	11025.9	9314.66	10432.2	8536.11	10038.6	12875.3	9242.72	8751.14	13168.7	13390.6	9182.03	12171.2	13567.4	14411.8	12451.5	12353.2	10285.2	12268.7	10094.9	10604.7	14631.8	12221.5	11219.7	14574.3
M337T495	169133	194288	180827	202228	153262	265063	231634	186890	214266	201772	217568	170570	234843	186399	214961	183898	247468	234729	241605	240865	220580	213237	219419	223257
M262T66	145641	143213	175129	176247	122214	160170	144171	184202	165661	158599	157389	168268	180082	192415	184116	170543	179212	213609	160934	167058	172827	174661	175725	188362
M385T754	15323.8	15913.1	16749.5	14662.5	12418.4	16006.9	17999.3	15307.2	13334.8	9774.45	11342.8	9587.76	10154.7	9971.08	9754.85	11018.7	8072.16	12959.6	12887.4	13885.6	16855.3	11397.4	15480	11352
M304T485	3522.56	2943.05	3315.06	2209.42	2239.11	3395	4007.48	3547.62	1581.34	1561.44	2324.18	1630.71	1982.77	1230.65	2066.1	1904.2	2374.59	2622.02	3142.49	3040.06	2360.45	2214.45	2056.08	2237.5
M288T623	3868.55	2208.14	2242.8	2581.17	2665.06	3975.49	2939.03	856.538	3166.72	1333.5	3416.99	827.194	1306.7	1410.34	1800.61	1337.29	2301.44	1329.45	1847.87	1013.93	1085.37	2357.45	1772.8	2000
M577T65_1	4006.74	2788.33	4108.86	2412.81	3158.68	3255.09	3355.34	3056.31	2318.65	3353.99	3298.51	3363.97	2474.14	2515.97	2892.24	4059.96	3022.22	3226.61	2748.14	2703.77	2016.91	2678.4	1052.86	2638.05
M413T578	4070.92	2889.65	3436.92	4367.14	4184.59	4638.48	1090.8	1751.8	4960.92	5440.69	6024.13	7600.91	4209.21	9245.4	8092.15	6103.63	2873.76	4181.16	3888.96	4535.06	5712.52	6187.12	4695.57	6748.08
M256T371	902.214	211.809	335.618	902.613	946.782	2006.22	367.727	654.342	3486.33	1400.22	2378.21	3847.22	1038.9	1544.81	2343.23	1758.42	1301.73	1346.84	1915.62	991.124	6733.45	4264.95	1484.85	2283.06
M314T65	1408.06	1583.72	3097.86	870.926	2017.23	708.822	11652.5	2668.97	2211.22	2996.34	1729.64	1988.2	1791.95	3102.28	2346.96	2103.19	17234.6	846.166	862.481	16530.5	407.837	19045.3	16596.7	14616.4
M420T484	1598.03	1823.36	2193.56	1872.02	1639.6	2257.18	1859.63	3274.25	2670.69	2335.48	2720.04	1948.27	1923.33	3082.44	2338.76	3101.68	3057.33	2102.32	2987.33	2793.15	2962.15	1875.69	2688.88	2754.8
M464T761	6775.24	5291.08	6076.05	5979.79	7407.05	7454.05	5845.99	5680.4	7345.71	5746.68	5723.02	4907.74	4588.68	5512.48	4860.49	5643.36	5805.91	5770.64	3726.04	5087.24	6243.53	5586.23	4976.3	5722.85
M285T522_1	7282.28	6141.33	3277.93	8485.34	11261.3	7858.63	4278.66	3606.25	6251.37	9183.23	10883.8	20803.4	7691.47	20552.6	24416	11717.4	5936.45	14457	7834.23	4583.6	15952.4	12001	12657.8	12287.5
M375T73	7099.53	7008.62	5880.4	6529.36	5390.7	5152.66	6328.98	6318.51	5152.06	4011.63	7258.49	4372.28	5720.18	6504.09	11691.7	4600.76	6948.21	10887.6	13451.4	6926.76	4917.56	12147.9	11957.7	5651.84
M324T388	2403.38	1904.33	1850.54	1830.83	1812.08	1477.72	1938.08	3310.81	2867.24	2587.9	2812.29	2489.85	2524.5	3033.88	2421.7	3023.57	2418.63	2282.02	2851.07	2081.57	2513.05	2732.1	3122.44	3184.44
M433T638_2	3.42863e+06	3.6585e+06	3.41947e+06	3.49443e+06	3.04855e+06	3.54686e+06	3.5406e+06	3.84144e+06	3.72074e+06	1.4532e+06	1.15574e+06	3.62593e+06	3.5069e+06	3.27847e+06	3.23965e+06	1.59814e+06	3.63471e+06	4.02e+06	3.6731e+06	3.78137e+06	3.73388e+06	3.43155e+06	3.90458e+06	3.74827e+06
M852T425	271.25	30.4016	1508.31	1107.51	1450.96	19.755	50.7261	1655.32	1328.61	1507.49	1126.55	874.147	992.206	928.721	766.753	1572.29	1150.6	1840.79	1617.3	2001.06	1663.18	1076.01	1748.73	770.508
M553T568	2170.4	2683.04	2717.68	1652.65	2533.54	1985.93	1756.18	2293.83	1363.67	1534.17	1237.72	1646.56	1085.29	1435.55	2223.68	1228.79	1810.28	1767.3	1682.61	2289.61	1854.91	1761.27	1731.32	1854.45
M344T649	2568.27	1589.41	1465.29	532.1	1285.5	1727.05	794.221	1957.12	1691.62	1401.81	2846.78	1402.09	1997.61	2865.46	2046.39	2734.2	2372.17	2248.96	2718.5	805.698	2398.29	2048.06	2536.06	3492.89
M793T633	6526.28	6037.77	4956.93	5927.39	9489.6	5566.98	5668.77	5147.61	4514.08	3158.05	4612.49	4502.25	4852.73	5276.79	5649.65	4273.35	2707.76	1619.55	4118.78	6910.44	5489.74	3552.42	5116.66	4897.98
M897T637	6172.53	5546.01	7891.51	7111.98	7749.45	8784.49	6617.38	8851.53	10035.7	5574.65	8908.08	8390.06	8425.09	4899.53	5345.52	6642.38	7049.03	9162.78	10845.2	9005.24	9341.85	7911.22	9504.12	7526.68
M1034T334	16949.2	9289.55	15640.6	4911.83	17814.7	8172.19	5158.06	8291.77	5444.85	9737.04	7465.88	9889.9	6885.85	7251.59	8460.04	5832.7	6676.85	7365.25	1481.62	8410.9	6804.97	3109.4	7344.95	6077.35
M422T772_1	2283.05	1374.6	1383.85	1592.24	1807.46	2431.52	1206.44	676.641	3764.4	2864.33	3669.07	2754.43	2238.18	3457.72	3554.14	2410.2	1532.07	2220.17	2186.57	1617.05	2639.43	3736.07	2117.62	2971.46
M231T387	6624.62	3997.45	7546.52	5187.81	4957.07	5765.52	5387.81	4870.04	7185.63	3395.33	6486.65	4749.85	5241.69	3828.85	5220.52	4103.11	3468.17	3609.85	5471.79	4545.28	5308.29	5109.02	3933.66	3403.75
M442T447	30209.8	26289.2	35368.7	27835.1	25618.8	38092.7	31087	42166.8	42697.8	31947.8	37802.8	35264.2	33995.2	27733.4	28311.7	49510.5	32960.9	34458.3	47225.9	43673	43975.6	32500.8	37111.1	39868.4
M227T628	187506	184939	202782	179257	185306	158743	179803	185544	169837	177261	144206	178196	162853	169718	343994	165469	172952	153372	158019	179149	191258	163169	166974	130460
M269T341	22023.7	16743.1	23528.7	24697.6	12590.7	11363.8	27640.4	22271.2	35044.8	20691.8	28086.6	17388.1	35087.1	16993.6	17302.4	37727.4	30641.4	23784.6	34683.8	20032.3	28690.1	19970.4	24815.9	35166.2
M331T407	15087	18969.9	28424.6	16083.7	22061.4	11723.2	16099.9	29156.1	23937.5	30370.1	29240.9	37439.7	28715.2	36409.8	30345.8	53006	13253.5	9973.67	14060.2	13732.9	16254.9	17445.5	13619.1	13819.5
M683T666_1	753.246	1239.28	979.983	1068.54	823.344	770.435	1219.88	910.987	1295.89	1035.47	848.923	990.38	998.027	811.491	853.679	1240.44	1008.92	1481.29	1556.36	1493.95	1378.5	1069.59	1257.17	785.177
M317T559	662.097	594.368	537.574	693.112	630.643	556.339	558.286	703.314	8393.44	7313.56	6580.4	5169.46	12095.6	6858.96	5888.5	7408.29	1154.89	859.3	1805.82	660.647	1165.66	442.583	663.382	1088.36
M1001T99	1762.05	1907.17	2855.56	2324.99	3522.58	1131.54	2368.66	4129.71	3241.83	5670.97	4089.8	5603.14	4316.29	6060.34	4870.67	7629.79	1704.44	832.74	2349.08	1146.74	1563.39	2185.51	1539.07	1257.62
M483T71	2950.55	3847.99	2704.26	1311.57	5252.71	3551.47	3912.5	3125.24	4687.88	4454.51	4455.72	3643.98	3029.88	1260.4	3003.65	1021.24	5755.06	5111.07	5364.54	5605.86	5711.02	1486.45	4931.95	4856.92
M244T680	1041.49	1156.6	1395.78	1038.13	913.09	1025.18	1139.28	1166.57	1190.14	1034.01	1050.71	965.844	1029.48	894.079	854.439	921.894	1283.25	1311.78	1376.37	1092.77	1370.12	1291.69	1103.27	1258.61
M680T366	3371.66	1442.13	3459.76	2338.05	2883	3036.15	2573.61	600.841	8784.85	3570.43	2266.66	9675.57	2152.7	4044.19	4163.72	5223.14	8957.62	4423.72	2439.77	5611.5	3239.74	3001.2	4720.24	3051.64
M311T705	2564.52	2621.28	2652.14	2539.84	889.899	2133.18	1841.58	2334.39	1775.71	1140.26	2008.38	1258.2	2147.54	2066.15	1798.68	2290.85	1547.74	2244.24	1416.36	1271.88	1658.12	1225.38	1600.35	1963.52
M274T479	4155.73	5584.18	1755.67	4350.28	4502.64	6120.66	6837.73	2164.26	1636.09	5866.64	7315.28	886.203	6915.12	1173.73	927.928	1910.74	1351.96	6730.62	1855.13	1895.34	2612.24	83.6275	1614.56	1419.24
M154T823	808.35	1033.77	651.993	845.647	841.86	1183.97	1104.97	1026.08	772.782	642.434	569.716	458.413	527.411	518.302	660.582	736.936	928.965	729.243	939.683	684.409	492.757	708.007	844.821	493.553
M261T946	3758.33	3533.08	4137.01	3218.22	6033.24	4092.26	5841.03	6805.79	3037.77	1043.04	3445.12	2982.48	2816.12	6556.9	5573.92	3481.06	4070.74	3930.65	3886.27	3751.64	2194.99	3112.57	3670.38	2664.5
M372T67	3675.06	6287.99	8537.5	4693.49	7095.05	3196.59	6763.83	3484.86	4099.64	2517.64	3322.93	2918.22	2108.55	2419.11	4284.54	5061.9	5667.94	2725.42	2568.27	3367.31	2233.86	2835.13	2805.32	5468.33
M411T75	1782.26	2850.51	4294.16	3254.35	1455.04	2083.2	2018.62	1525.2	1839.44	4201.42	4576.18	2214.84	4420.46	1553.46	1360.14	4535.4	2469.18	4156.83	2668.63	5389.77	3662.68	1837.13	5846.75	5532.5
M547T631	12732.6	5460.76	8049.28	4399.98	8390.92	7036.04	9952.62	6784.5	7785.52	4563.79	4539.75	6811.48	5942.93	1801.87	4444.83	3092.6	5571.03	5354.59	3652.29	4979.99	6619.61	8586.58	1328.93	3975.81
M825T578	5117.2	4952.13	4567.99	5652	6006.08	5801.32	3780.95	4328.71	3684.03	2554.17	3243.51	2241.6	4615.54	3287.42	2902.49	2953.78	5230.44	3971.19	4467.52	4954.49	3657.79	3606.65	3271.53	4111.99
M386T72	4701.41	4864.98	3960.76	5956.3	5091.93	6112.71	4599.88	4964.21	4391.83	3766.84	6452.4	5062.64	5849.69	6503.53	3817.05	5025.67	6324.44	6788.17	4636.9	7791.77	6905.83	5575.31	8603.29	14488.7
M220T66	2086.31	1949.35	2430.78	3212.21	3796.19	3293.56	2703.58	2822.05	3849.56	1917.61	3534.32	2703.82	1775.88	1813.14	2451.93	3385.15	3746.97	5479.67	4897.82	3332.98	3533.29	3667.35	3065.31	2414.41
M520T705	720.409	1584.66	1712.96	1032.74	980.719	1621.53	698.025	1204.02	1977.03	3990.41	5819.25	2873.34	1068.03	9884.49	6702.71	4332.43	2424.54	4899.75	1440.85	5455.83	984.573	1510.8	2151.96	2081.68
M410T416	569.21	431.581	776.569	404.548	1336.76	372.035	373.237	714.557	2320.35	438.494	1093.73	864.887	1817.53	1470.04	1433.72	2527.43	916.203	415.09	1334.89	991.177	845.08	1153.49	1157.89	1037.88
[truncated: 5,094 more rows]
