# Supplementary material for: Effects of Different Short-Term UV-B Radiation Intensities on Metabolic Characteristics of Porphyra haitanensis
Source: Int J Mol Sci. 2021 Feb 22;22(4):2180. doi: 10.3390/ijms22042180 (PMC7927003; doi:10.3390/ijms22042180)
Supplement: Supplementary file 1 [file ijms-22-02180-s001.zip › supplementary files/Supplementary table S2.xlsx]

## Sheet: NEG
Relative abundance of all metabolites originally identified in negative ion mode
name	0-1	0-2	0-3	0-4	0-5	0-6	0-7	0-8	1-1	1-2	1-3	1-4	1-5	1-6	1-7	1-8	0.5-1	0.5-2	0.5-3	0.5-4	0.5-5	0.5-6	0.5-7	0.5-8
M203T481	2364.19	1671.91	2202.1	1501.47	1908.13	1868.32	2034.15	1611.21	34272.8	30205.3	35922	23494.9	37939.2	35349.7	31796.3	36048.6	14882	12367.8	13698.6	14458	14527.9	13223	12014.2	13480.4
M130T497_2	19243	14407.4	23485.8	17980.1	18761.8	15608.9	18543.6	15851.8	261717	246168	262885	238319	291278	254447	219464	267797	109982	108139	131877	110542	105788	114149	105124	119822
M180T568	987.406	1000.37	1541.42	926.729	1535.46	1110.95	1362.61	1105.49	15784.1	12241.8	15110.6	13857.1	15331.9	16773.2	15747.3	17050.4	8209.18	7971.02	9392.29	6924.71	7888.31	8683.33	7788.81	8341.18
M130T520	15507	11236.7	13763.8	11329.9	13054.4	9536.36	11673	11994	76515.3	85198.7	77900	80320.9	92679.8	86861.8	75546.8	92507.9	42805.7	42209.4	42911.7	40242.3	41593	39002.8	39311.2	47453.2
M164T482	9806.52	6058.13	10649.5	6711.05	8110.77	7374.35	8493.4	6726.55	151182	131916	156614	111748	168122	167199	144563	180049	58487	46352.7	63339.3	50611.3	53651.7	49920.3	43794.5	52597.9
M127T710	9209.76	7462.78	10322.9	7223.32	8538.31	11829.9	8477.69	9336.67	18221.6	15312.5	18297.2	14507.4	16743.1	16852.3	18844.9	16078.8	19648.9	18164.7	20796.7	18681.7	20861.3	21358.3	16926.5	20406.9
M145T710_2	131062	99789.3	130592	99090.5	110576	151011	123715	123740	265068	230612	282002	209510	255765	245480	271954	233614	294831	247107	317547	279944	312310	339330	242860	289377
M173T568	8331.4	6369.59	9831.74	6260.22	7491.32	5750.64	7421.62	7744.83	15617.2	13067.6	14112.4	13717.6	14508.9	15954.8	16191.3	15630.5	15984.6	14679.8	13922.2	13973.4	14339.2	13618.8	13274.1	12338.2
M174T745	28560.4	21656.8	30869.6	23403.8	29484.2	35018.3	27703.8	29568.1	53626	48137.6	58148.6	45366.4	53545.1	48211.4	60244.9	45507.2	56083.1	55850.8	67606.1	58743.9	74692.2	75886.3	60366.9	59162.4
M88T657	35291.8	25923.4	36436.6	32132.5	36279	35282.3	37331.7	40207.6	66592.8	68532	72362.2	64268.3	75000.1	73857.9	66285.7	79218.3	58875.5	51643.9	66620	55531.7	59382.8	55731.6	55113.5	63028.3
M239T657	3793.41	2522.31	3793.13	3294.2	2693.59	2909.39	4099.78	4081.69	9143.07	9154.52	9084.79	7438.37	12015	8733.45	8874.55	9305.02	7621.31	6128.95	7435.11	6145.26	8098.98	7021.87	6061.25	7099.86
M347T870	19028.4	24464.8	8939.15	19871.3	26763.4	36640.9	13797.5	13847.7	79643.5	63741.9	84419	68662.2	83048.7	93715.9	86333.1	86073.1	79604.9	74274.7	49335.2	62905.9	56255.3	69061	59764.4	68247.3
M323T857	14055.6	15360.8	9716.06	10882.6	11213.9	17263.6	11017.3	9267.34	31996.2	22193.9	31917.2	19953.6	30282.8	31687.7	27312.6	30447.1	31275.5	30366.5	23024.4	26689.5	26827.5	27124.4	21929.1	29198.3
M116T574	3972.96	3218.88	4243.28	3605.72	3697.62	2495.99	3558.14	4041.72	31216.1	30044.4	32013.9	27827.6	38348.1	37633.9	29645.3	37256.4	9735.26	11185.2	18770.6	11512.5	11583.8	11329	12579	12196.1
M303T301	33780.5	17166.5	42447.3	34227.1	37670	27927.1	40194.6	32553.1	59530.3	43060.8	60474.8	56388.8	53990.4	61216.4	63570.8	65504.3	68131.9	65194.1	71949.2	58472.7	62490.3	56992.6	54788.3	66626.7
M362T900	3409.86	6410.18	2252.48	4550.4	3850.27	6956.01	2018.93	2667.51	13465.9	9371.26	11093.4	11942.6	14011.1	17931.6	11633.1	15515	13093.8	11111.9	9270.53	11160.1	10548.9	12000	8392.3	10356.8
M565T868_1	7808.98	10062.2	5994.67	7844.07	5244.66	4011.61	3786.12	9489.99	24396.8	28764.6	27014.4	31793.9	33785.1	29007.7	20200.5	57804.6	11933.8	13324.5	17432.9	13007.6	13323.4	16515.4	19607.8	16423.6
M173T972	8400.35	3355.71	7973.92	4669.15	6688.39	5783.22	5700.29	5655.02	35879.3	16804.2	31355.2	28531.8	25102.4	32407.6	33833.8	8859.2	9590.2	13692.5	18645.7	23843.7	19843.2	16506.2	17342.7	12170
M267T411	230408	200530	263962	178021	172406	190357	228024	222751	79996.7	92488.2	78147.5	84863.3	65185.7	63977.9	76042	79823.4	108142	114067	192023	105956	154936	112692	119613	108416
M131T719	34693.6	27421.3	44539.7	48241.9	40175.5	51243.2	34875.5	31279.8	42643.9	35212.8	75670.4	36358	42940	41734.1	42633.9	38591.6	59471.8	48947.1	69438.1	56926.8	67783.1	66829.4	46008.6	54777
M279T74_2	325459	255162	286082	194925	202565	206184	263962	273245	142435	117709	164623	149335	185245	220089	197370	292516	206199	165895	143175	194143	146627	116552	158571	179306
M104T716	12287.2	10481.7	13835.1	10986.1	11831.4	14408.6	15933.5	12197.1	26806.1	22358.6	24331.9	19150.7	26838.2	22104.8	24583.1	23839.9	18907.9	15567.9	18706.3	15924.3	19573.2	14743.8	15580.8	16123
M503T872	8119.15	15382.2	21912.1	2144.34	17177.3	21890.7	10128.2	14291.7	105240	72069.5	57250.6	110155	96159.1	110397	89355.5	88784.8	37369.5	48394.4	43890.6	30046.6	23492.3	19901	32868.6	23147.6
M173T247	41958.5	51775.4	48405.6	44431.9	57699.1	53112.8	29092.7	51991.4	49454.5	97431.9	45624.7	50688.6	64252.8	83113.6	77403.4	51108.5	70706.7	60100.9	63488.8	71208.6	59746.2	51043.5	63533.4	72144.2
M122T424	15868.9	7304.65	17466.9	10548.9	10711	10066.3	12017.8	12277.1	4708.16	4905.84	5505.81	3727.98	3572.92	4117.1	3705.88	4631.3	8289.58	6564.17	10101.1	7242.63	7911.09	5742.72	5583.75	5837.65
M341T755_2	74320.2	76536.9	93878.4	53276.1	73650.1	94034.9	50593	58307.8	209502	160495	180691	223601	226031	291089	189704	297281	97827.7	129612	111732	134215	89874.9	83469	85590.4	118892
M179T761	115650	105825	123548	101308	106921	120892	124098	118844	140062	151575	138114	111830	160874	146320	145982	135907	130948	124656	129293	129599	129570	132271	115512	136279
M124T561_2	308898	251311	280932	250493	252610	273732	253612	246137	332483	285014	355410	271429	315004	356218	306809	350013	336988	276702	351265	306241	316914	307360	274577	300496
M132T779	112542	82366.1	91947.3	74731.8	94455.8	105078	77285.3	71087.4	129038	114221	154288	112695	126603	145115	137142	122618	121337	101018	120867	102532	127478	138493	99671.9	107312
M307T74	67328.7	79761.9	81389.2	58286.9	88685.5	73987.7	78951.7	106336	43321.1	48863.3	61110.5	59879.7	68868.2	78943.9	64718	115152	66546.7	56873.7	44362.9	67043.7	63413.2	33825.2	46217.8	65915.3
M146T768_2	306429	298386	343164	313721	337946	344454	335206	297923	288306	295199	288287	270619	306803	347368	283094	336144	322043	275603	271357	280052	302536	306244	243230	261784
M319T122	162400	96607.1	93225.8	136784	51395.3	72513	64937.2	72514.3	38657.2	26293.7	74447.5	49406.3	55448.8	69016.1	58854.9	179955	42887.2	42841	25242.5	32931.4	25085.9	16936.4	33026	96588.9
M239T761_2	213127	190049	232814	181603	191576	233891	243060	223871	241610	289207	280505	202001	291105	230227	277608	259760	277186	245341	253468	239642	255551	251563	211801	266712
M683T755	6225.4	6269.53	9472.67	3246.94	4818.91	10305	2780.78	4396.87	34721.3	23408.2	26757.3	37778.1	37519.8	59249.6	28570	61183.3	9269.88	14513.6	12667.9	16770.9	8969.3	6104.31	8574.42	15313.2
M282T493	22442.1	16724.2	26490.9	15960.1	17201.6	17521.3	21252.8	21181.4	9392.86	12147.5	10263.6	10144	8504.6	10820.6	10141.9	11105.7	11885.9	13079.2	20053.3	11711.8	19781.4	10636.6	11127.6	12627.7
M339T127	27948.5	19017.2	25070.9	34105.1	31931.1	41959.2	22687.9	35753.2	89108.3	18700.9	28327.4	49501.2	50807	56414.1	30427.8	45505.8	45764.7	36669.6	40251.1	49751.2	61447.4	59340.5	32384.2	33428.5
M259T887	3585.42	3126.82	3880.75	2085.05	2768.13	3670	2254.59	8317.98	7156.38	9878.44	8418.48	4980.68	6977.91	6617.42	6010.55	9371.33	6006.41	5925.71	14207.8	4448.83	8867.8	9495.96	4133.51	10177.9
M259T923	13712.4	12990.1	14183.5	9720.07	11808.8	15957	10494.7	10949.8	20580.6	14119.3	22962.8	12098.5	16989.9	27089	17235.2	24676.5	23751.8	20015.2	18296.4	16330.6	15884.6	14377.7	11823.7	15039
M171T841	11153.7	9666.06	15604.5	12563.1	10260	13130.9	13067.3	13192.4	14894.4	11922.2	16889.4	11321.4	13561.5	13323.8	13736.3	14925.1	20511.7	16839	16649.1	15194.3	18542.7	13028	11459.9	15015.9
M255T8	12290.2	15077.9	9749.51	13863.9	10675.6	12623.2	18508.1	10581.4	3901.89	16979.3	13702.6	13572.5	14790	6263.24	13458.2	14086	26528.4	20143.3	14146.6	10850.6	15103	13808.8	34947.9	20935
M465T54	12750.4	12325.3	47075.5	15844.4	19314.4	15594.7	15881	23061.1	15685.4	20170.4	12770.9	31012.3	26308	18336.5	21646	25954.1	9929.93	9099.38	10659.1	13945.2	14919	14351.2	13678.9	9961.53
M141T640	3.64102e+06	3.65094e+06	3.76591e+06	3.6085e+06	3.76931e+06	3.42937e+06	3.51694e+06	3.66182e+06	3.3428e+06	3.51753e+06	3.19768e+06	3.834e+06	3.13782e+06	2.40603e+06	3.50802e+06	3.53153e+06	3.56167e+06	3.58916e+06	3.46518e+06	3.64888e+06	3.58917e+06	3.58987e+06	3.44949e+06	3.38835e+06
M214T574	4240.4	3328.46	4682.04	3378.65	4722.09	4437.59	3865.43	5467.51	33157.6	33161.5	34253.5	28402.4	38502.6	36420.7	30130.8	35870.4	16841.7	14862.6	16611.1	16029.2	14921	14800.4	15388.7	16480.2
M204T480	513.536	361.722	447.104	422.206	364.46	340.216	408.758	345.877	4670.86	4162.86	4687.69	3277.34	4858.99	4981.57	3998.24	4993.9	2084.67	1863.35	2275.26	1968.98	2208.48	2218.56	1855.6	2097.18
M368T594_2	2549.68	2686.04	2727.98	1922.24	1579.79	2577.29	1874.16	1614.4	31849.4	26616.8	32834	23262.6	40509.5	34016	31543.4	42951.6	11793.5	12749.6	11744.6	10072.8	11947.8	12179.2	10539.5	11640.5
M508T574	3552.62	2494.96	2957.79	3092.77	3775.33	2967.31	3228.89	2895.85	13853.5	14874.3	16189.8	12421.1	16760.4	16271	14386	17504.7	7835.98	8461.52	8975.32	8632.18	9143.36	8717.96	7816.64	9161.81
M312T574	792.049	755.913	749.068	777.661	931.684	880.202	801.128	964.007	5687.68	6106.5	6101.41	4642.93	6400.12	5591.26	5941.77	6063.6	3015.84	2877.31	3286.53	3108.51	2602.94	3187.22	2529.68	3062.28
M704T575	2105.92	1766.62	2594.39	2158.1	2030.21	1455.3	1784.43	2030.87	8636.14	7918.31	8091.7	6518.54	8734.92	8483.63	6781.47	9511.94	5364.38	5423.78	5840.95	4904.25	5561.52	5094.95	4939.17	5718.23
M147T482	632.839	566.776	587.455	462.159	501.98	504.742	476.568	392.858	6111.34	5082.37	5798.99	4650.08	6614.06	5692.25	5895.06	6418.89	2794.29	1996.86	2635.05	2238.5	2768.66	2523.44	3048.91	2536.57
M410T574	4062.13	3007.95	2801.19	2424.08	3435.95	2900.6	4003.48	3185.9	17988.4	17187.8	14907.6	13008.5	17571.9	16661	15484.4	19426	8013.12	8833.79	9082.98	8504.18	9916.01	9074.66	7911.11	9859.81
M249T709	12147.8	12384.3	12727.7	12314.6	12670.8	9621.27	9913.04	10270.1	182.322	145.882	128.733	138.627	145.18	145.955	218.228	122.495	168.275	114.924	148.03	188.306	3878.78	177.316	189.059	113.694
M741T340	3456.05	2874.4	3610.29	3861.68	4185.45	3811.12	3512.22	5434.7	11127.7	7606.2	12427.8	7470.82	7298.51	7116.23	6993.25	8941.61	9380.29	9384.11	9273.48	8187.95	9443.63	8500.19	9492.53	8490.5
M503T657	447.874	337.267	498.388	269.038	530.037	420.361	715.205	708.528	2595.17	2786.04	3874.6	2452.1	2394.55	3622.77	3038.07	4683.11	2281.74	1823.01	2263.89	2360.78	2231.65	2717.98	1995.91	2433.4
M606T574	2592.44	2477.02	1990.59	1509.45	2868.15	2060.14	2641.06	2461.16	11200.4	11457	10620.3	9483.35	11833	10937.9	10474.9	11857.9	7528.7	6084.77	6859.44	6168.16	6050.3	6398.45	5904.4	5908.14
M167T709	6045.07	5321.9	5714.19	5613.51	5897.65	6427.06	5743.22	5603.04	9901.08	8572.47	10258	9019.58	9284.1	9186.61	9074.9	8641.77	9271.37	9060.59	9691.02	9961.4	9463.42	10717.5	8827.19	9655.3
M288T496	468.509	300.748	430.207	456.158	333.721	375.565	359.549	268.017	2927.69	2196.77	3114.72	1871.08	2406.71	1849.55	1861.6	2669.86	1288.17	1301.45	1461.37	1199.36	1608.62	1576.55	1411.09	1704.41
M981T578_1	25240.9	26035	25581.5	23930.2	26135.6	25379.1	26818.1	22676.4	12038.6	12821	11093.6	9554.98	11300.4	9898.96	10549	9986.92	16462.2	14341.8	15070.2	17386.7	16126.5	17114.3	15245.8	15359.3
M1044T577	4525.21	4818.72	4012.94	4986.03	4679.26	4532.52	4974.82	4883.64	1720.23	1648.77	2377.75	1165.71	1082.64	1432.7	1702.24	1250.72	2837.75	2537.99	2348.33	2704.99	2718.68	2783.92	2261.75	2714.71
M227T710	3971.99	3715.92	4809.68	3851.99	2813.87	4272.21	4329.92	4325.97	7061.21	6274.29	7162.44	5946.74	5797.44	7182.46	7546.93	6881.03	8388.31	7562.91	8826.97	8168.21	9119.97	9396.38	8800.07	8017.46
M114T595	1153.44	949.222	1830.77	985.674	1969.97	374.112	2046.2	1091.65	16945.5	18390.9	16392.2	14933.8	20351.3	19790.8	17041.8	19924.1	6445.17	5708.26	6521.27	7564.91	7046.53	7284.7	7382.98	8814.66
M290T713	3304.12	2485.71	3414.67	2250.71	2603.59	3322.77	2394.06	3150.26	4758.76	4980.65	5963.06	3823.83	6579.55	5706.64	5136.25	4826.05	7578.52	6460.23	7233.81	6423.3	7197.5	6214.15	6330.39	6167.34
M245T371	288.968	202.261	317.499	346.473	237.908	396.747	337.233	435.526	2929.21	2553.13	3597.04	1528.48	2736.67	1957.05	2505.37	2413.77	1510.61	1280.72	1491.45	1583.95	1815.97	1777.71	1307.44	1877.96
M947T578	4721.65	4196.48	4444.37	4634.57	4258.86	3990.01	4607.16	4292.46	2000.16	1599.21	1394.2	955.249	1272.93	1725.38	905.435	1506.38	2953.45	2455.27	2116.01	2630.63	2416.75	2281.36	2274.98	2104.51
M278T569	952.187	714.72	873.203	449.924	626.153	708.157	493.083	956.165	4517.77	4853.12	4304.09	4253.74	3967.85	4736.47	4455.23	5470.75	4027.73	3117.25	3305.55	2922.77	3260.51	3457.32	2586.56	2909.08
M883T578	34124.6	34060.5	33363.1	33379.3	34367.9	33485.8	35307.7	29842.7	18504.3	16450.8	14545.5	13916.5	18034.5	15052.8	15225.7	15876.8	23136	20656	20168.5	22690.5	20451.2	24638	22600.9	22247.1
M191T568	10825.3	9088.27	10370.4	8272.38	8906.99	7904.91	9621.98	9546.16	19177.1	17280	16968.3	17504.7	19111.4	19399.8	21641.6	19294.7	20418.2	18335.5	18271.9	18243.3	17466.9	17439	17930.4	15356.5
M481T709	692.128	496.667	801.676	600.586	576.008	1002.35	726.863	776.04	1986.58	1875.13	2462.1	1879.85	1813.03	1978.8	2384.75	2061.09	2793.04	2073.04	2782.31	2755.88	2549.62	2953.98	2056.13	2679.43
M1177T578	14307.7	13695.5	12926.9	12428.2	13758.5	13488.9	14975.5	12896.5	5724.03	6480.2	5311.36	4815.08	5161.55	5246.23	5306.12	4805.55	8863.94	6909.73	6943.76	7865.11	8657.04	8548.64	7641.4	8249.18
M581T713	434.084	275.73	384.755	303.249	282.153	476.942	261.967	407.556	647.931	735.474	1054.96	596.893	1597.69	1066.56	633.541	794.627	1541.5	1124.58	1292.9	1339.9	1628.95	1191.87	1227.17	1236
M218T702	436.037	189.386	250.991	200.622	204.246	159.043	253.875	151.983	3704.46	3219.85	3101.57	2457.43	3517.42	3287.87	3453.07	3883.59	1307.67	1277.53	2017.3	1947.65	1934.24	1872.17	1715.92	1815.36
M667T657	527.2	272.756	353.863	315.82	431.862	552.085	510.337	469.315	2363.97	2207.33	2242.79	2055.49	1673.72	2412.37	2206.88	3334.83	1700.58	1406.35	1656.27	1373.21	1379.09	1616.12	1240.29	1792.04
M843T577	91929.3	85519.3	79710.8	76459.3	89015.4	88690.4	96551.3	78282.4	31727.3	26296.6	24115	19739.3	21830.2	24333.2	22865.3	23828.9	51084.4	39535	35954.6	42075.4	47635	46440.6	40161	43196.8
M549T577	293543	294941	274403	256105	293164	281672	304740	252441	115030	112985	102177	91591.7	96615.6	100044	101005	96513.7	187015	147656	134243	156349	173047	165029	153752	158411
M647T577	241065	231573	222274	201118	239361	232895	257906	215447	85828	78913.4	80594.4	60662.1	68281.9	77122.2	71752	73193.1	144016	110867	104592	128052	140190	127025	118267	120154
M451T577	477953	472644	449179	413304	478546	465059	499837	424475	202334	197883	182748	159538	171074	183127	184252	177252	314322	257007	236042	292718	289793	276034	260363	284495
M445T657	5850.9	4542.83	6683.32	5576.31	6124.06	6406.33	5739.96	6889.8	15120.3	16224.7	14691.7	14624.6	11357.7	16961.4	14726.6	18205.9	12549.7	10226.4	12782.6	12093	11971.7	13429.9	10980.3	11650.4
M745T577	136338	133038	123827	119908	138140	132604	145288	118255	46732.1	45057.4	42225.1	32083.1	38058.1	38838.4	38936.9	38616.7	84702.1	61120.4	59448.9	67839.6	77015.4	76501.4	66714	68261.8
M353T577	528224	519024	502074	458989	530098	510769	532409	472182	261582	239041	217830	196944	216418	221633	225595	213127	372046	302394	284087	334444	339741	337914	322211	325795
M884T656	362.972	173.233	320.187	402.672	358.832	367.144	341.344	340.866	1351.46	1365.67	1347.8	1492.03	730.477	1409.61	1515.72	1965.12	1150.9	898.144	1228.94	1323.85	1100.19	1476.63	1120	1160.58
M432T657_2	1602.8	1408.64	1736.32	1503.31	1141.43	1530.42	2167.5	2376.71	6093.31	6280.35	6428.35	5017.93	6760.88	6390.63	6252.05	7919.25	4561.24	3790.68	4925.07	4320.37	4533.14	4687.04	3798.54	4841.67
M638T657	1253.43	891.746	1446.03	1048.16	1361.22	1425.19	1680.68	1789.56	4551.5	4588.03	4492.01	4311.72	3741.88	5095.23	4338.44	5949.99	4022.52	2965.34	3458.49	3400.56	3268.52	3563.09	3079.17	3355.69
M251T568	19421.1	17266.4	19147.2	15382.9	14659.8	15427.3	16309.3	18172.7	30801.3	25750.3	28689.3	24731.3	30467.4	27502.3	28949.8	28669.1	33454.9	30275.5	29539.4	30557.3	28431.5	28553.4	30559.5	26124
M474T657	1371.5	1290.99	1782.41	1086.11	1646.09	2024.82	2364.36	2038.29	7412.31	6958.16	8076.62	6432.01	6074.73	7206.83	6893.3	9098.84	6567.78	4628.05	5556.28	4998.96	5251.32	4951.6	4526.36	5361.44
M212T595	807.074	336.582	520.767	667.197	780.456	588.699	519.34	291.675	6454.16	6538.81	5329.89	6402.23	5940.75	6769.87	5772.86	6608.74	2395.39	1891.81	2491.13	2924.85	2664.84	2984.71	3076.65	3228.44
M941T578_1	54308.7	51780.2	49326.8	41991.3	53272.5	50935.9	57133.6	46181.8	16278.9	15167.6	15183.1	10345.6	12198.3	14348.8	13344.1	15127.7	30114.1	22472.9	19464.9	23820	27445.6	25338.6	25183	24741
M436T712	1600.19	973.848	1541.19	982.427	1062.44	1673.04	1196.54	1490.86	3286.77	2941.06	4563.7	2481.65	4526.07	4328.67	3677.49	2910.09	5696.5	4367.75	5811.12	4509.62	6292.78	5003.66	4285.84	4405.17
M556T657	1425.72	1074.38	1870.71	1126.44	1656.14	1929.25	1594.7	2200.26	5348.64	5640.27	5787.21	4791.04	4358.14	6287.01	4679.26	6845.52	4636.59	3782.89	4860.8	3738.31	4557.45	4349.27	3775.33	4632.83
M363T657	5235.26	4371.05	6032.39	5617.99	5789.32	6308.36	6115.94	6673.73	14623.9	15144.2	15800.4	14687.5	13306.3	16792.4	14863.8	19731.4	13260	10045.5	13745.9	11775.4	12678.7	11969.7	10770.2	12469.6
M350T657_2	1166.98	973.201	1309.04	944.467	1516.43	1556.6	1731.19	1990.51	5689.4	5959.17	6669.57	4554.52	9128.14	6284.2	5545.83	8668.24	4246.73	3260.69	4689.13	3754.66	4634.09	4515.03	3798.44	4211.62
M585T657	513.655	389.376	474.775	330.112	502.375	625.583	533.539	764.895	2604.37	3108.57	3496.9	2367.94	2469.56	3247.98	3008.78	4359.29	2629.42	1585.66	1969.34	1946.14	2244.86	2252.57	1864.03	1847.78
M458T712	1589.23	1342.05	1430.38	1124.02	1139.79	1590.56	1153.4	1173.28	1993.85	2183.16	2227.84	1436.58	2560.33	2270.54	1924.78	1924.82	3430.75	2700.61	3154.38	2960.37	3236.76	2763.68	2766.85	2502.39
M392T657	2142.35	1006.93	1740.35	1341.94	1531.84	1999.96	1739.6	1958.37	7284.97	7664.99	7413.78	6329.95	7360.16	8011.07	7893.75	10142	6120.37	4369.43	5624.34	4950.68	5466.06	5140.65	3982.37	5525.22
M145T995	2468.37	849.744	3025.6	1676.89	2628.99	2697.5	1953.32	1942.98	9055.76	10051.9	11947.1	10188.6	12939.5	8427.2	6891.81	12425.2	8133.68	5733.09	5985.83	6552.56	7226	7736.45	6905.92	7711.82
M1081T578	19883.4	19324.2	18070.8	17403.1	19570.1	18660.7	19008	15747	8214.6	8469.85	7940.11	6715.69	8744.97	7455.96	7662.06	7457.96	12588.1	11106.2	10473	12140.9	11271.9	12649.7	10899.5	11304.3
M828T656	843.388	680.256	839.808	681.947	1088.83	730.383	770.928	999.536	1470.83	1636.64	1665.85	1894.73	1456.46	1561.69	1517.6	2118.02	1653.51	1402.74	1656.81	1600.61	1588.24	1693.56	1664.17	1525.14
M724T388	7639.78	8332.45	7448.97	7949.6	7594.55	6662.57	6280.37	7117.64	11677.9	8621.55	15574.6	9854.38	8580.99	10260.7	8661.52	13280.1	10298.4	10559.1	11743.7	11235.2	10593.8	11182.6	11507.4	11440
M293T502	300.509	194.263	362.683	243.105	390.58	197.334	304.353	225.826	2020.4	1802.4	1783.7	1523.16	2370.96	2769.84	2106.33	1626.47	1549.19	1338.14	1099.51	934.957	1048.67	1182.64	1055.31	1173.82
M535T852	2749.84	2138.59	2410.15	2058.44	2024.75	2198.26	2144.57	2251.83	7619.39	6021.32	6311.96	6041.78	7456.03	7118.71	5517.26	7356.38	4820.09	3979.44	4033.94	3956.85	4035.33	4677.66	3715.57	4231.82
M720T656	1110.82	591.838	971.096	852.478	954.38	1047.36	1098.74	1134.53	3175.59	3275.26	3232.47	3304.28	2156.6	3517.69	3190.04	4358.38	2942.52	2513.66	2678.43	3012.56	2889.84	3187.6	2076.52	2440.89
M1079T577	21059.2	20957.2	19864.9	17787.8	19783.2	18416	20724.4	17297.7	8508.86	8399.84	8026.39	6472.78	8618.47	8398.04	7834.52	7636.24	13167.2	10687.6	10150.4	12484.7	12540.8	12118.3	11098.3	11290.6
M466T593	1490.5	773.592	1599.72	442.841	919.825	874.511	1207.01	1237.31	11117.3	10399.7	9605.38	8230.66	11809.8	12281.1	11887.6	11572	5064.06	3877.15	4444.43	3190.7	4760.86	5006.62	5179.28	5237.74
M855T656	849.995	969.463	1170.53	804.107	1146.02	1120.64	914.95	1260.19	2708.17	2800.9	3188.5	2312.65	1571.68	2898.91	2712.95	3487.54	2188.36	2112.31	2358.36	2084.78	2070.5	2656.69	2027.98	2012.14
M1137T578_1	15140.1	13976.8	13824.4	11543.3	14672.1	14020	15779.3	12964.3	4974.5	4359.95	4019.4	3078.67	3335.64	3871.2	3587.78	3947.13	8419.08	5767.92	5878.05	6638.83	8095.92	7979.51	6334.71	6889.59
M157T554	307673	319416	259586	214636	262048	300616	326819	275481	42809.6	46090.2	33191.8	43585.2	46156.7	38476	31132.7	52240	136342	101450	59398.9	94541.2	109795	119400	92831.8	86491
M255T553	23422.2	23242.9	19509.6	15076	18955	23679.7	24811.5	20719	2479.46	2318.17	1286.94	1701.63	103.282	1203.48	1248.28	2136.19	8940.86	5817.61	3115.39	5855.5	6635.49	7092.42	5263.39	4707.9
M802T656	675.86	455.585	748.698	506.864	720.826	747.401	840.271	907.443	2386.88	2147.87	2624.52	2516.07	1626.37	2034.64	2324.56	3043.51	1901.59	1689.04	1722.65	1916.56	2094.87	1970.37	1374.72	1810.41
M895T578_1	3495.23	3152.75	2871.44	2948.17	3014.33	3588.12	2898.47	2869.1	667.341	698.462	314.95	628.166	726.289	754.554	743.395	888.291	2042.98	1131.8	1169.35	1479.07	1486.37	1154.66	1446.82	1312.74
M1173T578	6791.05	6816.59	7162.16	5701.8	6247.65	7039.72	7374.26	5387.4	4373.52	5037.74	3933.05	2982.64	3310.39	4125.37	3638.09	3723.34	3200.55	3438.6	3482.09	3639.87	2508.84	2885.52	3568.39	3113.18
M942T577_2	4393.96	4695.93	3827.69	3770.56	4634.85	4478.04	4659.2	3941.95	1305.62	936.969	1005.69	722.103	977.372	1060.43	847.212	897.721	2305.36	1657.73	1415.41	1889.73	2394.62	1842.95	1373.41	2463.19
M527T657	4503.78	3971.15	5598.35	4506.89	4681.38	4304.2	4917.1	5339.63	11440	11912.3	11618.1	11498.3	8937.33	11573.8	10955.2	14581.2	10146.1	8020.32	10775.1	9666.97	9836.58	9824.27	7836.19	9213.62
M199T657	11328.8	7391.8	11991.7	9135.49	11130.8	11449.8	13085.2	13988.6	35417.5	37785	41209.8	33342.9	42202	40883.9	36928.8	47706.9	30354.4	22990.3	31354.5	23658.8	28683.1	28474.3	23711.3	30273.9
M170T657	62220.8	53580.9	66034.7	60507.5	59645.7	60119.2	59086.9	64397.7	105277	109842	111424	105023	101252	115036	102777	127637	90819.9	81122.2	103919	93942.3	93702.7	95496.2	85497.8	90094.2
M281T657	3244.05	2631.29	4238.48	3632.82	3749.74	3752.83	4541.9	4131.01	9852.26	10330.2	11327.8	9628.63	10439.6	10991.4	11344.7	12003.9	8953.32	6592.22	9005.21	7571.18	8485.57	7950.5	7201.24	7491.37
M255T577	221922	217357	205546	209886	223788	217048	225764	198063	120745	116620	113701	99075.6	116811	111635	114732	106871	165650	143926	137942	156812	163675	171249	149665	157126
M321T657	3190.68	2792.17	3451.09	2718.1	2665.17	2973.67	3578.8	3785.81	7449.04	6698.44	7995.75	7054.34	8320.38	7350.55	6404.8	8188.95	5942.37	5290.08	6139.57	5115.91	6065.89	5676.75	4923.45	5792.11
M946T577	6523.11	5080.7	5265.24	5143.39	6224.19	5920.96	6328.59	6087.61	2105.39	1514.68	2360.54	1789.29	1925.62	2354.96	1810.16	1680.34	3200.9	2294.89	2559.93	2856.42	3567.34	3460.89	3015.02	3070.01
M485T657	4463.52	3810.38	5409.19	4207.72	4368.9	4242.98	3950.71	4820.16	9962.76	9054.48	9514	8798.43	8553.73	9194.93	8603.98	10260.8	8043.17	6979.5	9093.42	7487.28	7396.85	7819.1	7156.03	7501.3
M785T578_1	33786.2	37138.4	34005.4	33903.5	35700.9	33403.7	35821.4	29123	20168	18365.1	18133.4	16186.2	20074.5	16447.5	16791.7	17381.8	24471.9	22225.7	21871.8	25326.3	23988.6	24155.6	21259.2	22926.6
M157T577	2.03272e+06	2.04204e+06	1.91052e+06	1.88549e+06	2.04656e+06	1.96172e+06	2.05393e+06	1.87221e+06	1.30024e+06	1.21871e+06	1.07169e+06	1.09362e+06	1.17786e+06	1.17495e+06	1.18099e+06	1.18637e+06	1.56306e+06	1.40018e+06	1.34144e+06	1.57613e+06	1.51933e+06	1.63401e+06	1.45302e+06	1.48568e+06
M376T569	266.444	202.558	272.545	230.726	538.619	383.861	235.303	281.816	1732.74	1420.17	2257.81	1869.21	2162.22	1603.66	2042.37	1947.91	1570.82	926.773	1701.27	1519.05	1532.46	1191.09	1747.34	1351.45
M691T656	2261.88	1908.79	2581.27	2719.58	2402.1	2804.09	2548.76	3141.45	5571.47	5482.28	5728.24	5441.2	4079.39	6181.3	5522.97	6283.05	4806.74	4607.23	5974.36	5114.37	4612.22	5804.84	4712.92	4821.73
M291T710	796.05	541.856	848.124	528.232	577.31	1249.51	617.1	704.049	3002.17	2173.37	4075.92	2156.63	3406.93	2784.94	3335.71	2752.59	3997.45	3189.72	4609.36	3432.64	4575.27	4417.36	2456.36	3530.32
M514T657_2	1773.28	1054.32	1593.53	1337.83	1465.58	1395.55	1857.79	1653.7	5435.3	4888.86	5203.91	4942.69	5089.94	4381.95	4740.12	6588.12	4468.57	3205.82	3984.5	3056.21	3673.61	4354.23	3301.68	3928.13
M210T657	14124	12457.3	14273	13489.8	13628.5	12508.7	12460	14154.5	19780.1	19808.2	18834.4	19751	22718.3	18011	18923.7	19631.1	17144.6	17328.4	19369.2	18096.8	17354	18081.8	16652.3	17712.7
M313T710	8311.43	7611.77	7558	6719.13	6798.73	10269.5	8877.77	8772.79	14500.4	12373.4	15600	11247.4	13004.1	13012	14349	12976.9	16917	14728.4	18231.5	16380.2	17430.4	19094.3	13259	15914.7
M395T714	486.925	413.827	563.595	465.189	403.137	610.527	503.001	515.977	1783.47	1462.91	2041.26	1153.84	2204.7	1571.96	1607.77	1666.53	1565.08	1385.53	1742.56	1531.94	1743.32	1359.4	1013.85	1275.06
M609T657	3859.15	2930.06	3639.91	3686.68	3487.44	3449.03	3408.24	4055.46	7219.23	7608.98	7603.06	7874.69	5576.51	8672.35	7746.57	9005.06	7251.34	5748.52	7197.63	7417.79	6889.15	7248.98	5363.59	6474.12
M306T482	419.141	368.345	397.556	310.819	380.109	297.404	295.728	213.31	5496.98	3765.77	3853	4013.61	3941.04	5410.7	4354.39	5139.93	1494.61	1144.6	2002.87	1544.16	2381.67	2051.53	1812.42	1829.84
M696T657	310.892	248.431	303.003	144.583	125.437	298.345	232.906	242.473	850.662	1039.33	1309.43	818.035	862.635	1227.76	1171.31	1683.55	744.387	637.172	779.738	609.818	856.279	809.267	543.354	746.142
M1041T577_2	23397.9	23286.4	21276.6	18472.9	25242	25295.2	26143.9	20986.1	7655.69	7331.15	6498.77	5101.21	5698.45	5972	6297.93	6177.11	13896.1	10480.6	8677.14	10955	13347.3	12095.1	11185.2	11834.7
M299T553	5769.22	5976.53	4562.17	5791.88	7780.53	6245.28	6545.23	5163.05	2512.91	2545.04	2105.21	2702.64	2326.42	2666.54	2509.13	2682.28	1992.63	2208.51	2136.15	2120.65	2462.08	2865.48	2376.79	2307.28
M802T575	2165.35	892.402	2013.23	1130.6	1990.51	1695.29	1753.54	1319.71	6049.02	5651.91	5716.87	4837.87	5191.5	6079.95	5011.01	5948.97	4322.86	3753.66	3703.04	3790.69	4233.1	3791.58	3047.31	4168.49
M596T657	1002.39	389.472	1181.82	888.487	1114.5	900.068	1253.44	1268.09	3072	3120.1	3042.96	2881.52	2905.03	2830.28	2854.07	2998.92	2258.18	2004.18	2518.26	2153.88	2105.35	2424.71	2077.36	2306.32
M713T745	282.73	206.884	443.149	251.433	335.549	517.933	266.034	375.428	1203.63	928.157	1104.75	973.83	1093.73	975.481	1078.95	1084.35	752.648	934.307	1082.71	1047.04	1077.47	783.574	872.342	994.992
M421T657	384.215	381.948	398.265	415.743	533.135	597.456	680.28	959.36	3336.18	3605.71	4343.32	2684.12	3685.27	4064.16	3498.23	5402.75	2749.06	1754.81	2444.72	1907.03	2644.03	2087.49	1767.36	2701.28
M202T698	970.499	295.905	680.698	821.577	791.227	648.869	836.593	626.393	10440.1	7238.55	9511.86	6297.83	8901.82	9031.71	8032.82	7306.15	3466.64	3125.99	4793.47	4162.05	4702.9	2895.34	3043.29	4908.05
M272T496	1017.29	577.545	698.169	691.817	649.139	743.639	589.192	429.702	6896.24	5380.48	5972.89	5100.99	5929.5	5954.92	5496.33	6062.61	1849.21	2535.73	2974.37	2680.8	3043.4	3492.1	2185.45	3205.16
M1188T578_1	2998.89	3152.85	2995.49	2681.63	3864.02	3739.33	4313.89	3500.8	600.18	702.442	644.361	433.182	570.673	833.041	429.5	645.069	1701.2	1093.24	877.223	1328.04	1325.03	1152.01	998.799	1312.16
M257T267	1195.2	4039.25	2935.29	1467.83	3498.82	3745.32	1941.06	3953.03	9388.76	12296.3	14388	11014.7	6924.66	11640.5	10647.6	13904.4	12680	8959.19	7846.11	11670.3	13024.9	10981.3	12458.4	13730.8
M216T683	704.352	406.556	496.926	506.772	445.728	506.066	415.851	432.125	5449.31	4022.47	5003.01	4302.04	5268.14	5334	4956.19	5279.51	1671.34	1535.84	2332.19	2478.88	1897.08	1666.99	1718.49	2513.51
M1141T577	7433.03	7738.8	6198.67	6429.2	7052.62	7642.18	7963.38	5689.89	2702.23	2173.7	2741.95	1878.89	1961.7	1994.69	2168.1	2349.43	4366.66	3607.78	3439.58	3787.08	4254.97	3545.02	3282.13	3440.33
M310T657	1011.77	853.291	1106.77	1024.99	1140.65	1242.45	1349.72	1485.37	4864.54	5942.07	6800.18	4096.69	6370.09	6565.18	5682.35	8059.95	4462.75	2704.05	4277.24	3509.05	4581.89	4148.92	2941.86	4364.02
M128T710_1	3151.33	2215.87	3944.19	3297.19	2814.98	4496.74	3116.51	3227.73	7124.2	6080.96	6322.37	4935.98	6559.65	5911.07	6281.57	6938.77	6927.34	5563.22	7601.29	7623.71	6935.63	7363.23	6067.33	7016.42
M359T794	247.954	192.219	237.108	187.418	188.298	195.156	191.932	153.728	2116.6	1844.64	2273.75	1599.89	1789.27	1702.57	1997.56	1529.96	692.263	779.459	1130.17	1179.07	1106.21	967.692	661.632	938.455
M660T593	66.2367	89.0215	92.4815	188.654	80.9626		101.452	166.432	3746.35	2607.29	3269.12	1860.96	4117.15	3334.28	2803.24	3630.35	972.629	1328.89	1303.93	1413.1	1992.01	1891.23	1442.12	1784
M373T897	34.7946	27.5086	77.006	26.379	77.1071	14.107	31.9937	6.26725	3280.68	3140.73	3341.55	3268.5	3807.21	3093.8	2949.97	2545.74	562.545	748.945	1192.01	1391.53	1211.18	1073.53	880.473	944.657
M579T937	1694.3	1643.65	1876.89	1356.59	1578.26	1744.77	1481.64	1502.79	3965.98	3067.23	3788.59	2977.36	3438.09	3451.32	3027.09	4069.76	2894.87	2339.75	3033.02	2525.71	3120.27	2743	2502.15	2734.28
M498T656	13968.2	13713.8	15032.9	14708.1	13509	12895.7	12070.7	14171.3	21223.5	20210.2	22735.4	20552.2	14150.4	21939.1	21447.9	24250.1	21402.7	18576	21697.9	21183	21242.7	22599.2	19123.2	18116.2
M622T593	713.214	162.411	357.507	74.8669	331.012	131.476	337.067	644.511	4670.75	3242.95	4591.63	3270.66	6530.54	4477.38	4508.38	7419.37	1179.57	2007.02	2216.03	1552.26	2138.83	2321.74	1917.35	1885.33
M403T657	5883.44	4504.63	7002.66	4947.94	5309.52	5420.46	5603.22	6949.82	12258.5	12313.8	12832.1	13534.3	12888.1	12427.7	11410.2	13353	10314	8896.25	11350.4	10371.9	10889.8	12031.5	9294.24	11003.6
M749T657	519.003	553.57	424.197	307.447	207.804	312.554	304.012	480.32	1561.39	1859.74	1833.27	1631.06	1319.81	1883.12	1910.54	2598.15	1474.51	1005.42	1153.14	1154.31	1297.86	1195.72	860.996	1161.06
M543T657_2	386.582	315.452	396.876	397.59	419.501	496.374	466.045	633.851	2194.13	2408.63	2395.89	1753.66	2189.59	2045.12	1958.45	2984.39	1660.33	1152.67	1721.5	1337.74	1781.2	1499.5	1021.63	1662.5
M243T301	149431	122934	188157	150269	172159	125286	181180	148808	307386	216801	289768	253906	253628	302560	274921	308080	328337	298989	352412	287401	295881	262575	251980	323625
M848T578	5542.76	5676.41	5828.24	5167.78	6216.89	5895.15	6593.28	5103.59	2576.76	2485.97	2523.73	1037.38	2351.12	2186.79	2176.46	2580.59	3481.73	4056.14	2945.34	3331.73	3804.05	3025.33	2835.81	3753.42
M131T745	14666.9	11571.6	16014.7	12199.8	15784	18102	14423.7	14995.7	27832.5	24731.3	30248.8	24155.1	27684	23842	29809.7	23692.5	27368.4	28056.4	34687	29723.5	38332	38525.3	30720.9	29037.5
M516T745	6810.44	5401.24	9167.12	4499.14	6001.6	10686.2	4991.74	5732.05	29430.3	22821.7	28756.2	23194.1	30365.6	31322.1	27508.9	34388.8	16146.4	19043.1	20986.8	22676.4	18736.2	15751.3	15339.2	20275.5
M1043T577	10898.1	10715.7	10025	8855.09	11535.6	10955.7	12500.1	9140.59	4324.43	3790.75	3456.16	2515.92	3361.11	3293.75	3213.26	3032.22	7111.81	5054.37	4717	5603.31	6230.48	5579.71	4930.57	5620.07
M1157T577	3024.45	2197.91	2808.36	2220.76	2774.17	3174.75	2599.79	2527.91	857.188	833.21	643.222	650.987	390.808	491.847	640.738	719.906	1015.92	1216.56	820.934	992.086	1545	1155.92	1299.54	1463.24
M461T657_2	606.108	309.321	745.792	361.659	666.457	988.892	634.164	1100.97	3368.2	3762.03	4285.65	2799.05	4692.08	3477.73	3028.26	4771.91	2767.12	1754.31	2344.84	1921.97	2411.42	2610.67	1872.37	2516.06
M301T821	180.696	124.022	144.04	178.886	228.05	135.201	123.976	118.773	5989.01	4579.93	4702.37	4888.16	3672.43	5156.69	3907.96	4129.63	856.325	1008.62	1804.88	1742.55	1627.13	1159.32	1361.81	1692.61
M1075T577	6244.03	5995.38	5069.47	5078.43	5417.06	5234.69	5679.28	5930.86	2666.48	2706.88	2526.56	1155.76	1992.33	2622.48	2305.9	2467.03	4120.44	3345.51	3554.3	3935.24	3895.27	3367.64	3953.99	3887.08
M281T303	59783.8	45369.5	69443.1	58182.5	52680.3	45003.9	56887.4	49206.8	99409.7	72564.4	94943.9	87316.7	78266.8	83390.9	80871.4	101580	95369.8	95242.5	113937	91753.5	99653.2	85941.3	86382.4	100245
M540T714	292.925	198.297	327.336	239.005	224.899	330.045	214.693	246.878	667.399	790.938	888.936	470.653	1027.67	867.759	650.401	777.555	928.347	662.311	778.544	651.029	948.096	645.917	755.653	592.304
M218T533	2108.34	2004.89	1803.03	1521.01	1869.85	1884.04	1866.69	1972.29	4650.83	3727.58	5052.44	3979.44	4549.93	4931.65	4172.34	4910.18	3423.18	3249.88	3344.79	3362.78	3918.26	2835.93	2919.29	3964.81
M259T844	55.307	69.985	130.245	73.0929	88.4968	58.3483	75.6349	57.433	2825.5	2786	2958.52	3006.26	2817.6	2674.11	2628.36	2416.49	712.566	721.596	1409.56	1555.36	1251.01	1065.44	1142.92	1473.36
M349T869	569.977	632.301	287.091	471.455	647.101	833.69	361.867	341.101	2320.45	1466.34	2139.59	1914.66	2285.9	2850.28	2201.55	2645.98	1947.83	1636.45	1213.7	1821.92	1586.87	1944.32	1284.27	1735.86
M606T846	2837.19	2747.22	2398.45	2305.03	2339.55	2863.06	2094.95	2400.86	5408.52	4471.7	4649.99	5095.13	6120.08	5344.57	4530.25	5781.12	4004.44	3853.11	4369.84	3437.44	3875.88	4340.46	3664.26	3812.65
M900T575	1304.33	832.632	1375.86	919.714	627.228	999.827	1486.05	985	4748.38	3939.18	3651.81	2736.76	3140.7	3642.51	3087.44	4192.64	2929.08	2662.02	2401.48	2643.64	3349.3	2218.86	2278.86	2679.8
M541T328_1	11933.8	11422.2	12426.4	13447.1	13563.2	13908.2	12298.6	12289.2	19348.1	18329.6	20041.1	20403	20936.9	23532.6	18194.8	28229	20715.7	18243.1	18743.1	15733.2	19057.9	18099.5	17255.2	18236.2
M345T480	235.175	177.638	220.244	134.857	135.11	180.751	90.2106	113.372	1205.39	1232.37	1277.17	999.063	1355.29	1431.74	1362.68	1424.2	408.405	530.016	506.809	497.81	701.381	687.464	479.072	642.673
M567T657	2532.89	2456.27	3309.43	2385.85	2405.14	2659.04	2756.18	2842.48	5507.91	5214.28	5535.49	5620.14	4752.3	5399.54	5045.81	5853.77	3938.92	4195.28	5179.05	4506.19	4400.56	5467.6	4798.49	4559.68
M273T853	38.9282	39.6023	75.0099	56.5699	86.3649	33.4572	44.12	39.5557	3213.8	2800.17	2969.01	3061.47	2819.1	2836.7	2499.78	2538.56	611.308	592.465	1257.17	1276.58	1103.62	939.727	843.772	1234.74
M216T667	530.744	287.077	339.348	373.618	394.295	342.652	341.953	347.76	5853.25	4849.39	5494.27	4655.34	5129.34	6364.49	5041.84	5585.83	1595.79	1813.28	3329.52	2676.96	2916.87	2104.86	2634	3324.88
M252T657	14004.5	11829.7	15251	13137	13656.8	13032.5	13827	14937.3	22773.9	23421.6	22809.2	22746.3	19077.7	24526.9	22322.2	26465.1	20089.6	17776.3	22382	20164.5	20919.4	20848.6	18264.5	18865.1
M773T743	460.749	359.106	602.934	380.946	354.289	751.662	387.775	379.714	1739.82	1323.15	1634.19	1181.09	1647.55	1541.59	1248.19	2043.92	1154.07	928.675	1162.68	1316.22	1151.2	1244.5	899.857	1144.13
M387T893	32.5321	26.9628	37.5828	22.8442	101.472	8.51127	30.7041	11.9335	6269.33	4278.77	4834.89	4247.7	4425.17	4935.42	4161.25	4324.25	491.623	644.047	1282.25	1319.69	1074.23	1117.45	967.82	1172.58
M401T875	106.675	85.3865	68.1185	52.1711	138.699	45.3035	51.8135	60.8722	5042.91	4468.49	4826.79	4426.82	4482.39	4747.66	3787.83	4137.09	1110.04	1180.72	2787.44	2360	1927.16	1961.29	1786.62	1935.07
M908T656_2	1231.57	1201.54	1190.39	1137.62	982.202	952.32	1123.2	1013.54	2735.02	3326.24	2374.48	2606.18	1349.67	2468.42	2685.41	2648.87	2301.39	2433.14	3133.27	2901.49	2335.7	2562.81	2090.54	1909.91
M625T657_2	419.844	604.79	440.659	367.453	534.046	556.762	575.255	587.821	1565.69	1715.02	2008.1	1216.09	1760.98	1542.99	1891.47	2344.4	1458.41	1327.31	1417.72	1209.32	1261.48	1843.5	1007.24	1265.81
M915T578	3210.09	2878.06	2761.5	2685.52	2416.13	3138.76	2523.33	2399.35	1040.62	1206.57	1485.21	1142.53	1192.57	1470.34	1218.25	1272.37	1322.76	1798.93	1350.85	1454.89	1501.6	947.205	1121.04	1698.49
M331T768	3314.38	3479.09	4091.48	3123.93	3519.4	4093.22	3882.64	3208.25	2462.77	2439.68	1813.44	1795.62	2049.09	2440.95	2217.94	1920.39	2542.79	2107.73	2042.8	2178.23	2395.51	2148.41	1928.49	1909.15
M977T578	6577.17	6843.61	6346.09	6234.74	7349.49	6318.72	7897.52	5812.69	3666.16	3496.47	2870.5	2632.84	2519.44	3050.57	2409.07	2870.26	3967.28	4003.49	4105.3	4442.44	4629.1	4439.88	4742.64	4327.08
M279T302	156891	130291	174156	168310	165441	124609	166689	137954	285170	219795	255707	228547	225826	248640	229134	282461	281966	269406	348396	263818	289706	258072	242031	330341
M259T711	937.498	719.361	1093.75	711.713	958.992	912.372	731.506	666.07	4796.38	3509.75	4837.32	3561.74	3595.12	4209.83	4136.32	3702.71	2407.36	2723.5	5107.06	4422.01	4665.66	3755.68	3653.11	4348
M402T739_2	1717.35	1467.15	1786.82	1663.66	1715.47	1894.72	1722.29	1844.95	2893.59	2544.75	3068.11	2294.52	2593.52	2420.02	2784.58	2439.26	2647	2595.13	3182.67	2777.99	3353.59	3419.15	2497.83	3009.62
M941T578_2	3852.01	3216.52	2753.07	2907.53	3035.16	3351.35	3444.89	2288.99	1219.02	864.328	879.71	610.638	921.21	902.451	1001.43	1159.46	1706.91	1412.81	1093.73	1318.47	1685.62	1233.73	1384.63	1634.11
M371T745	590.498	414.047	767.016	591.204	783.711	819.393	789.172	757.183	1166.34	1109.88	1140.15	1246.35	811.559	938.022	1783.41	618.863	1635.56	1786.91	2364.53	1933.88	2593.59	2747.56	1962.09	1737.1
M449T593	24619.4	22350.9	23542.4	23294.1	25445.6	26867.7	24071.7	21768.8	17122	16589.6	14820.9	16119	16071.3	16752.6	16383.2	15105.4	18553.6	17102.8	18312.4	18868.1	15450.6	18024.9	15920.8	17188.8
M572T657	102.345	66.7419	212.662	110.273	212.281	348.903	114.125	341.488	709.032	1035.99	1161.01	712.206	1213.53	1120.69	1154.81	1943	796.668	565.824	674.819	865.502	850.951	726.903	543.548	892.387
M273T496	284.025	187.286	270.433	206.411	212.823	139.332	166.51	145.011	2048.02	1166.72	1472.69	1476.87	1373.18	1466.8	1450.29	1798.87	581.603	776.228	673.349	514.162	722.338	925.068	509.549	715.898
M218T548	2319.09	2098.19	2328.43	2492.98	2419.21	2637.65	2061.68	2057.8	3666.33	3658.41	4565.45	3547.77	4849.85	4004.21	3631.13	3953.11	4211.24	3401.63	3727.83	3921.51	4349.97	3559.69	3109.32	4002.77
M329T710	845.489	561.25	706.753	688.903	632.53	1233.86	888.743	716.167	1567.13	1208	1765.72	1061.63	1214.43	1366.63	1142.7	1303.99	2228.67	1543.57	2026.4	1880.4	2510.04	2297.4	1612.04	2019.95
M1059T578	3145.05	3507.06	3112	3139.8	4381.12	3592.05	4261.31	3028.61	1111.14	592.654	1145.34	801.469	745.28	801.246	1208.25	1053.85	1902.87	1639.98	1265.6	1706.7	2068.42	1850.63	1459.9	1431.03
M576T788	225.073	161.131	210.158	64.9398	302.027	71.7325	78.4079	153.145	2185.86	1520.09	1556.48	1693.53	1606.22	2123.31	1541.41	2167.2	549.853	587.311	722.572	776.409	470.691	542.372	486.877	549.671
M849T578	5422.22	5136	5312.42	4068.23	5383.84	5353.27	6140.67	5181.81	1748.12	2627.97	2030.28	1401.61	1222.95	2061.86	1382.33	1712.56	3692.95	2566.26	1952.75	2889.28	3376.98	2901.82	2995.69	2438.66
M1179T578	14627.1	13710.7	12477.1	11939	13345.3	12817.3	13567.9	11814.8	5978.77	5270.77	5246.69	4391.12	5685.83	5463.35	5486.82	4811.57	9798.02	7398.39	6297.8	8714.62	9058.29	9720.74	8033.16	8143.9
M678T657_2	536.859	347.244	518.42	290.686	296.616	297.958	811.945	695.36	1444.66	1550.8	1655.07	1615.2	1808.49	1676.94	1205.55	1991.41	1552.44	1255.01	1565.38	1367.44	1238.52	1405.19	1030.83	1124.14
M244T789	1695.24	1536.45	1811.35	560.34	1421.84	1195.78	872.752	1271.21	17657.3	13108	15334.8	14139.4	15499.4	14411.6	11991.8	13795.4	3753.72	3192.86	5699.62	4553.02	4183.53	4047.44	3475.3	5423.98
M773T656	1767.87	1069.59	1968.69	1720.71	1729.19	2043.51	1925.3	2101.04	4474.37	4507	3772.67	4151.02	2658.05	4333.03	4100.32	4607.88	3885.14	3181.01	3516.35	3839.85	2896.03	4089.75	3109.6	3115.35
M1042T577	8662.52	8767.63	8718.1	7709.66	8571.24	9053.61	5786.85	8576.07	3917.51	3300.54	3439.3	1947.35	2785.78	2584.26	1963.93	2618.16	5665	4088.51	4020.31	4273.87	4995.97	4441.31	4288.27	4994.44
M196T746	2307.11	1568.96	2649.46	1876.87	2227.81	2280.82	2235.52	2384.48	3322.54	2848.86	3386.43	2898.18	3237.21	2274.66	3320.29	2588.6	3232.13	3220.46	4064.66	3853.3	4222.25	4428.19	4016.83	3713.87
M259T729	509.89	371.219	551.081	375.81	514.82	513.985	295.203	249.418	5518.84	3500.17	3808.49	3821.05	6632.44	4525.1	4152.19	3397.7	1672.84	2472.29	3992.46	3341.76	3857.29	2110.5	2750.38	3309.66
M334T656	18539.7	16240.7	21980.3	18508	17887.7	17295.8	18043.1	18455.3	28549.6	29447	28320.4	32052.1	23476.2	32036.3	29534.8	32597.4	25278.2	24793.7	30297.8	28051.4	26888.4	29132.3	23834.2	25763.9
M532T657	250.401	94.7353	171.237	66.0128	102.02	149.704	134.272	269.623	793.582	1240.26	1621.13	1419.09	1613.43	1836.78	1472.14	2597.69	958.618	909.329	889.333	620.348	889.237	974.822	378.444	878.993
M604T912	641.321	521.242	546.805	332.89	598.495	453.063	326.408	294.021	1752.34	1295.92	1796.95	2223.51	1497.2	1828.76	1881.02	1590.2	1371.37	914.102	1068.55	1299.28	1089.08	978.529	963.526	1048.07
M274T461	280.759	168.404	278.896	204.569	212.775	258.106	277.098	172.101	7914.58	6631.93	6796.45	6090.9	9753.78	8431.65	5722.28	7612.87	561.053	688.23	789.848	1037.67	890.134	741.501	652.215	1091.65
M605T709	219.673	120.411	243.974	132.974	205.579	244.956	172.613	209.903	570.835	470.719	707.942	407.828	481.749	555.269	605.74	554.763	638.309	583.437	772.135	614.981	790.743	880.647	386.006	651.699
M345T857	1736.09	1874.19	1041.42	1485.73	1423.85	2139.17	1230.76	1384.94	3539.37	2305.6	3408.33	2074.84	3439.1	3065.39	2618.1	3119.35	3503.8	3257.16	2633.73	3166.11	2823.62	3051.26	2454.9	3187.26
M624T561	1251.96	844.209	1208.03	828.028	1229.82	1073.64	606.545	813.709	2881.2	2435.59	2782.31	2170.81	1924.99	3557.16	2077.24	3237.82	2272.67	1777.94	2252.4	2226.12	1968.18	2096.96	1526.37	2084.84
M415T870	74.6051	87.2273	71.0924	47.2316	188.05	50.0018	56.8518	123.218	8618.98	5977.56	8042.36	7778.03	6786.92	7025.79	7095.73	5992.87	1344.74	1401.96	3397.19	3127.24	2514.63	2222.03	1955.31	3009.6
M718T712	1917.16	1649.77	1303.74	1602.16	1814.71	1979.49	1740.44	1717.85	4334.86	2945.85	3418	2424.61	2306.52	2774.26	2644.19	3762.39	4624.08	4304.62	4409.25	3336.39	3567.73	3303.3	2968.25	3108.65
M601T936	298.463	262.678	366.286	221.099	264.314	262.998	133.845	167.221	662.749	509.668	597.966	507.925	605.014	539.64	538.18	631.686	483.564	428.035	512.51	455.205	530.99	499.023	465.34	481.762
M1013T578	2151.67	4072.85	3361.1	2988.23	3257.42	3866.61	3803.34	3433.52	1042.55	1631.07	1402.71	1181.74	1504.32	1673.92	1635.37	1350.71	1255.64	1640.54	1447.28	1517.83	1456.07	987.662	1851.21	1424.97
M245T730	989.773	455.841	899.704	548.367	845.18	851.728	765.196	591.784	3691.46	3307.38	4297.64	2670.93	4054.53	3377.96	3700.85	3204.57	2377.08	2371.22	5026.9	4105.33	4033.98	3277.4	2998.01	3401.25
M244T548	745.34	540.966	1413.37	736.272	568.785	541.316	519.678	555.144	6697.91	4341.73	7018.57	4458.58	8176.07	6260.68	6063.45	5100.33	1798.38	1537.87	2470.72	2110.74	2025.98	1641.34	1921.27	2315.25
M720T388	22132.9	24963.4	20185.2	23090.3	21352.4	20439.2	20094.2	20497.6	31282.4	27597.1	41195.4	29469.4	29236.3	28128.7	27545	35827.1	26453.3	30205	33524.5	30314.2	27894.5	32885.3	33449.6	33591.1
M874T560	173.165	84.5952	215.854	103.679	130.82	148.489	52.4464	96.1011	544.614	456.243	445.409	487.57	529.778	869.41	364.847	554.072	368.842	329.314	389.649	426.783	397.256	437.518	240.278	468.265
M567T639	21351	23523.9	20983.4	22800.8	25861.2	22849.1	25107.2	22530.9	16874.8	15969.3	12298.4	15964.6	11907.6	13453.1	20047.7	15508.2	17239	18046.5	15798.7	17150.1	15462	14972.7	16101.6	11878
M738T388	343718	345947	282239	342902	332173	290444	271646	317145	490358	425372	681423	434694	439528	450205	421801	603800	407056	458871	521957	468012	421475	533378	525896	493770
M725T305	5119.31	3376.07	5288.66	2352.98	3694.54	4021.93	3332.55	3027.97	12057.1	7975.01	10501.3	9557.35	8522.01	9986.26	8739.35	14061	9312.97	9148.02	9719.58	8571.06	10259.4	5543.4	8716.91	10106.7
M583T569	382.825	483.902	459.998	384.255	291.578	299.874	395.911	346.291	668.796	639.983	846.2	341.355	1010.06	434.849	629.008	647.29	937.097	711.826	856.047	701.181	936.626	613.787	758.672	985.084
M416T656	20112.1	19058.5	23814.4	21716	20209	18365.9	20449.4	21360.5	34945	33988.2	33756.8	33220.4	23165.8	33726.8	32874.3	36173.8	29758.7	28105.3	31688.3	35636.2	29775	34122.3	27024	28299
M1045T577_1	3444.36	3837.06	3981.24	2971.51	3603.28	3464.58	4422.92	3272.35	1490.38	1402	1275.95	862.341	996.21	1534.52	1356.1	298.732	2185.74	1813.41	1075.36	1661.62	2330.26	1741.16	1225.71	2264.69
M278T508	568.088	762.78	792.909	604.419	669.37	571.751	496.247	456.035	5506.28	4309.33	5685.31	3743.11	5761.43	5075.73	4692.97	4340.49	1421.23	1452.89	2253.87	2152.67	2160.17	1409.63	1473.45	2248.66
M370T593	1351.45	623.09	717.161	805.137	1064.65	1276.57	655.923	1009.64	3844.1	3969.3	4727.5	4956.77	5789.8	5029.98	4871.58	6674.2	4249.72	4352.98	2990.39	2011.9	3382.34	3083.85	3316.82	2670.54
M894T577_2	4009.88	3864.02	2858.99	3191.65	4179.06	3958.45	5042.92	3010.41	1189.23	943.376	1200.52	723.074	864.231	508.148	1023.77	765.489	1686.14	1173.81	1177.48	1650.79	1968.1	1706.91	1775.27	1658.04
M741T266	1744.4	1049.7	1459.77	1778.19	1787.57	2137.88	1395.69	2148.85	5970.67	4601.05	4403.74	5440.65	4966.76	4016.81	4982.11	7403.2	5249.58	5892.91	3923.65	4495.21	3977.79	2898.84	5234.83	5313.42
M538T745	1523.66	1309.16	1919.77	1146.07	1532.2	2296.32	1045.89	1712.18	4629.76	3520.62	3703.97	4143.63	4245.39	4640.52	4064.45	4718.58	2768.58	3192.3	3155.73	3544.9	3303.14	2559.76	3065.24	3849.83
M349T745	973.653	552.861	1196.27	608.14	1094.55	1702.48	941.591	1296.82	2987.98	2178.72	3142.62	2155.48	3020.17	1876.16	3437.84	2187.08	2961.13	2994.12	4513.48	3487.86	5101.24	5449.45	3399.02	3477.32
M459T710	596.16	370.984	565.24	453.737	573.037	610.961	530.006	523.028	1375.51	1098.83	1786.46	1308.6	1074.17	1602.46	1788.22	1278.56	1565.37	1435.54	1595.75	1468.4	1841.34	2330.56	1070.3	1376.14
M698T381_2	287.897	605.266	363.319	541.66	773.498	576.355	625.135	445.002	7976.02	4826.17	6593.46	5248.46	6078.7	6595.16	10230.6	8768.45	1834.22	4306.9	5112.21	2436.22	4218.68	2954.33	3583.42	3773.31
M232T676	481.368	211.584	247.776	203.461	158.901	253.442	309.682	168.551	3402.72	2481.62	3430.99	1303.5	2831.62	3769.44	1401.32	2782.54	1093.96	692.535	1980.73	1548.41	1556.43	1141.48	1377.95	1548.2
M374T713	1029.7	1028.77	998.653	1041.95	867.992	965.382	986.58	1059.88	2658.91	2440.06	2853.57	1387.61	3130.04	2954.58	2447.57	1088.1	1490.42	1205.78	1281.74	1294.84	1317.41	1229.73	1414.08	1256.51
M317T269	1694.32	1183.85	1362.16	1165.9	1416.73	1602.55	1224.98	1453.04	2198.97	3315.21	3877.94	2975.09	2834.86	3966.52	2254.43	3864.25	2440.35	3381.6	3627.42	4430.97	2740.9	3280.32	3447.19	2615.58
M272T714	1233.68	743.819	1189.27	1060.8	943.876	1924	1442.36	1151.83	3331.98	2994.48	3119.16	2429.9	3039.74	2885.35	3548.8	2159.75	3122.19	2324.76	2714.26	2573.88	2743.08	2727.95	2303.39	2022.01
M993T577	2899.74	3479.61	3191.64	2663.57	4317.49	3506.39	4173.6	2632.45	705.713	592.275	667.383	441.317	473.124	888.133	679.495	687.403	1944.29	874.556	1224.48	1211.56	1497	1547.78	1185.34	1559.24
M175T667	822.331	457.871	717.175	656.243	559.831	509.76	640.315	424.476	4735.6	3591.77	3836.4	3046.52	4605.14	3980.94	4169.65	4795.94	1451.45	1131.22	1824.73	1482.41	1577.27	986.539	1322.53	1477.75
M422T716	891.341	421.045	1038.42	535.005	658.383	738.285	611.996	476.812	1394.95	903.125	2237.03	872.135	1430.65	1181.23	1425.23	1201.18	1808.44	1605.04	2595.08	2044.18	2384.05	2249.85	1396.78	1638.61
M992T578_2	3613.59	2807.65	2414.02	2698.58	3695.53	2694.07	3472.78	2973.88	747.34	590.56	688.005	330.961	418.05	847.336	800.94	705.15	1970.69	1130.18	1159.09	1400.45	774.708	1440.22	1513.08	1680.72
M212T497	646.668	574.715	689.113	685.908	739.994	671.814	707.036	570.612	2977.52	2450.88	2760.22	2597.01	3034.24	2833.16	2637.43	2926.36	1364.87	1231.68	1821.89	1421.45	1247.71	971.535	1477.39	1270.15
M312T713	521.941	535.322	444.991	521.085	513.305	441.048	543.821	592.684	520.288	719.764	800.332	699.679	770.309	616.248	799.563	777.24	681.221	804.987	868.233	869.338	708.77	864.851	766.526	677.117
M547T874	801.512	726.937	1121.26	1163.98	1201.82	1410.86	1131.68	1131.15	1924.34	2172.62	1397.77	1463.06	1547.56	856.524	1676.13	1860.88	2413.59	1784.56	1773.37	1856.45	2092.47	1798.36	1783.41	2043.05
M225T694	260.191	159.557	124.694	155.063	164.61	136.575	157.589	162.971	2572.3	2467.74	1967.14	1983.36	3568.47	3256	2328.91	2361.62	542.671	323.493	713.696	497.045	532.664	367.228	529.767	517.828
M662T656	6040.2	5527.14	6876.49	6125.37	5480.22	5313.02	5114.67	6197.85	9916.49	9596.19	9425.46	10041.6	6112.67	8722.02	8887.43	10186.5	8311.22	7771.82	9448.13	9517.83	8704.96	9946.77	7553.73	8087.28
M282T867	468.221	529.333	315.017	455.024	279.187	275.468	186.222	465.092	1361.88	1482.54	1506.01	1711.96	1649.73	1547.63	1051.78	2978.61	647.643	750.95	986.534	805.586	755.103	981.923	992.602	921.516
M814T583	2978.99	1739.09	2857.57	2499.78	3594.57	2581.93	2748.65	3837.05	912.322	1119.26	1328.66	1016.52	774.083	1531.84	1336.57	1087.25	1179.57	829.166	1057.42	1268.51	946.37	1140.83	922.704	1155.79
M723T388_2	4984.3	5716.87	4852.88	5958.9	5293.06	4013.89	4222.23	4560.21	8411.44	7397.49	12187.3	6384.04	7505.33	6947.94	6596.73	9377.66	6310.21	7709.82	7998.66	7936.28	7296.87	8249.12	9302.11	8211.21
M492T380	685.342	754.583	918.066	875.132	708.23	921.389	815.973	722.394	1226	599.076	798.054	997.693	1159.39	857.803	949.394	1579.19	1081.47	1554.67	1108.53	1413.02	1248.59	1369.47	1314.6	1239.58
M235T63	67199.2	65283.6	73613.9	54584	61080.5	57155.4	63901.1	60498.2	35985	38823.1	42048.2	47605.2	44030.4	46592.1	48775.9	49906.8	41777	43465.4	44290.7	44853.9	46235.9	39444.7	39649.8	51496.4
M799T299	5137.06	3155.14	7568.36	3774.4	6180.51	2454.21	5954.1	4467.08	10155.9	7155.39	9815.72	11581	9147.08	11753.8	11003.1	15588.3	11244.5	9532.93	9248.56	9895.22	11439.9	8868.67	9567.25	10035.6
M572T570	415.429	161.258	309.008	230.02	202.442	87.9456	134.637	427.135	985.099	1214.46	1002.32	1129.82	1023.23	1023.15	1391.3	1598.56	1631.2	1168.83	1109.98	992.697	1022.51	978.374	624.46	969.707
M631T578	10763.7	9719.35	10381.5	9113.14	9685.18	8341.67	9828.03	9820.48	4141.39	6831.53	5533.43	5821.05	5388.73	6188.41	6216.22	6481.04	6921	6573.45	6893.49	7101.77	6687.64	6457.47	7319.52	4304.95
M749T561_1	561.83	351.737	592.336	350.615	593.572	548.46	283.268	342.486	1660.85	1109.47	1483.7	1346.65	1336.74	2098.68	1190.67	2022.36	1054.75	919.249	1321.97	1376.92	1023.52	1119.23	824.388	943.943
M417T714	914.254	800.78	980.738	759.353	602.543	698.739	869.624	896.658	1912.53	1527.56	1577.18	1222.75	2020.68	1556.51	2001.04	1675.08	1311.94	1207.99	1418.12	1298.73	1436.8	1421.82	1049.8	1234.49
M571T412	5845.04	5124.17	6205.77	5426.26	4013.55	4705.29	6010.78	5111.66	747.17	1323.16	1370.08	999.764	459.518	395.876	543.569	897.556	2021.93	1791.29	4190.89	2122.93	2569.58	2093.72	1026.64	1559.69
M1010T583	1450.05	1566.33	1393.97	1165.83	1325.48	1441.12	1481.76	1125.19	548.643	368.001	538.985	409.634	384.179	369.355	620.3	520.656	906.277	668.313	413.103	828.569	603.892	943.312	377.507	705.553
M777T341_2	2754.13	1932.26	2987.11	1628.02	3104.41	2751.64	1874.6	4178.56	8902.4	5632.86	6479.98	5099.37	5969.32	5810.68	3602.87	7244.66	6242.77	5600.17	7818.11	5306.2	5317.54	6004.84	4793.32	6512.87
M580T713	469.026	329.659	434.135	260.406	333.873	413.781	248.516	453.754	297.497	421.83	629.576	372.642	897.148	594.82	323.748	487.866	919.406	738.792	647.688	824.432	987.132	680.14	743.626	636.694
M431T743	2697.68	1792.06	2663.25	2109.32	2266.85	3055.89	2120.49	2301.06	7705.95	4933.78	7468.9	4633.95	5844.11	4513.75	5196.95	6416.54	5032.44	4568.57	7085.88	5705.18	6253.79	8036.97	4597.18	5101.17
M303T412	10917.6	10046.1	9350.4	9192.85	9116.88	8202.41	8002.75	9763.52	3433.93	2888.89	2591.6	3921.31	3575.25	3329.13	3150.6	3039.92	5810.71	3795.03	6843.51	5167.92	6606.05	6528.95	5957.56	5316.27
M261T404	137.16	170.308	352.783	200.764	195.142	157.84	329.119	110.257	2700.4	1830.72	1647.42	2193.44	1704.66	2075.31	1743.85	2255.14	983.657	1225.03	1535.11	948.315	1019.09	856.47	507.959	949.494
M235T445	1448.82	930.9	1304.48	1002	1084.57	859.905	1057.32	705.303	32041.7	28041.3	29476.4	20907.6	40480.6	32300	25972.4	33205.4	3757.98	2526.72	4972.33	5425.26	4219.24	2770.44	3256.28	5229.58
M466T573	152.479	270.193	302.686	168.817	165.379	170.759	487.109	115.271	2827.92	2329.65	3156.94	3049.14	3599.14	3331.4	2477.82	3259.14	1516.8	684.501	1848.71	1111.53	1587.74	978.134	1443.2	1923
M745T655	1368.76	1327.17	1156.9	921.001	1593.25	1328.75	1331.82	1384.22	2338.42	1823.4	2123.46	2293.28	1209.94	2197.71	2255.84	2350.46	1960.59	1833.81	2459.88	2197.85	1813.54	2289.86	2055.01	1969.51
M677T388	7271.82	6182.94	5632.01	6447.36	5853.62	4567.35	4825.56	5202.26	10651.3	9575.87	17131.9	9664.33	11560.6	8491	7799.22	12944.7	8184.62	8962.94	11909.5	9046.28	8657.64	10441.6	11064.4	10150.5
M184T769	2486.38	2446.87	2317.83	2615.7	2596.85	2206	2603.58	1805.09	1263.84	1646.73	1343.31	1317.37	1278.49	1429.82	1233.41	797.901	1524.72	1342.03	819.122	1434.73	879.86	1681.28	1521.47	1327.13
M614T657	184.551	160.925	277.215	121.356	258.311	242.504	285.011	272.694	1061.39	1002.34	1238.96	881.34	1083.62	1172.26	1184.89	1867.55	1045.08	496.592	878.434	604.866	678.197	706.891	551.3	872.094
M398T818	16.6686	8.73585	2.04612	4.34995	27.8301	5.18168	17.4219	2.16321	2571.8	1212.1	1973.61	1248.25	1908.52	1595.35	1301.46	1194.47	230.604	301.901	826.253	656.415	494.387	543.248	443.994	709.411
M547T593	13306.6	11203.5	12881.5	12818.1	16191.5	14386	12655.8	12136.8	7783.87	8102.98	4921.86	7818.97	7487.18	3330.81	8479.22	6516.55	10384.9	7274.19	8607.51	9482.66	8372.27	8779.98	7960.95	7375.9
M260T816	679.18	461.529	552.105	448.948	556.789	477.434	516.622	481.99	1548.19	992.093	1672.29	688.399	1677.39	1479.77	1359.02	1080.09	755.937	816.741	1279.79	1021.93	1211.22	1041.61	1118.43	931.547
M128T658	5659.85	4504.55	5050.73	3940.21	4858.02	5082.7	4919.53	5021.6	8337.06	7265.23	7769.27	8406.96	10119.9	6995.95	7377.74	9589.59	6894.16	5769.47	7822.97	6404.69	7047.59	7095.07	7225.45	6679.8
M386T677	10287.9	9884.39	9073.22	8627.08	10958.6	11038.6	10737.4	7965.66	18686.4	15728.2	19911.3	16140.8	17104	18225.2	18815.6	17830	14838.7	14054.9	16442.7	15748.6	13656.1	14703.1	12763.3	12491.7
M387T770	135.504	19.4553	172.261	26.8322	39.5862	69.1432	96.9721	91.7349	2411.91	5241.34	3161.45	3561.58	2393.03	3097.37	1834.94	2729.88	628.383	937.898	1076.42	517.361	1038.85	611.574	423.526	582.792
M668T784	2785.06	3078.73	3786.5	2594.08	2372.14	3171.77	2954.51	2839.92	3900.71	3915.56	6692.47	5395.01	3903.07	4797.57	3176.74	8516.22	6833.55	9467.18	7953.97	7176.86	5472.12	5661.48	5839.78	5326.18
M743T339_2	1678.27	2701.03	3641.26	2675.04	3650.6	4340.91	1901.22	5998.84	8531.84	6163.84	7608.25	5228.16	6147.16	5282.4	5408.02	6615.15	7577.04	7169.65	7270.93	7410.28	7780.49	8136.19	5864.89	6744.52
M714T759	1204.3	2008.12	1109.66	1562.62	1755.71	1635.56	1874.87	2053.49	5703.76	617.67	2765.1	3073.78	2612.42	4151.46	2305.11	2668.68	3982.24	3709.19	5105.25	2600.87	3504.19	3579.1	3167.58	4563.38
M232T706	469.322	376.14	415.72	398.539	331.043	355.262	389.497	281.464	4592.24	3043.95	3892.51	2379.5	3565.36	3781.95	3344.83	3471.3	920.682	963.538	1955.59	1787.89	1749.48	1238.82	1240.57	1131.98
M497T709	400.093	233.809	354.226	244.014	293.871	492.631	386.125	322.757	789.127	680.158	721.795	349.116	480.978	490.186	616.886	557.431	842.87	642.077	932.717	804.674	1066.35	1156.81	579.776	944.82
M113T718	3387.54	2271.78	4601.86	2706.81	3588.21	3957.11	3235.35	3382.25	4452.78	3081.93	5131.65	3362.5	3913.44	3240.58	6916.98	4591.86	7042.38	6112.96	6289.36	6447.2	6218.03	6447.74	4122.25	6311.21
M292T657	10852.9	10119.5	12224.4	10842.6	9439.45	10054.4	10214	10884.7	14354.9	14653.1	16007.3	15490.5	15995.8	15287.5	14589.2	17185.6	12699.2	12550.4	15272.4	14389.8	13474.8	13588.3	13366.8	13178.6
M408T677	4115.63	4204.65	4351.65	3975.29	4737.43	4650.56	4133.63	3798.26	7290.63	6381.72	8356.83	6322.23	6706.38	6745.27	6604.97	8458.48	5723.75	4924.87	5595.15	5461.99	5437	6106.6	5019.77	5375.22
M1181T577	7867.98	9795.98	8548.98	7556.32	10331.5	9286.39	8469.28	7660.96	4079.6	3495.25	3813.83	2977.97	4272.83	3649.46	3696.31	3252.66	5740.85	4896.84	4521.51	6669	6111.81	5900	5460.59	6050.2
M474T569	229.075	266.793	375.729	216.183	292.007	252.437	154.291	117.648	2462.24	981.213	1582.1	1836.51	1239.06	1313.82	1587.02	1746.09	674.079	1169.64	1474.22	913.353	1258.97	585.734	992.881	1418.19
M349T570	4589.95	3770.52	4257.51	3153.63	2850.09	3864.18	3898.91	3794.19	5694.48	4633.66	5257.74	3862.1	5072.21	3431.12	4583.49	5966.89	6377.6	5685.94	6202.89	4943.91	5318.4	5645.73	5894.15	5004.14
M826T655	1833.47	2562.09	1874.1	1982.84	1667.17	2318.33	2138.07	2197.8	4106.14	4051.48	4074.08	4164.53	2593.14	4034.27	4518.83	4145.42	3691.6	3257.39	3925.22	4173.6	2787.78	4553.62	3449.87	3220.13
M659T738	456.366	385.278	458.564	425.696	443.278	441.927	421.12	530.521	879.373	683.988	605.04	598.991	782.576	459.828	500.849	601.371	651.515	660.562	645.226	687.738	802.614	800.744	606.009	562.299
M608T591	6291.13	5036.5	7118.37	7009.28	9187.42	6771.37	7871.58	6953.59	3567.07	3892.4	3461.61	2810.21	1833.8	4171.11	4830.47	1883.28	4699.69	3520.18	4001.8	3788.18	3977.79	4417.56	3445.3	3247.02
M603T713	264.871	259.571	285.005	187.334	197.746	283.889	201.342	280.389	422.174	412.33	426.36	280.621	565.087	451.132	339.687	481.761	725.266	569.761	603.01	429.969	895.569	497.847	637.764	537.338
M487T745	762.047	710.593	1045.55	601.996	895.221	1013.74	736.583	859.738	2486.86	1912.73	1869.3	2209.29	3527.23	2656.59	2056.97	2730.34	1783.02	1472.47	1347.49	1724.44	1425.55	1178.88	1243.16	1591.6
M246T213	2117.15	2284.07	1689.99	1800.2	1799.41	2190.49	2076.91	2588.43	3941.86	2895.74	3784.37	3229.67	4619.29	4131.53	2919.24	4205.69	3716.33	3415.79	3256.48	2454.15	3492.64	3039.48	3128.62	3360.19
M193T212	7035.22	7387.15	6032.45	6821.02	7876.32	7326.24	5996.43	7930.11	9089.24	10136.7	8894.55	10284.3	9948.12	12628.6	8722.51	10902.3	9989.01	10267	9342.08	8153.27	9568.76	9279.44	9090.05	10010.3
M827T656	803.629	824.358	959.883	931.034	787.303	623.591	724.602	738.376	1420.12	1694.44	1482.19	2333.54	981.95	1381.03	2085.01	1958.87	1128.4	1061.25	1628.82	1398.54	1252.43	1623.56	1417.34	1475.15
M369T869	1849.06	2783.91	1012.05	1974.87	3093.36	2682.02	1118.5	1564.01	4596.87	2874	6350.54	3004.49	5058.27	5906.1	5662.83	4544.72	6031.77	5215.05	3790.88	4864	4290.89	4608.12	3613.13	5114.31
M172T657_1	1793.5	2203.41	2581.06	2188.36	2045	1781.62	2512.35	2197.43	3940.51	3639.26	4260.48	4149.12	3687.11	4029.46	3069.38	4102.22	2897.87	3134.98	3878.08	3232.75	2961.72	2928.56	3250.2	3413.77
M716T583	3420.57	2760.51	3327.43	2614.36	4543.97	3408.59	3755.55	3363.49	1452.81	1710.84	1684.62	1236.39	1027.72	1680.03	1999.7	1393.49	1836.32	999.64	1803.7	2020.47	1306.92	2267.23	1452.71	1689.71
M372T713	518.324	426.573	563.182	382.014	464.643	541.417	446.531	594.238	635.134	694.544	650.028	601.751	888.943	809.922	585.65	513.994	1119.78	1031.28	666.255	967.042	1144.73	823.036	788.287	900.625
M355T717	1012.21	1333.25	1710.35	1454.54	1544.02	1679.66	1637.91	1462.12	619.814	699.193	1338.17	609.534	829.568	621.339	542.88	608.319	928.4	549.987	742.111	562.463	863.557	726.209	668.238	1108.65
M249T715	1629.5	1346.69	1871.51	1216.27	1239.53	1335.75	1311.71	1455.62	3313.22	3094.81	3492.58	2199.14	3851.57	2932	2993.23	3292.04	2852.33	2335.35	2293.39	2455.36	3118.63	2131.58	2297.53	2064.16
M587T868	982.474	1105.93	717.319	1017.75	797.71	470.194	455.137	1158.42	2149.95	2412.87	2314.15	2593.59	2701.75	2497.96	1809.57	4245.24	1515.77	1627.79	1778.33	1499.85	1433.67	2002.9	2127.94	1857.03
M435T713	606.449	419.544	518.32	348.473	382.816	476.921	320.662	499.492	568.133	661.117	836.157	514.321	1163.55	751.119	620.414	790.474	1102.73	961.011	1121.33	1045.04	1401.06	714.984	904.553	801.041
M74T716	3166.66	2997.33	3497.08	2928.95	2953.49	3470.73	3625.94	3346.71	5644.11	4144.4	6242.69	4633.7	5074.44	5067.82	5951.89	4496.91	4547.57	3830.03	3983.18	4252.32	4417.06	3914.86	4234.1	3961.78
M580T656	8870.98	8338.91	10014.6	10116.2	8404.69	8861.08	8519.97	9098.08	14467.1	14915.9	14233.5	13456.8	9306.04	13507.9	14680.8	13761.5	11951.8	11592.1	14078.1	14354	12393.3	14477.5	11263.4	11417.5
M937T656	380.239	390.828	475.284	389.356	410.326	447.579	346.741	466.106	1235.64	1154.36	1357.08	1069.06	787.727	1673.94	1626.57	1865.33	768.236	919.388	1238.79	1241.67	914.405	1154.95	813.959	638.608
M574T860	1576.8	1720.79	1279.41	1450.78	1307.57	1652.84	1111.06	1225.92	2521.15	1798.13	2553.84	1846.15	1404.96	1464.53	1489.24	1756.93	2348.78	2247.7	2110.18	2296.38	2173.18	2238.88	1797.18	1828.51
M932T578	3268.28	3948.13	3400.92	3601.1	2945.9	3302.91	2976.08	2588.73	1833.28	1563.24	1451.93	1283.41	1369.57	1575.23	818.206	1797.44	2637.72	1702.19	1926.97	1579.91	2153.43	2161.16	1694.29	1930.19
M284T659	149.219	112.11		32.9744	72.4041	88.8996	89.4342	12.4353	858.31	1074.18	1219.36	936.815	969.848	1099.15	896.867	849.896	392.168	521.636	1240.99	771.791	831.974	760.989	654.763	820.047
M299T718	1339.43	955.224	2154.68	1151.67	1379.41	1795.38	1187.94	1508.34	2110.82	1645.55	2313.03	1673.16	1781.87	1770.41	2104.11	1924.55	2553.3	2669.89	3503.47	2729.99	3238.3	3402.77	2209.43	2547.22
M406T595	204.148	50.887	121.163		98.3345	76.983	47.7781	254.9	4059.99	3361.32	4308.43	3191.15	4101.71	4170.52	3219.13	4286.95	956.319	1074.04	1571.27	1099.3	1619.44	1779.59	678.245	823.043
M509T592	72740.8	66564.4	76040.6	68694.7	96062.6	77662.7	82965.5	67995.3	41735	47181.5	37675.9	39319	34094.9	52284.6	52948.4	38493.2	60048.6	49024.4	47355.4	53790.5	45386	48482.6	45147.5	52645.2
M347T561	581.611	408.416	517.614	389.089	683.017	666.629	590.254	504.246	1008.89	462.553	778.394	996.579	805.763	972.36	1024.53	1128.29	799.906	784.474	872.333	814.951	976.152	831.165	1048.84	986.197
M618T583	4223.89	3198.15	3621.46	3080.37	5011.4	4500.57	3847.44	4280.33	1829.16	2182.49	2076.75	1874.28	1458.33	2155.9	2663.67	2186.76	1747.88	1005	2330.9	2460.37	1917.92	2625.92	1782.5	2202.43
M736T762	6399.79	6145.31	5294.43	4680.36	6454.26	5973.38	5811.94	7139.8	22277.6	9109.63	8488.5	7366.23	6098.08	6874.29	6456.37	9835	10553.1	10950.2	11044.2	8759.8	9136.2	7483.72	8898.65	8596.92
M350T725	1190.41	591.188	1137.19	798.85	820.722	1396.92	929.401	885.054	1427.93	1492.96	1149.21	1065.99	1242.81	862.754	971.178	2238.74	2127.99	1876.93	2166.39	1725.8	1572.36	2834.34	1872.14	2033.87
M367T594	6881.1	7739.94	5469.45	6174.54	2929.6	8010.81	5239.39	7341.28	11996.8	9095.16	12711.7	9377.95	11541.7	8657.62	9616.47	12994.8	11222.9	12259.3	11670.9	8829.22	11328.2	9923.9	10814.4	10141.2
M499T561	3575.5	2548.25	4078.5	2658.48	3898.02	3586.22	2621.89	2758.28	8736.17	6339.6	8903.93	6325.9	7009.87	9841.92	6667.4	10300.5	7334.24	5136.8	7354.07	6072.06	6010.26	5656.68	4404.74	5492.78
M334T379	419.453	451.311	594.547	537.804	529.303	675.014	477.449	543.454	6195.51	2694.88	5482.38	2550	2034.31	2024.51	3241.57	3758.82	3062.7	1873.74	4620.82	1220.47	3289.43	3096.3	2597.84	2712.41
M336T709	387.33	338.532	472.616	303.329	341.914	487.242	426.032	385.752	732.164	531.459	643.661	462.761	523.451	535.48	674.033	449.799	880.083	731.663	635.483	570.925	619.811	688.805	615.715	580.721
M831T656	298.165	180.394	324.444	177.431	291.64	252.542	304.671	258.568	1517.6	1469.87	1683.1	1269.24	1260.07	1626.36	769.002	2009.4	1175.59	572.939	1237.4	747.018	486.318	1166.73	950.947	1081.77
M959T592	5702.12	3848.58	4320.3	4131.61	6131.37	4987.92	5292.09	3794.66	1870.47	2261.86	1647.5	1417.46	767.145	2809.6	2547.39	1530.18	3440.79	2298.05	2444.1	2171.49	2098.44	2033.4	2101.78	3117.98
M438T578	3149.44	4848.21	3711.57	4997.16	4279.14	4632.43	4759.82	4093.49	1069.8	2362.11	1933.92	1493.01	2209.87	2637.89	2947.13	1872.01	2324.26	2710.74	2313.64	2053.11	1765.51	3302.3	3039.75	2438.78
M399T710	1092.82	737.889	1104.2	733.411	741.184	1488.43	893.72	935.091	1573.35	1249.45	1927.4	1458.07	1652.73	1777.45	1911.36	1753.1	2218.29	2306.48	1863.41	1954.49	1901.93	1526.07	1526.01	1567.59
M430T799	154.294	135.954	149.124	96.9998	151.225	102.828	156.93	131.304	2325.5	2008.39	2618.27	1903.68	2207.15	2285.68	2264.19	1962.22	362.157	455.278	970.798	934.587	945.896	726.796	463.053	627.237
M339T710	662.15	564.675	572.97	529.358	456.818	631.717	611.662	593.609	1369.97	641.867	1429.68	701.045	1115.17	899.948	944.474	1334.82	1346.31	823.724	1562.02	1265.62	1280.63	1876.61	996.442	1295.57
M998T575	949.254	501.42	850.342	480.341	830.941	862.415	693.811	415.132	2473.54	2224.29	1862.7	1441.36	1973.89	2077.53	1657.71	2055.26	1367.38	1460.62	1168.06	1061.4	1563.17	1082.75	1402.53	1334.97
M216T574_2	597.289	343.295	683.096	459.476	996.963	485.06	467.756	846.172	3857.92	3389.81	2719.8	2078.64	4128.85	3590.78	2837.04	3503.27	1661.18	1806.86	1562.17	1751.66	1396.59	2110.6	826.714	1444.01
M207T710	1380.44	1703.44	1250.29	1520.9	1746.82	1560.1	1690.38	1663.11	1832.63	2006.5	2196.51	1835.63	2183.39	2147.1	2273.14	1964.73	1930.18	2413.43	2664.25	2510.45	2378	2535.33	1891.56	2857.19
M369T304	2398.84	3030.88	8913.35	7221.54	5677.05	2969.58	6783.25	4460.51	16388.1	6666.88	16861.6	10301.9	15661.5	12255.3	18934.6	18958.4	9337.41	14555.7	17113	11384.9	13566.2	11454.5	11704	17147.4
M664T726	579.363	686.193	1002.72	723.823	738.422	1134.45	635.961	1153.7	1603.55	1347.28	1472.48	1547.13	1624.67	1632.48	1633.94	997.841	1505.42	1288.95	1475.32	1820.43	1296.43	2019.19	1562.16	1789.63
M831T578	4984.72	4943.28	4599.41	4404.33	4619.89	4842.37	4935.28	4947.16	1946.34	2833.09	2682.07	1284.21	2229.32	3396.36	2704.82	2754.04	2054.92	3224.93	3511.2	3478.68	3271.31	3718.11	3061.86	4256.31
M801T593	7564.51	6637.06	6737.81	7338.4	7881.98	8522.62	6785.31	6240.52	3924.07	4324.02	3311.44	3690.78	3267	4953.49	4857.67	3274.59	5866.4	4723.19	5507.57	5709.34	4517.67	4673.83	5040.39	5541.41
M155T568	3101.63	2262.04	3523.11	2571.62	2421.2	1745.05	2291.84	1923.52	3763.22	4157.59	3956.64	4214.82	4521.43	4721.59	5856	4294.95	4355.56	5192.27	3457.1	4300.06	3767.96	4369.19	4264.3	3881.57
M698T761	2091.07	1747.07	2237.94	1558.61	1585.83	2663.31	2226.23	2139.95	2876.38	2319.71	2953.81	2092.31	3152.09	3757.99	2562.48	3401.27	3734.38	2989.98	3482.29	2669.62	3173.35	3205.45	2769.2	3276.74
M1115T828	561.698	603.7	634.996	491.098	472.57	627.39	771.291	405.821	870.95	983.824	792.243	667.48	1004.74	916.392	693.032	923.208	895.995	869.609	894.396	933.366	906.186	1071.53	830.657	744.585
M321T55	9991.51	11021.3	9116.91	8131.07	8771.45	11898.1	11568.9	8828.55	4602.49	6888.95	3415.74	6134.95	6425.65	3602.62	4673.37	8267.32	7127.87	6829.58	6079.21	7336.34	6051.19	4946.21	5242.84	6692.67
M863T593	5326.07	5135.51	5584.33	4787.29	6513.8	5770.61	5579.51	5071.1	2697.55	2263.06	3006.65	2737.38	1711.51	3384.89	3058	2525.5	3628.68	3223.77	2720.27	5104.43	3238.61	3775.34	3171.27	3539.05
M575T632	3089.14	3265.93	3125.47	2834.77	2775.98	3388.45	3546.86	2912.21	2976.36	1795.43	1510.69	1867.03	1499.77	2358.81	2530.25	1793.45	2500.54	2230.25	2207.49	2296.29	2463.49	2655.04	1967.78	2524.84
M512T419	733.712	817.271	1121.84	871.151	1172.5	860.541	747.226	955.41	1388.61	1256.36	1355.13	1079.79	1102.14	1321.47	1850.02	1150.6	1911.01	1321.21	2045.94	1702.94	1996.29	1448.03	1727.23	1224.06
M189T613	657.85	406.539	544.296	374.996	438.305	341.489	389.464	375.417	7233.25	6268.85	6942.64	5581.09	8600.97	6977.21	5880.17	6240.19	818.09	991.047	2200.69	1752.39	1410.91	1188.06	1399.39	1538.86
M287T813	634.743	714.591	706.417	615.307	625.883	707.058	810.493	628.129	4729.71	5062.78	4781.4	4887.74	3841.13	4595.49	4283.74	4520.91	1452.82	975.586	2627.37	2119.1	1784.26	1662.77	1487.17	1888.2
M729T386	1889.67	1744.44	1987.17	415.548	1405.3	1604.42	1368.86	1946.42	2777.05	3775.35	2124.6	2271.57	4420.76	4927.54	3448.24	2632.41	2782.4	2525.86	3209.22	2625.98	3249.5	2806.95	2430.04	3093.07
M298T379	783.439	574.283	1055.98	804.572	434.361	1071.89	976.745	1287.04	11952	4967.05	9527.16	4237.67	4256.37	3875.21	5967.94	9190.07	5636.7	3888.45	10616.3	3734.29	6245.99	5318.99	4293.38	5320.37
M851T871	235.709	413.788	215.632	131.966	350.149	786.275	140.52	243.943	2555.11	2514.06	4678.07	3566.99	5472.75	4848.78	3734.28	7336.9	2338.85	2309.35	1534.66	2889.64	1123.08	1081.83	1432.49	1569.69
M645T579	4162.44	4549.94	4307.9	2460.1	4667.05	3966.45	3729.51	4503.92	1177.22	1810.64	1522.38	1835.23	2470.9	1711.06	1896.46	2111.92	2779.75	1776.5	2294.29	744.546	1327.92	2451.98	2027.54	2296.24
M914T577	2137.48	2450.07	1968.94	1773.5	2538.37	2649.95	2302.06	2080.87	876.897	717.689	770.109	557.904	1073.83	454.049	584.615	553.858	1506.52	874.19	758.444	1330.28	555.051	1668.98	1307.12	1397.19
M491T561	844.742	659.865	1048.81	812.544	648.541	981.276	729.838	1097.17	1052.31	1006.31	1341.23	1263.36	962.308	1098.53	1499.91	1525.95	1663.82	1657.2	1648.47	1301	1464.2	1085.44	1247.45	1497.52
M386T672	529.789	494.841	467.948	503.429	380.804	462.717	358.165	320.46	917.716	1171.52	1306.56	1280.47	678.101	1194.64	883.121	1425.17	853.685	875.526	1206.3	885.859	980.869	1137.54	585.66	716.653
M696T751	752.158	823.947	786.181	796.75	732.442	1220.5	854.702	1041.02	2114.7	2306.37	1605.96	1518.93	2487.36	2319.11	1901.89	1938.92	2925.29	1731.46	1589.64	1852.08	2731.02	1951.55	1608.35	1814.79
M347T933	799.663	986.308	489.358	753.022	948.696	1150.07	613.423	659.206	2009.66	1564.34	1878.91	3517.29	1292.86	1069	1535.03	1909.62	2596.19	1590.1	1370.08	1581.1	1519.16	1818.14	1578.3	2100.73
M829T578_1	6348.96	5494.79	5821.7	5954.48	5988.97	6003.77	6610.3	5102.64	3765.88	3957.48	3401.1	2865.23	3092.77	2754.12	2419.41	3169.93	3266.7	2534.33	3983.48	4156.98	5044.36	2702.66	2651.33	4658.62
M727T303	17036.7	15798.5	22075.4	13705.1	18576.8	15779.8	21526.2	17619.9	28953.8	28628.1	34107.9	30101.2	28426.2	39452.5	30984.3	47736.6	27534.3	30183.1	36282.9	25861.1	37418.4	23609.2	26993.3	34219
M259T673	502.552	620.229	756.795	546.295	569.895	510.78	346.404	288.501	2337.32	2218.77	2464.36	2182.53	2633.47	2391.73	2162.57	2527.48	1293.86	1301.17	1923.26	1210.8	877.301	986.372	1179.78	1645.63
M554T578	5513.45	6223.92	5380.77	3359.31	5338.74	4964.76	5305.5	5679.36	2162.57	2220.43	2048.91	548.957	1940.88	1854.56	1319.85	2235.77	3202.65	3024.86	3481.44	3171.83	2689.76	1446.86	2934.09	3632.01
M739T785	1456.14	1040.57	1388.66	1197.98	1427.23	1084.79	1337.02	1495.45	2880.07	2161.84	2377.54	2374.7	1813.76	1730.07	1619.61	1494.52	4106.68	3119.06	1845.5	3839.44	4704.67	2585.28	2765.51	3207.9
M545T570	2294.68	2165.36	2167.38	1651.47	1311.62	1409.29	1493.84	1849.83	2429.99	1842.38	2656.3	1766.24	2251.93	1676.74	1828.9	2350.51	2849.99	2686.13	2538.53	2932.09	2785.74	3113.73	2688.95	2338.9
M796T785	2407.88	2044.63	2779.88	2320.61	2024.69	2824.01	2549.6	2420.58	3208.81	2908	3212.21	3374.42	3554.9	3198.06	2738.23	3945.83	3705.28	3456.58	3166.63	2984.4	3457.81	2804.28	3394.88	3613.8
M173T703	2698.49	2551.52	3003.56	1910.09	1912.62	2252.11	2165.59	2295.8	1412.09	1075.04	1038.87	965.64	1360.15	1236.63	1296.47	1353.66	1399.53	1231.28	1369.9	1309.42	1965.56	1422.04	1361.45	1311.12
M589T895	618.759	592.581	602.431	399.148	542.25	713.797	343.434	282.315	2003.12	1390.53	2406.36	1089.56	1253.31	1712.17	1565.31	1809.33	1993.04	1882.45	1286.05	1205.3	1341.3	1108.85	969.419	1086.65
M517T868	1671.29	1897.81	1408.65	1744.57	1804.57	2019.16	1282.64	1316.39	2275.23	2288.3	3199.88	2444.86	1889.23	1968.86	2260.6	2204.24	2851.17	2570.41	2508.4	2584.15	2390.32	2288.36	2058.14	2165.34
M102T619	1308.98	929.149	741.276	663.098	1022.01	1607.03	810.586	801.774	4105.88	3325.34	4407.3	3646.77	4041.14	3096.45	3495.07	3987.96	2477.24	2324.02	3137.08	1846.98	1805.25	2597.16	1669.99	1927.4
M583T464	297.061	192.29	253.95	186.164	260.035	281.984	322.568	229.987	516.515	477.377	849.192	449.617	814.025	700.595	535.086	858.561	370.873	466.939	358.532	407.546	567.553	362.553	467.851	485.454
M687T1029	241.678	309.197	355.363	180.941	247.87	414.001	25.7669	31.6793	1238.49	1364.82	1432.24	1716.56	1692.63	2097.91	1310.97	2815.75	601.045	684.974	653.282	815.815	510.355	469.307	470.398	682.524
M564T593	264.107	226.939	161.361	344.179	202.955	35.5657	234.723	400.117	5000.03	3575.9	3074.48	2027.78	3614.58	4252.09	4174.43	2787.88	1610.07	678.269	638.813	1431.39	1218.51	1504.64	2229.36	1956.24
M747T629	5052.53	4931.93	4360.07	3127.57	4044.63	4328.09	4112.32	4789.28	1658.44	1883.74	1743.88	1435.21	2989.29	1420.78	1942	1835.52	3309.26	3161.57	2025.54	3078.61	2963.57	2151.32	2700.05	2247.39
M832T578	4210.88	3565.85	3864.63	4049.5	4626.63	3780.94	4053.09	4094.05	1466.31	1315.2	2103.32	1625.07	1901.99	2080.23	2377.02	1527.92	3124.43	949.609	2484.47	2349.38	3266.57	1968.57	1756.51	2784.05
M201T453	5132.89	4074.41	5420.07	3521.7	3556.84	4039.63	4185.63	2961.45	3145.98	2489.81	2763.85	2267.04	2703.53	3459.51	2839.11	2603.89	2504.89	2064.36	2740.21	2318.29	2187.6	2442.13	2195.84	2532.97
M474T380_1	48.8812	25.1906	1461.73	68.309	34.0857	23.4148	118.735	13.2724	1430.67	933.712	1268.63	808.616	1609.75	1408.17	1050.47	1567.57	1645.36	1351.41	1273.44	1721.49	1323.24	1337.12	1320.86	913.629
M368T749	9177.76	7755.47	7872.6	6388.5	7079.04	8383.02	7906.32	8119.12	13415.8	18828.4	11491.2	9230.13	7290.14	10867	7922.31	12694.6	15871.5	15231.4	16029.4	14186.8	16213.1	10154.1	10568.5	10546.3
M592T380	1010.98	340.95	400.823	687.844	560.594	577.12	707.344	473.952	811.14	820.793	698.777	864.926	783.392	834.392	772.73	1444.42	1194.68	1403.89	1492.65	1063.91	1225.85	923.629	1185.67	974.201
M201T499	3461.77	1964.88	2969.48	1892.21	2180.94	2044.91	2211.44	1671.98	30250.3	32053.2	27012.5	25630.7	51915.9	39365.3	26384.5	36328.9	4558.21	3119	6488.75	5769.13	4435.28	4371.93	5271.24	6905.95
M640T657_1	1141.7	596.968	682.899	559.305	790.869	1018.78	713.824	563.92	1701.5	1582.37	1534.21	1564.04	1280.5	1939.76	1811.87	1934	1175.82	1387.33	1533.7	1160.77	1207.4	1288.64	1153.76	1268.5
M411T592	304674	270136	303562	271763	338011	337566	315019	277211	197720	214310	195311	188978	178245	245773	251101	205678	271024	247719	213369	239297	221761	227889	214132	238329
M558T873	654.835	716.936	618.407	541.197	680.341	818.064	432.908	555.893	1504.42	1182.27	1465.64	1302.05	886.229	1100.62	1205.97	1306	1118.2	933.838	1182.86	884.973	905.614	1083.04	979.108	797.35
M184T658	1610.18	1733.36	1680.62	952.772	1444.14	1780.03	1545.38	1903.2	3049.29	2659.45	1798.61	2593.02	2189.72	2813.17	2276.42	3283.06	2919.85	2152.93	2756.95	2063.98	2660.31	2136.55	2375.4	2625.52
M858T745	494.715	379.734	859.442	267.598	385.874	995.836	232.986	385.293	4921.84	2447.86	2940.48	2924.42	4530.86	4654.93	2982.89	5396.17	1314	1372.49	1645.6	2051.64	1705.4	887.654	1036.35	1567.37
M610T625	1581.6	1429.07	1183.4	1181.96	1235.31	1204.23	800.093	1131.1	4487.56	2782.33	4187.78	3116.32	2084.57	4455.43	4805.44	2880.3	2951.89	3044.27	3119.64	2071.66	1766.32	2536.5	1689.8	2433.17
M990T656	428.166	541.971	583.294	661.114	391.687	615.656	529.68	583.809	1086.93	1030.47	1076.15	1047.8	424.531	1502.24	1456.17	1638.13	1108.26	1082.72	1194.66	1443.42	916.428	1577.15	794.94	880.612
M594T950	302.501	336.799	399.282	302.018	261.337	388.167	277.957	336.284	609.23	508.885	508.596	547.513	497.441	434.626	511.617	487.187	666.723	470.857	658.919	499.573	490.39	558.122	433.97	464.282
M495T45	5121.88	2199.71	4286.48	2892.72	3242.26	3841.71	4168.35	4256.12	1461.79	1401.83	1754.5	1974.73	1055.38	721.441	1044.66	994.642	1755.05	2134.21	1007.07	1566.4	2583.53	1415.5	1072.14	1197.26
M912T560	388.76	202.465	316.508	206.618	287.405	152	80.5817	201.483	615.146	573.169	587.753	499.635	602.63	739.967	596.518	707.821	516.438	412.22	621.759	561.038	442.636	556.447	344.644	611.801
M713T387	195622	244903	211162	184226	205042	185241	220366	261852	123919	123090	148658	140187	109267	123878	119285	160106	147673	146320	135320	160356	157579	173882	158350	137328
M559T864	4210.96	5299.97	3454.89	4088.84	4534.74	5439.42	3504.21	3733.59	7646.29	7322.93	8864.32	6410.07	4882.07	6132.92	5435.08	7193.66	7949.24	7123.48	6628.05	6248.15	7633.76	6348.6	5477.2	5629.3
M522T385	1370.04	410.999	1106.01	655.429	1003.33	1286.96	882.367	658.388	2894.91	1818.88	2836.72	1685.41	2913.78	1616.97	2232.76	2073.73	1495.42	1376.25	2260.89	1713.24	2242.87	1990.39	1751.53	2126.28
M356T625	3312.05	3736.86	3636.99	2591.41	6401.28	5874.99	3444.77	2685.69	11304.5	9554.78	10807.8	9935.95	8408.31	14962.9	9286.46	9955.63	7373.48	8639.32	7793.98	6662.79	6565.99	7616.16	5823.39	8044.07
M634T578	4657.64	4680.3	4190.02	4051.54	4609.67	4651.19	4416.21	2785.09	2593.91	2267.36	1016.36	2132.33	1886.78	1468.68	1735.3	1644.41	3093.89	2809.02	2281.71	2909.05	2787.87	2756.26	2523.16	3390.11
M750T722	5978.16	5481.83	4498.48	4304.34	4992.97	5779.28	5095.82	6271.03	8848.35	5059.83	8338.98	6488.07	7507.14	8022.2	6414.57	8056.2	10341.6	9673.17	11025.4	7519.13	10596	7316.54	7231.49	7424.6
M523T301	2837.53	1546.7	2678.77	2827.8	4170.75	1879.57	2770.55	1718.31	8055.64	3981	5000.21	7054.63	3905.54	6802	7505.65	6191.64	9589.69	9283.69	11300.7	6812.48	6762.2	7672.9	2811.18	8882.22
M297T236	9260.99	8609.01	8790.32	3824.15	8590.25	4570.08	3822.75	4786.09	58998.8	53016.5	43030.9	27947.9	56540.3	55489.8	52311.6	50021.3	18342	16139.9	16803.8	9714.4	18285	17868.6	9230.04	17885.3
M858T372	1607.61	1907.85	2078.35	1865.86	1995.82	2067.93	2581.27	2292.35	4024.22	4089.75	4896.14	3364.12	3606.41	2882.87	3508.31	2946.24	2502.37	2902.25	2578.49	2706.57	2713.2	3175.28	3204.24	3285.92
M705T590	10557.1	10692.1	12029.6	8973.93	16943.2	11502.2	13347.9	10250.8	4316.43	6003.12	5062.99	4312.13	3274.72	6112.26	4973.57	2658.68	9099.92	5007.03	5927.21	7091.74	6312.6	6184.02	5537.98	4996.77
M491T544	803.51	566.065	519.801	793.259	495.639	619.165	508.743	435.126	959.669	786.856	885.446	781.041	804.901	1124.7	1166.46	885.646	1065.61	828.566	1241.51	1127.6	809.116	968.716	883.895	1044.3
M803T387	10543	9856.47	9108.57	7395.56	6613.47	8938.64	9063.22	10903.6	3551.37	3236.46	4298.92	3810.18	2449.23	2817.31	2458.36	5025.9	5549.62	5091.79	3191.94	6499.09	7080.32	5611.03	3881.79	3592.48
M479T378	2255.04	1988.84	2313.17	1773.47	2268.25	2069.7	2899.26	2056.7	2363.45	3255.95	2702.89	2224.04	3424.49	2992.28	3006.9	2262.08	3636.55	3400.92	3394.71	3041.88	2573.68	2962.13	3758.16	2991.21
M526T340	971.342	1330.37	1148.27	860.702	1782.89	1882.93	1169.15	2098.53	4713.39	3963.21	5695.85	7481.38	4609.33	3346.87	4299.26	4759.43	1558.72	3536.33	3819.12	2733.41	4078.81	4006.69	3239.23	4441.25
M442T779	910.7	749.959	802.481	675.874	968.142	859.343	692.523	592.725	1013.01	1089.89	1365.09	946.661	1204.43	1073.52	1236.79	1183.84	1148.85	1000.49	1270.7	1094.26	1075.26	1111.36	1003.26	1009.54
M576T340	12320.6	31845.9	31800.8	19902.5	34206.6	41400.6	22263.7	40469.1	115397	96881	98607.8	127025	106932	84935.4	79149.2	105643	31382.7	64019.9	63479.9	59929.6	75246.8	66540.3	75385	73054.1
M668T337	1210.13	1917.48	4238.27	2285.86	3291.4	3591.11	1823.73	4224.03	7157.98	7904.82	8291.76	7903.01	7428.19	10137.4	9015.42	11780.3	3566.05	5668.57	7816.18	5470.24	7244	6864.5	6966.74	7209.64
M686T1029	354.362	488.525	596.22	282.053	415.623	624.3	22.1913	40.81	2099.32	2243.37	2242.47	2862.96	2860.95	3435.07	2176.48	4552.02	931.091	1240.83	1015.75	1312.3	764.034	693.543	793.874	1120.82
M330T727	442.672	148.606	340.949	268.928	476.443	282.425	133.17	297.739	6289.54	7508.83	6474.57	7807.89	6023.84	5736.1	5082.6	5270.06	843.899	1624.8	3611.79	1895.64	2420.34	1087.3	2685.49	2561.28
M600T339	6004.08	9608.88	10876.2	7150.17	11874.2	14662.3	7399.72	14178.6	33522.7	28138.2	32677	40699	32657.8	32924	31805.8	37386.9	11013.3	20028	21989.2	19531.9	24103.9	21618.6	24403.5	24195.4
M374T657	19772.3	18409.2	20969	19929.9	17309.3	17967.3	17352.7	18393	24609.9	23913.4	25770.5	25951.9	22657.8	25005.4	25342.2	25456.9	20440.6	22136.2	25552.3	25235.9	21745.4	25035	22596.3	22912
M369T738	3509.4	3178.8	3290.22	2899.6	3101.8	3588.29	3562.81	3567.88	4340.96	4720.44	6996.3	10708.1	2982.78	4755.34	3999.35	4412.13	6965.72	8041.12	6932.85	5927.05	6790.72	4813.88	4558.53	4241.22
M249T561	17089.7	11528.5	14839.8	12312.6	13017.5	14505.7	11138.9	12543.6	25622.9	19093.6	26820.1	19509.6	21619.3	28629.3	23110.5	28266.9	21571.1	18139	23799.7	20980.7	19704.1	19371.5	14764.4	19642.4
M213T718	1269.38	1168.98	1967.88	1457.92	2108.64	2043.72	1682.34	1374.8	1976.57	2905.24	2270.62	1490.94	2428.88	1864.19	1946.79	2511.49	2654.84	2618.21	3018.97	2286.44	3052.41	2714.45	1958.92	3013.87
M336T602	597.898	1163.43	1162.54	1084.48	1146.95	884.418	966.664	940.482	786.884	1056.58	1010.56	620.439	774.801	1374.83	900.99	794.494	1503.87	1865.73	2126.67	1557.51	1764.33	1624.45	1683.45	1145.59
M521T560	551.458	311.541	427.244	327.02	485.834	315.39	224.657	332.551	1133.84	749.312	1018.87	1066.22	820.831	1340.39	958.786	1103.01	618.997	585.737	664.214	767.955	739.221	754.856	455.75	764.991
M371T66	8571.39	12909.6	6462.85	11926.5	11537.7	14742.4	10183.2	11376.7	18241.6	14472.1	15866.8	14859	13894.6	14730.7	12596	14051.5	17074.7	21015.9	18865.7	17633.1	18724	17527.3	16081	13308.6
M157T340	1129.1	1295.89	1699.95	1040.84	946.835	886.038	1176.47	1502.09	4434.96	2163.42	3663.98	2311	3949.18	1780.49	2479.56	3462.1	2247.55	2288.97	4061.36	2293.14	1913.2	3866.54	2869.87	3408.33
M413T803	444.818	542.837	410.748	370.81	446.015	455.37	502.566	399.243	1218.39	1274.66	1147.8	646.687	596.263	659.892	996.171	856.652	1026.97	1072.15	1367.4	773.228	977.793	1038.97	666.299	593.756
M223T211	14392.9	15002.9	21454.2	10561.3	12655.8	11375.1	17351.1	20907.2	4877.35	5848.59	5484.14	6083.05	4181.91	6257.48	6696.41	8566.92	3400.42	6614.25	5215.36	7486.86	8746.58	4057.76	9729.02	6808.7
M374T561	1889.26	1297.59	1903.54	1513.65	1877.86	1396.49	1108.97	1515.29	3430.32	2937.27	3352.88	2644.82	2820.35	4091.82	2817.49	3411.09	2797.4	2102.87	2636.11	2538.66	2746.7	2189.21	1887.57	2401.62
M651T263	8372.88	5199.99	10273.1	7869.56	8086.42	8815.97	12182	11244.9	2808.74	3824.06	2536.48	3896.05	2066.04	3569.44	4328.91	4409.15	3767.66	3296.71	4483.84	3213.62	4869.59	3914.93	5782.87	5723.45
M879T578	6286.76	7096.65	6259.07	6652.63	7117.16	6166.99	7543.51	6470.29	3761.8	3419.45	3492.87	2894.42	3412.27	3387.13	3316.68	3292.53	4901.4	2526.95	4427.65	5525.77	4873.65	5617.44	4867.96	4140.59
M369T786	5269.96	5765.88	5587.15	5972.08	5110.81	6055.78	6566.72	5718.16	4196.35	3992.28	3871.14	3459.13	3734.59	3384.84	3433.6	4517.45	4896.01	4153.53	4233.87	4650.48	4298.5	3847.9	4075.56	5416.76
M336T379	25.0755	66.2836	294.275	103.972	94.7293	180.613	155.878	212.566	3172.15	1489.89	2385.09	918.022	1390.34	1110.51	1416.81	2621.21	1835.85	830.518	3296.74	953.79	2106.08	1365.54	1500.64	1301.58
M342T657	3253.64	2222.01	2378.73	1943.4	2564.45	3412.48	2860.69	2956.01	4832.57	4296.59	4969.98	3844.58	4485.87	5242.47	4515.46	5676.76	5214.41	3926.3	4031.52	3776.03	4546.58	3543.19	3671.1	4696.16
M737T739	1247.09	1147.41	1042.64	931.316	1039.58	1168.12	1180.31	1057.83	1512.1	1461.49	1485.49	1126.28	1149.61	1359.71	1186.47	1431.22	2216.11	1973.55	1785.64	1618.4	1771.17	1288.18	1557.3	1416.53
M861T593_1	11614.6	9532.42	10865	10192.9	15574.8	11486.3	13482.1	10326.9	5903.47	5734.87	5950.63	4842.39	4553.03	8544.25	8633.45	5223.66	9250.13	6945.12	7187.75	8484.93	6654.98	6344.54	6931.04	7563.89
M718T736	3718.92	3644.55	2940.43	4096.06	4756.42	5353.18	4823.42	4020.03	6840.51	6457.93	6911.91	5660.22	4155.92	4784.42	4890.19	7273.69	9375.64	9400.73	8637.86	6698.05	7830.74	6149.49	6099.25	5487.66
M359T750	19437.7	7367.47	7811.13	6820.4	12760.9	9310.08	7750.26	18628	27731.7	26686.1	20933.8	10668.4	17277.7	20326.7	19627.3	29847.9	37131	34544.9	34423.9	24690.3	27145.3	16241.7	26852.7	21898.8
M1115T592_1	3460.58	1962.93	3430.11	3353.91	2781.4	3498.8	2946.42	3215.5	1849.46	1700.45	1520.74	1494.54	1426.76	2535.7	2179.16	1118.92	2493.78	1442.65	2141.96	1697.62	1847.22	1871.33	1790.21	2139.84
M304T672	546.811	492.213	597.438	463.727	458.062	427.602	289.187	399.897	1516.59	1133.69	1186.67	1886.77	994.324	1720.15	1703.76	1573.97	924.343	1047.98	1326.62	835.502	1233.87	1084.78	608.989	682.872
M750T749	4424.45	5541.53	4508.58	3680.06	4799.07	6378	4073.77	5040.34	6812.7	6702.99	5205.44	5716.82	4188.17	5487.52	4233.01	2759.8	9929.74	10079.8	7698.59	8272.68	7502.81	7775.53	6622.95	5923.76
M139T169	18740.4	15535.6	17269.4	8387.55	11935.5	9172.02	15036.5	14622.2	8270.04	6708.36	3955.94	5000.29	4241.41	10522.1	11682.2	6293.83	7994.48	7340.86	7410.17	5387.05	7040.33	6705	3096.52	4577.67
M1175T577	4657.3	3975.05	4138.73	3908.09	4250.43	4089	5498.11	4867.42	1529.71	1904.52	1809.37	1447.26	1201.8	1717.33	2047.37	1818.65	3949.67	2020.67	2459.83	2580.2	3244.09	2859.87	3232.54	2978.96
M571T367	18564.3	14610.6	15772.1	25448.4	19910.8	17467.2	21007.8	19438.6	33909.2	33500.5	23737.5	40582.4	38665.4	18657.2	33742.6	36395.6	30260.5	42198.8	40466.4	19035.5	37241.5	41485.2	35796.6	31871.4
M338T874	2153.01	2536.75	1415.5	2161.48	2027.81	2904.94	1771.37	1575.45	3432.64	2494.23	3248.88	2902.46	3421.27	3466.81	3724.51	3192.1	4101.85	3606.32	2643.26	3254.17	3697.41	3412.37	3043.97	2947.38
M276T658	7070.66	7318.86	7557.5	7157.77	5897.99	6245.2	6196.38	7010.79	10213.4	10169	10300.8	9959.09	12558.5	9875.35	9085.56	10311.1	7794.13	8402.58	9518.54	8766.61	7997.88	10126.4	8246	8506
M619T455	6641.93	7049.17	8860.97	5172.18	6874.26	9032.72	7592.25	7031.21	14833	16668.3	23695.8	21779.9	22658.9	21240.4	18444.7	27596.8	8653.61	10887.3	12549.7	11594.9	14094	11313.6	12699.7	16723.8
M700T727	1628.39	2114.09	625.826	1214.13	975.695	1641.49	1581.42	1403.05	2457.89	1918.59	1307.71	1903.82	1809.68	2284.87	1162.93	1902.65	3895.35	3009.52	4556.29	2466.06	3624.78	2523.52	2308.21	2688.03
M593T464	826.749	941.33	757.998	497.896	625.042	859.338	912.991	601.958	1397.44	1123.03	1324.98	1221.18	2067.89	1519.46	1418.31	2016.5	1165.27	861.847	1237.71	1268.88	1280.39	1038.48	1381.19	1420.94
M795T409	14710	14515.5	15549.1	14319.3	15692.3	15086.9	13171.5	13770.6	20530.7	15455.2	19287.2	21821.7	19626.6	22747.2	20848	25601.9	16203.9	17351.5	15635.2	17303.4	19347.2	17125.5	17031.9	18553.5
M756T768	1854.91	1532.39	1687.08	1756.96	1869.41	1788.89	1788.1	1776.45	1360.8	1801.13	1643.3	1535.42	1598.37	1735.59	1564.67	1363.96	1534.19	1253.86	1569.52	1354.18	1401.92	1158	1503.77	1541.62
M424T657	1477.81	1482.11	1396.2	1317.12	1258.61	1981.02	1418.11	1576.15	2319.87	2523.18	2930.96	2257.95	2266.3	2837.51	2612.3	2506.7	2377.83	2234.89	2454.38	1918.09	2443.57	1707.48	1899.3	2185.65
M145T613	287.648	200.818	285.694	227	207.885	223.783	229.779	213.801	1144.54	1121.06	1136.74	810.379	1376.35	983.191	911.356	1074.68	337.684	318.271	536.636	405.545	392.924	301.376	375.474	399.522
M773T262	2420.7	2684.17	2838.3	2713.85	2336.86	3593.85	3087.97	1263.63	6275.39	2376.4	3887.19	1804.94	4385.98	8997.83	2314.67	6147.6	4539.58	4167.38	4248.17	4741.21	3892.27	3397.07	3620.5	4587.47
M607T591	22243.9	22354.4	27931.8	24433	38164.9	24668.2	30233.3	23178.6	12425.6	14842	11223.6	11531.7	9699.06	17040.2	15400.5	10217.5	20165.8	14515.5	14538.3	17595.2	14422.5	14407.4	15458.8	16318
M654T677	2193.25	2415.7	2837.65	2003.13	2579.65	2658.89	2719.84	2636.39	4631.13	3783.58	4929.2	3909.58	4146.6	4662.34	4497.76	5084.42	3426.01	3517.86	4238.06	4093.55	2879.95	4062.28	2888.44	3874.45
M597T459	21858.3	15237.7	29218.3	16819.5	18027.5	22922.4	23776.9	20143.8	51329.7	56918.4	52719.3	49040.2	49127.5	73223.4	61571	77201.7	27010.6	32866.4	40968.6	34737.2	48033.4	29325.5	35120.6	40900.4
M717T578	2684.85	2837.57	1965.22	2478.1	2079.4	3198.1	2898.65	3275.83	1338.93	1405.71	1462.23	1639.71	1166.54	1415.69	1327.42	1318.34	1565.41	1754.51	2088.65	1494.51	1387.21	1882.6	1632.23	1798.12
M619T656	366.448	404.989	490.82	168.539	271.876	255.533	376.595	422.677	840.385	539.764	763.473	680.719	475.892	595.577	729.035	953.597	746.946	614.385	717.429	1117.72	584.865	758.682	520.102	792.332
M232T382	4430.42	1938.96	2629.49	4934.53	2272.33	3373.94	2998	5577.37	39466.4	18262.5	55398.1	16168.2	15372.9	13438.4	20302.2	25864.3	16274.3	10276.5	33015.6	11036.8	18499.1	15767.9	13874.2	15507.2
M744T655	3717.42	3305.18	4174.09	4092.04	3481.25	3654.58	3307.63	4789.35	6917.79	6704.86	6973.9	7291.5	4010.86	7022.55	6752.88	6065	5828.46	5550.54	6833.68	7319.92	5870.52	7763.2	4270.86	5390.31
M358T845	71.4316	62.0064	79.8215	67.1425	107.788	43.1256	88.8722	50.8378	7396.69	10382.8	6558.24	6964.19	8262.94	11745.6	6923.52	6735.33	835.658	833.373	1683.09	3144.58	1289.15	1974.06	915.298	1337.39
M605T1020	641.023	789.5	875.915	458.403	649.931	1024	83.9094	484.283	2773.17	2760.23	2939.42	3313.97	3468.44	4697.6	2753.73	5680.16	1252.3	1714.75	1473.35	1653.3	1132.87	1000.15	1093.55	1627.27
M723T388_1	3480.54	4596.11	2544.29	4100.87	3660	3334.04	3850.67	3353.93	4394.71	4197.27	6058.34	4335.55	4013.94	3669.42	3793.57	5267.4	3976.35	5069.44	5458.49	5288.9	4869.42	6165.99	5591.51	5315.58
M827T578	4977.55	4602.34	3962.35	4481.36	5539.92	4742.67	5860.53	5006.88	2566.02	2779.87	2619.58	2534.98	2039.94	2065.76	2653.78	2498.03	3809.2	3274.29	1551.64	3630.99	3256.95	3710.09	3074.34	3236.45
M983T827	982.224	1037.57	1025.16	1095.55	1088	1031.84	1053	738.445	1086.7	1419.55	1348.86	1558.56	1705.87	1001.04	1260.27	1532.74	1538.29	1292.44	1447.75	1619.09	1713.7	1265.57	1289.38	1167.1
M559T561	810.492	692.892	716.482	776.785	822.075	723.595	580.204	617.156	1449.36	902.359	1233.9	921.805	1075.56	1456.39	1234.17	1288.41	837.055	948.947	1112.21	897.936	1043.42	1075.54	830.055	1058.47
M589T579	23691.6	38314.7	36310	39633.7	34835.9	34353.9	39934.3	34589.7	25185.9	25665.8	27295.8	25901	29338.4	27040.2	26115.6	27731.4	21921.2	19559	25108.9	15987.8	21228.9	30546.7	24741	24207.7
M357T304	8829.52	7316.91	9416.95	9729.33	10591.2	7728.99	12098.1	4692.72	14928.2	8219.52	13648.5	10694.9	11570	8214.83	9888.52	16474.2	17920.4	10868.8	17302.9	15464.3	17173.1	12957.4	12596.6	16592
M563T872	5979.98	8202.86	11888.3	4245.29	5874.27	12182.7	2301.24	7384.85	46372.8	42992.8	35284	67360.1	36767	71890.5	34748.7	53118	12722.8	18545.2	21836.2	16432.3	13801.7	11572.1	19359.3	22540.4
M80T380	12738.2	11730.3	10975.7	10484.4	12671.1	13678.6	13460.7	10666.9	17805.1	19155.7	14274.4	11052.7	13082.3	14525	12241.5	18872.2	14324	17997.5	19993.8	15181.1	15587.7	14233.4	16560.4	18859.9
M564T574	349.399	509.506	172.489	140.962	419.352	153.175	276.408	159.619	2418.6	2317.67	2166.14	1865.47	3809.88	2863.61	2297.38	3229.99	650.333	851.4	1882.92	1193.19	1190.17	952.212	579.234	1276.02
M500T379	904.562	486.453	531.419	513.137	712.968	618.431	867.959	1193.32	1896.14	1242.09	2148.21	1627.85	1047.06	2205.08	925.086	1946.75	1784.15	1568.17	1878.98	1073.11	1783.27	1439.6	1315.03	1000.74
M401T871	1002.47	859.651	1251.16	835.306	944.917	1088.73	1025.15	955.014	1403.93	1477.15	1450.77	1330.56	1868.26	1420.27	1635.46	1883.47	1290.09	1450.74	1335.35	1212.44	1328.07	1296.06	1111.75	1367.32
M443T872	427.012	516.23	671.021	275.9	531.208	666.431	325.219	462.336	3380.79	1322.22	1624.62	2798.53	2892.11	2030.12	1679.97	4380.17	1158.84	1347.36	1182.79	1531.32	813.691	601.907	893.481	1203.48
M599T328	6129.56	7816.23	5557.17	6568.51	6026.6	6615.4	7279.76	6526.05	3618.13	8992.13	6177.13	5356.34	5572.69	4221.41	4944.99	6405.36	5494.66	4828.53	5067.16	5259.15	5366.17	5528.69	4590.05	4455.92
M272T679	396.576	181.767	680.854	506.655	644.173	571.091	640.918	312.918	2817.02	2436.79	3270.64	2519.89	2217.16	2620.56	3224.98	2332.73	851.052	879.782	1039.55	904.002	1386.01	1089.84	692.808	1242.41
M369T385	11820.8	10889.3	10962.5	10369.1	9558.24	11579.5	9586.7	14140.5	14546.4	15645.1	14236.6	14600.2	12900.1	16121.2	13676.8	22289.1	11688.2	13820.9	15330.9	16229.8	16195.1	15268.5	15123	16515.5
M520T583	5598.51	3439.66	4957.88	3813.65	6265.54	5600.25	5262.51	6458.82	2808.76	2963.18	3683.39	2926.53	2535.95	3334.99	3987.88	3460.45	2439.29	1919.82	3601.37	3300.01	3010.7	3050.18	2979.95	3576.42
M168T423	3572.9	2859.54	3326.98	3498.5	2596.94	3139.18	4029.3	3070.47	4897.29	5263.61	5214.27	4378.25	6366.36	5869.74	6090.54	5109.93	3960.17	4451.17	4571.35	3708.34	4262.68	4705.48	4451.34	4049.59
M389T754	1310.89	1288.69	1236.46	1170.66	1319.7	1809.59	1596.37	1252.06	1357.05	649.018	1667.03	1179.24	1420.5	1437.33	1527.89	1401.34	2455.08	1934.12	2286.93	1974.36	3348.83	2709.68	1756.41	2457.39
M741T571	927.556	962.912	1218.98	791.326	672.709	765.026	681.876	944.467	1349.86	1047.55	1148.01	756.518	1229.5	750.656	868.761	1351.51	1541.71	1303.35	1225.81	1015.97	1245.03	1603.2	1440.73	1338.16
M411T753	655.99	819.6	606.8	874.744	839.581	526.378	774.524	993.526	613.416	770.445	997.606	842.969	726.826	690.991	717.449	602.465	1275.54	919.373	1133.65	1083.78	1336.73	1263.09	1122.58	988.871
M351T593	48224.6	45427.4	48048.8	46787.1	44959.1	49378.2	45895.9	43403.9	35630	37366.8	38403	35433.1	40446.6	36140.7	37532.8	39827	41099.1	38772.2	43339.6	42267.3	36751.3	42160.5	35766	42344.5
M373T786	462.925	542.179	524.978	376.964	498.623	376.591	510.268	378.552	5141.99	4093.11	5067.09	3226.36	5426.8	4426.21	4478.43	5308.98	1108.09	1454.71	3027.52	2335.74	2975.24	1248.33	1211.92	1684.3
M210T727	4205.56	4420.35	4802.31	3642.59	4662.62	4327.59	4628.15	4983.77	2888.83	3210.14	2642.1	2914.93	3110.75	2552.26	2221.89	3102.24	2842.38	4040.96	3277.95	3122.6	4107.02	2952.53	3095.54	3113.94
M341T872	3840.19	3439.81	4820.5	2809.33	3676.54	3919.82	3641.13	3882.14	9574.99	7291.15	7967.58	9140.18	9529.42	9879.91	8999.19	11602.1	5570.95	6055.39	5658.42	5927.39	4629.11	4601.69	4402.01	5386.44
M339T717	4625.98	5263.41	6897.8	6768.62	5301.12	6305.43	5218.43	5954.25	5208.91	4164.72	5984.44	4723.3	5227.95	3956	4583.17	4881.86	4233.93	4482.08	3964.89	4262.48	4295.47	3700.28	4328.6	4660.82
M330T870	46.5492	34.091	52.6203	54.0264	66.9477	15.1463	26.9086	25.1071	3309.1	2791.93	5738.07	5770.12	3547.46	3097.49	3064.1	2872.25	536.757	528.909	672.377	1765.03	808.29	807.388	500.692	1475.8
M750T577	6029.21	5671.27	4176.17	4279.76	4819.25	5097.2	6384.8	4714.05	1938.28	2434.91	2520.12	1854.69	2373.15	2481.29	2012.73	2265.07	4081.98	2813.53	2344.85	3275.23	3726.97	3528.39	3185.52	3973.83
M678T657_1	815.106	795.565	922.786	985.923	899.684	846.23	705.257	861.436	1045.82	947.231	764.429	694.38	660.77	781.653	973.964	511.762	1017.5	1172.81	1126.79	1057.74	1044.02	1033.83	956.661	994.973
M768T388_1	1226.15	1142.24	1116.28	1532.62	924.65	1345.5	1693.51	1870.35	2289.35	1490.59	2635.63	1684.4	1505.41	1653.59	1231.36	2463.14	2165.81	2327.91	1763.43	1970.12	2489.52	2057.73	3137.35	2437.31
M209T71	9230.69	10200.9	9876.12	9124.24	10427.8	10821.3	11424.6	8058.51	10457.2	13075.6	12624.1	13617.5	13405.4	12806.7	12495.6	13521.6	13596.7	15751.7	13583.5	12192.2	15948.6	12351.3	10808.7	14237.7
M451T593	5356.22	4979.22	6688.31	4962.47	5368.21	4903.47	4808.46	5350.34	2108.38	4215.18	2436.09	2404.64	2012.97	3578.16	2439.43	3435.08	4539.27	4067.46	3697.88	4456.3	4115.45	3211.44	4056.25	3782.93
M578T726	1342.16	1177.6	1293.09	940.117	1280.46	1352.91	1530.63	1208.94	854.462	1080.78	812.82	1140.38	745.534	1119.64	960.153	1230.67	581.402	871.477	766.922	900.55	1102.07	677.719	984.369	877.765
M721T726	1039.11	1386.89	1165.58	911.967	1036.09	1278.72	1055.94	1259.75	1690.72	1484.48	1613.66	870.136	892.253	1770.75	1600.16	2183.94	2651.91	2684.48	2198.78	2073.74	3992.07	2752.51	2230.61	1383.84
M251T157	16415.8	12130.2	12700.3	20137	22811.3	16673.9	12084.1	18649	36191.5	31291.9	25655.8	38221.4	18752.2	12006.6	30125.5	43996.1	35839.8	16945.1	43023.5	32783.4	39352.1	27025.6	41420.8	29504.7
M368T762	7155.47	6517.85	6214.87	6487.24	7477.7	7013.35	6346.63	7705.03	9405.93	10028.7	8707.54	7672.08	6064.06	8166.12	7226.01	11459.9	14707.1	11069.2	11985	10634	11221.4	8086.68	10939.2	7845.01
M575T1019	465.551	616.486	658.347	332.034	490.569	807.374	69.5256	75.076	2704.93	2104.44	2176.17	2432.28	2742.37	3374.74	2145.79	4281.91	968.881	1282.52	1092.12	1320.48	869.071	741.901	858.451	1240.72
M173T382	805.699	792.342	1369.26	637.681	828.311	925.775	739.083	995.473	9529.85	4338.51	11515.9	3364.99	2883.97	2978.73	4579.34	6720.46	3879.41	3208.06	7336.74	1332.3	4113.81	3259.85	3677.84	3872.15
M287T710	641.062	513.371	667.815	639.719	695.879	772.117	656.065	524.753	1000.54	936.551	1056.92	1346.72	530.369	1085.33	1307.1	922.404	714.288	1182.35	1353.54	962.117	1593.07	1652.95	995.006	1380.27
M734T726	2068.04	4474.11	3451.41	3006.96	3109.88	3612.98	2654.37	3451.99	3036.38	4177.36	3313.75	3414.83	4322.23	4380.7	3295.69	5856.7	6739.13	5870.88	4310.97	5213.54	6905.4	4759.5	4526.27	4751.41
M957T410	3459.41	4504.19	4313.81	3431.06	4011.86	4668.71	5288.81	4284.45	2235.02	2757.71	1613.26	2110.24	1674.49	1251.22	1932.37	1511.82	2767.27	3235.73	3720	2637.69	2268.13	3266.06	2350.32	2352.48
M187T547	1212.44	773.54	1241.84	1310.06	862.033	919.199	1044.28	834.887	6874.04	7595.83	7724.16	5705.64	11357.9	9315.03	6209.18	8623.04	1680.75	1246.22	2269.65	1855.26	1993.55	1441.84	1431.32	2129.75
M535T411	22889.7	16241.5	23800.6	13881.3	15032.1	17736.1	21021.1	19900.5	3463.16	4887.98	3535.93	3799.67	3038.94	4000.16	3216.3	2370.96	6953.67	5932.49	18021.6	7144.49	12981.8	5918.97	8568.53	6723.76
M606T1019_1	383.848	452.441	484.157	244.321	381.827	570.168	38.4323	61.1988	1532.16	1529.5	1610.14	1838.14	1901.99	2669.55	1598.34	3197.26	677.288	931.797	776.006	895.319	661.751	553.324	601.552	874.532
M750T304	3303.21	3403.32	3813.52	3482.76	3158.33	3788.13	2814.95	3209.53	2633	3194.17	2349.46	4343.53	2292.81	1724.07	2568.86	3590.69	2203.88	3454.04	1663.21	1802.09	1712.55	1586.93	2078.41	2612.85
M609T591	8622.56	7917.6	9048.14	7400.56	11138.1	6570.15	9791.3	8478.93	3482.6	4491.58	3733.88	4777.94	2547.09	5774.71	3704.89	2463.5	7530.46	4063.02	3285.85	6509.11	5067.24	4603.43	5715.47	5125.25
M588T768_2	1099.31	957.496	1063.69	987.615	835.772	1025.16	1160.19	909.096	470.721	797.377	697.373	347.046	508.544	520.097	586.372	632.106	771.375	684.694	915.597	664.31	846.441	700.206	804.336	776.314
M414T593	6856.06	5785.18	5943.33	6255.6	7221.32	7069.52	7432.28	6675.44	4188.56	4885.56	3518.46	4926.62	4499.38	5505.91	5448.89	4787.72	6436.2	5577.03	4343.94	4770.35	4656.72	4987.61	3590.49	4296.68
M359T595	1198.37	995.916	1683.48	1831.67	790.033	1778.8	1431.63	1524.31	2672.65	2135.39	2530.4	1997.11	4057.96	2873.08	1926.48	4332.88	2099.29	2448.02	1878.51	2220.17	2131.61	2910.84	2080.35	2226.18
M493T301	3646.93	1492.73	6112.74	4757.01	3127.54	2531.26	5478.94	2599.34	3788.58	4513.23	5850.81	5439.85	2731.44	3238.18	1774.02	2727.59	7348	7223.72	6695.8	5640.67	6384.72	5975.13	6977.77	8202.43
M548T301	1487.76	1145.58	2134.26	2183.84	2037.43	1314.6	1944	565.873	3311.72	1203.23	3402.12	2139.41	1097.31	1201.7	1719.6	961.033	2885.85	2114.56	3665.17	2644.5	2730.11	2885.85	3033.42	2733.76
M703T593	18204	17454.9	17126.9	16875.9	18556.1	19537.7	17115.6	14621.1	12545.6	12493.6	11753.2	11197.9	11715.7	13868.2	15401.2	11717.9	15629.1	14124	13463.4	16369.8	13100.4	13352.3	14312.1	13510.2
M423T67	7478.98	9266.49	15666.3	9454.35	8515.38	9796.17	10772.1	11453.6	5024.33	5611.41	4943.2	6039.04	4273.1	7650.91	5891.82	5124.86	6319.9	5632.06	6641.47	6656.93	4054.67	6441.85	4785.77	5220.09
M231T764	2857.08	4556.87	2617.46	2669.24	3616.01	3341.21	2520.66	2056.06	6106.01	5956.13	6726.86	5056.18	4352.86	5213.87	5545.91	6321.42	7897.02	5274.48	6032.33	2864.62	6587.63	6823.7	5445.96	6160.46
M751T578	5658.93	4885.94	3786.54	5140.91	4133.65	4696.94	6248.95	4508.43	2489.02	2614.5	1840.03	2170.37	1763.73	1738.96	1867.73	2207.48	3601.97	1579.35	2538.98	2786.76	3712.38	3615.08	3082.57	3395.01
M365T512	3130.13	2272.49	2583.28	2979.69	3227.61	1699.63	3078.51	3588.74	1902.8	2699.38	2056.88	2037.09	1479.76	2486.87	1430.31	2793.05	828.385	1866.1	1662.51	1755.18	1882.23	1498.28	1436.71	1974.75
M754T731	482.751	394.516	247.877	537.898	461.462	545.699	382.354	498.832	846.795	606.79	611.822	462.319	550.238	550.796	543.345	680.673	1219.22	1160.35	1416.26	1471.7	1226.47	823.453	525.378	666.351
M245T697	728.831	383.044	497.232	451.81	524.405	435.756	578.913	597.266	2614.63	3017.09	4055.64	2867.51	4114.23	3868.95	3762.27	3257.17	640.873	893.167	2149.75	1869.72	1212.4	1323.31	1410.21	1794.29
M62T70_2	289302	187449	242719	233912	271284	231572	217478	212530	370737	364609	402757	341108	387912	283524	413058	481283	287966	319840	341018	418444	384743	437014	282099	322300
M438T65	5778.7	5015.94	7231.13	4415.74	6631.36	7556.82	6649.73	4418.82	11680.1	9480.63	10097.3	9366.57	8792.34	11629.6	6343.93	11756.7	10244.9	14138.3	13684.7	12042.8	9392.06	7285.7	9167.6	8887.01
M389T68_2	47230.8	49672.4	71875.4	42435.2	58740.1	29144.2	50354.6	36875.5	18766.5	18875.9	19613.7	21150.9	13817.7	15478	21257.6	22926.6	28055.7	26351.5	27680.9	29967.1	23154.5	21015.6	22879.1	24634.5
M595T463	17725.9	19110	18094.4	13601.1	20901.7	23928.8	23683.9	22255.3	36842.9	34568.9	38933.6	33579.9	46928.5	46308.2	32919.7	57512.9	25232.3	23852.9	35588.5	28580.4	32345.1	25124.9	30244.7	31075.3
M851T827	943.686	972.171	978.641	1111.16	1174.97	877.439	945.292	639.802	1046.44	1719.15	1292.24	1191.17	1212.78	1032.56	1417.23	1140.26	1285.12	1330.46	1364.01	1472.89	1663.53	1434.4	1258.49	1059.47
M343T593	2665.14	3249.29	2149.46	2293.93	1866.24	1054.28	2969.56	1924.62	4231.56	3515.25	4930.99	3569.6	5140.66	4135.33	4019.43	4115.28	3891.54	5139.58	3801.8	2957.3	3898.7	3142.61	4381.5	4232.43
M887T253	11467.6	14817.8	10880.9	8835.92	9718.32	8362.03	7056.02	10326.6	12451.3	12728.8	13736.7	26068	14107.7	11525.2	13123.7	14943.9	17465.2	22662.5	23891	27935.6	18845.8	14213.5	13087.2	18291.7
M744T573	652.603	940.777	714.352	638.78	553.498	1173.89	950.167	751.139	3385.43	1874.06	2436.77	2288.93	2486.95	2314.95	2077.04	2792.31	1857.08	1334.12	1637.32	1344.34	1532.09	1374.08	822.33	1382.97
M484T447	1636.9	1328.47	1342.19	1051.83	1479.28	1416.03	1268.26	1354.28	486.795	1970.03	2021.43	1543.66	1871.51	1846.39	2245.17	1856.72	2388.38	1911.24	2683.52	1740.85	2364.75	1978.7	1512.88	1955.45
M538T656	7143.74	6710.2	7892.49	7899.12	6779.15	6423.79	6367.08	6482.42	9018.61	8940.97	8997.67	9171.79	7181.42	9073.24	9050.95	9234.82	8091.63	8024.83	9170.28	9434.83	8705.74	8868.65	8269.51	7439.6
M125T380_2	573876	445862	552135	461928	439631	510434	431488	554707	699278	503461	600496	444558	573704	546861	477330	855348	633656	618282	582225	627184	700623	635552	567687	579728
M258T718	1318.19	773.341	1650.89	1164.62	1213.83	673.783	720.269	985.195	2166.6	1933.69	2302.25	1485.06	2136.1	1412	2288.38	2198.32	1952.62	1530.56	2126.1	1697.53	2130.43	2008.89	1609.3	1397.21
M763T593	29827	27238.2	27039.3	25856	31384.9	35004.5	28617.2	24731.6	17086.9	17672	15860	14824.7	14576.6	23219.1	22539.4	15546.9	27085.2	22549.5	16818.8	21920.9	19027.6	21270.3	20428.8	20769.4
M450T91	5998.39	5145.75	6327	4481.74	6579.05	5038.27	5044.33	6101.43	8333.29	8269.29	6925.64	9657.07	9277.79	10727	11510.5	15122.1	8759.45	6914.44	7805.3	7057.62	6902.72	7137.72	7045.91	9370.06
M364T672	499.242	384.131	611.381	444.261	482.97	621.029	495.506	439.814	1884.68	823.891	1024.49	1193.43	681.98	1096.82	1249.14	1215.96	910.27	735.501	718.725	1052.17	686.948	938.377	543.161	850.534
M646T340	3804.97	2320.13	5903.3	2702.21	3433.12	4937.67	3715.63	4359.8	7319.84	6450.57	9193.51	6819.12	7432.94	8740.01	8396.19	9647.3	4699.05	6992.56	8160.75	6133.17	7555.93	5462.63	7484.29	6727.72
M812T571	3974.11	4246.89	4513.03	3599.49	4826.46	4639.32	4204.52	5017.46	3033.74	1825.37	2669.5	1091.16	2154.41	2290.86	2067.36	1744.49	3746.71	3517.85	3113.63	3116.61	3826.12	3204.92	2178.23	2880.74
M282T561	1501.73	1152.04	1240.3	1124.82	1353.71	1458.94	1634.9	1387.79	2268.47	1700.87	1710.32	1948.95	1422.55	2136.43	1900.94	1977.88	1854.66	1796.14	1937.24	1798.48	1915.95	1852.5	1350.67	1772.03
M843T578	3542.89	2581.23	2187.04	1989.21	2768.95	3396.01	3891.37	1899.75	1159.09	959.847	852.904	517.862	777.434	846.284	816.922	945.78	2011.63	1318.57	1277.31	1130.76	1277.91	1822.94	1263.03	1181.66
M299T593	8852.32	9118.31	8698.32	7850.99	6699.77	11842.1	7105.61	9994.5	11406.4	12514.2	11775.1	10902.3	10631.5	11193.8	11556.5	14019.5	11763.6	13547.7	12099.5	10755.6	11020.6	11902.5	11851.7	11859.1
M862T578	936.256	3809.8	2955.22	2438.56	3662.6	3481.32	4308.43	2880.8	1335.32	1086.32	936.909	1531.69	656.182	1870.47	1349.4	1379.1	1708.01	932.068	1061.5	1107.34	1407.79	1018.28	1753.09	790.643
M274T565	2623.01	2557.34	3135.3	2464.64	2946.01	2426.21	2513.64	2267.29	3795.77	4202.59	3813.23	2963.18	3310.68	3744.66	3579.98	4532.75	3895.22	3773.6	3222.54	3675.43	4135.59	3162.27	2809.09	3284.34
M411T625	41577.1	41261.9	43069	43635.4	55433.3	48615.6	49896.1	38222.1	34033.2	34120.1	31085.4	26945.8	26656.2	39360.7	36524.6	25350.6	38978.3	34578.8	32426	34675.7	35275.6	33242.3	31436.9	38295.1
M743T589	2281.54	1383.43	1954.25	1268.47	2011.58	1905.01	3284.75	1792.23	687.021	675.423	452.114	699.946	638.676	925.324	788.704	708.719	1197.72	552.357	774.476	627.635	548.689	804.335	1224.92	1101.75
M662T561	1893.88	1344.9	1907.14	1167.17	1588.86	1741.68	1257.33	1379.29	3067.42	2247.24	3415.05	1748.85	2427.03	3068.2	2273.49	2986.91	2664.21	1993.59	2848.9	2610.03	2404.91	2146.6	1771.46	2094.74
M177T828	1013.83	1156.61	1194.54	806.139	1353.07	1084.44	887.957	742.783	1250.65	1647.28	1423.36	1343.31	897.622	1254.8	1218.76	1480.23	1978.12	1432.41	1587.34	1820.35	1716.13	1602.23	1473.86	1101.75
M413T624	3400.5	2316.61	4664.06	3014.68	3225.62	3332.62	2886.5	1977.27	13256.5	15863	16171.7	12842.9	18531.8	24760.9	17121.8	18654.3	5762.75	5239.16	10248.6	7541.15	6339.54	4441.85	5107.13	8715.26
M989T1006	399.367	444.153	535.293	312.94	432.771	536.366	134.599	166.016	1888.51	1269.56	1409.53	1396.56	1823.14	2133.29	1253.38	2704.51	729.97	865.844	722.786	814.092	599.121	532.489	558.013	907.517
M125T621	395.737	540.961	500.827	355.015	378.485	430.508	336.746	350.062	1101.81	768.844	392.83	426.34	1131.84	584.665	932.984	787.074	593.079	584.544	632.028	558.175	917.392	861.638	635.191	993.085
M569T469	708.741	848.431	814.207	704.251	823.689	992.392	810.813	778.581	1794.29	1592.01	2150.93	1599.55	1472.67	1913.53	2101.53	2166.58	1006.01	935.33	1610.8	1272.3	1600.73	1122.37	1244.47	1172.12
M159T623	2167.96	1606.71	1653.96	1424.24	1842.31	2493.35	2514.07	1391.28	12186.4	10707	12895	10038.7	11267.3	12162.2	9260.7	14906.2	2235.65	2783.47	6867.85	5257.02	4641.83	4374.21	4255.43	4289.74
M731T639	19930.4	18844.5	18724.9	19375.6	20197.8	20197.7	20051.4	19093.8	14007.6	14742	9501.02	14141.1	9234.5	10176.5	12486	2895.35	10444.6	8909.87	15101.4	16805.1	7095.06	16468.6	15174.6	15828.8
M555T578_2	3515.84	3500.71	3693.03	2564.54	2453.89	3244.53	3941.99	3235.88	2006.65	1012.25	1536.39	1758.68	1905.46	1228.07	1114.9	1356.39	2555.14	2712.31	998.609	1564.02	2354.94	1785.18	2279.9	1527.71
M384T388	2345.45	1965.87	2137.93	2217.64	2089.18	1560.5	1728.26	1751.67	3055.45	1993.83	2715.36	3846.19	3403.42	3053.16	3050.51	4400.53	3423.12	3133.01	3033.02	2505.86	3012.15	4119.31	2093.71	3856.61
M118T675	23955.2	19237.6	20120.8	18018.4	19416.9	12743.9	16669.5	18085.6	26499.8	33456.2	22115.3	23295	25852.8	24457.5	20223.8	23597.3	29600.9	29863.2	32743.1	28891.5	28371.3	18532.5	25952	24552.1
M340T726	1786.22	1243.97	1495.69	1687.65	1867.71	1684.44	1143.54	1885.94	1814.6	1486.98	2410.91	2470.76	2507.6	1766.57	1304.18	1732.66	2379.68	3500.69	3540.29	3025.87	3690.92	1934.51	2213.14	2296.61
M735T389	2602.57	2236.62	1763.24	2534.14	2105.06	2056.96	1561.42	1552.54	2270.87	3005.27	3123.78	2936.46	2579.83	2562.65	1938.87	2840.29	2656.68	2635.23	3099.34	2636.9	2677.43	2827.73	2706.22	2829.15
M166T381	2416.75	1463.74	1330.43	1655.78	1187.21	1511.49	1917.55	1796.42	4623.28	2477.56	4326.27	2198.9	2817.74	2425.85	2699.56	1454.8	2357.77	2838.6	4137.64	2481.97	2445.5	2916.32	2626.54	2519.24
M391T827	4414.58	4941.34	6582.78	5437.07	5599.73	5007.05	4702.28	3865.79	5660.57	7147.88	5571.61	6285.33	6733.45	6358.73	6988.68	6446.65	7136.06	6688.02	6260.47	6630.22	6976.58	6337.77	6519.1	5892.67
M263T211	21408.2	22348	17684.2	18921.3	24278.4	19590.7	18656.3	25214.5	27291.6	24640.2	29180.6	26609.9	26680.6	32742.9	25323	35980.9	35787.5	33122.8	27993.2	25034.8	27090.4	27492.1	25394	27138.7
M78T424	1800.81	997.081	2194.61	1265.92	1589.05	1343.63	1891.89	1577.24	584.524	599.485	670.821	423.862	551.694	502.786	509.072	565.412	1090.83	894.906	1173.67	836.295	1019.31	688.2	801.454	701.353
M97T828_2	255964	268309	327936	292293	300222	283275	284519	221252	314888	325835	307744	318007	356399	350187	355847	351745	342639	310111	358977	343793	347185	358305	329442	316336
M752T709	1047.35	1240.91	1003.55	1481.78	878.346	1573.73	1279.42	2017.71	2462.82	2925.66	2521.8	1808.51	1148.87	2103.98	2195.69	1726.52	3696.63	3041.52	2597.46	2760.18	3272.33	1964.4	1853.01	1728.33
M738T763	2496.49	2654.19	2603.98	2572.18	2159.19	2314.19	2294.4	3079.44	3232.61	8386.7	7251.88	2833.8	2327.61	3457.78	2124.21	7818.86	4247.54	5146.1	4217.72	4087.61	4173.33	2890.56	3027.87	3098.54
M500T45	3041.07	782.261	3193.68	1641.65	2091.89	2439.26	2422.99	2204.93	988.296	936.09	1139.62	1011.57	635.071	861.161	691.059	640.283	711.81	1482.37	509.591	524.382	1246.82	635.761	880.992	973.264
M257T761_3	5635.48	5480.33	5283.3	5462.31	5562.11	6748.97	5820.55	5586.44	8254.29	6550.76	7892.39	5652.83	6191.47	7006.63	6568.78	9242.74	7742.45	6888.41	6754.71	6592.49	7218.05	6840.66	6211.96	6159.79
M506T827	3833.02	3849.99	4659.63	3721.78	4168.43	3683.64	3467.59	2525.22	4469.26	5588.55	4188.63	5648.87	5337.45	5046.46	4995.49	5185.08	5504.14	4909.9	5713.62	5701.34	5024.22	5036.34	5253.01	3828.03
M720T700	1157.24	866.321	656.722	861.873	698.182	914.391	707.314	803.808	1316.96	1350.76	1754.05	903.455	1045.76	1240.35	987.694	2072.51	2138.58	2338.74	3159.2	2172.62	1975.27	1517.28	1025.78	1263.93
M682T767	3380.54	4886.81	2662.6	2557.07	4926.94	3400.53	3464.84	3180.12	6573.44	5201.67	4735.48	6363.96	6299.75	6146.35	4272.03	5741.83	10122.8	8960.13	8428.24	5853.48	9225.33	6029.87	4447.7	5161.07
M885T254	2103.75	2222.66	2829.48	1794.93	1937.57	1749.3	1688.61	2749.25	4710.86	4183.46	6857.28	8788.12	4719.9	4218	6272.34	5266.18	7472.12	3539.04	3891.42	6514.43	6221.16	3768.92	3678.8	3518.49
M506T657	1136.78	1017.58	833.891	869.14	781.397	1141.54	740.19	1089.18	1153.88	1022.04	1741.56	1615.45	1536.24	1471.19	1702.86	1879.95	1718.72	1253.17	1666.3	1420.59	1949.57	1273.97	1137.11	1334.49
M276T716	1475.76	808.008	1931.33	961.382	1339.93	1906.42	850.838	972.954	1806.98	814.186	2558.63	875.799	1649.07	1678.83	1668.64	1303.6	2437.49	1914.6	2717.9	2132.01	3080.16	2841.05	1516.31	2390.11
M486T786	5391.34	5299.1	5728.53	5374.2	5409.5	5974.35	5565.9	5212.61	5268.13	6508	6551.76	6608.52	6614.74	6287.99	6929.22	6314.16	6452.79	5779.98	6207.47	5868.93	6474.57	5717.11	6198.35	6545.4
M657T851	793.65	989.365	887.165	717.368	523.082	653.155	771.31	687.283	1532.08	777.83	1082.62	995.232	1351.54	1169.56	994.299	1161.82	1267.8	826.165	1043.19	1180.9	1030.65	1164.3	942.427	1161.29
M1031T579	2753.09	3085.97	2957.49	2833.2	2387.19	2208.01	2816.21	1040.1	1012.77	872.169	620.868	845.467	1150.96	623.035	1004.83	696.716	1368.18	1188.78	950.388	1366.22	1306.54	1567.43	1867.86	1402.89
M293T768	6424.27	5361.4	5691.63	5383.19	6586.14	7117.34	5899.21	6003.5	5750.46	5407.99	5064.31	4935.39	5545.6	5785.4	5123.82	5950.93	5771.99	4759.22	4165.11	4443.16	5214.69	4859.14	4160.8	4689.51
M375T389	13373.7	13102.4	12999.1	11368.7	16380.7	14855	10054	7420.89	22011.8	20646.8	20490	20072.7	24506.7	20378.9	16536.4	19436.1	16607.4	14312.9	20952.5	19023.2	17813.3	22195.8	17571.9	23330.8
M535T578	6444.25	5838.6	6450.93	6533.46	4395.62	6385.15	7027.36	5711.3	2565.36	3281.61	3894.84	3162.33	1398.91	3927.1	2910.37	3139.14	4836.95	5018.42	4189.91	4513.14	4906.9	5104.24	4468.96	4843.11
M520T761	1209.32	629.011	1067.91	1206.19	892.322	969.88	1132.36	1199.2	1604.4	1845.86	1407.97	1195.29	1888.11	1938.49	1599.49	1989.91	1171.13	1878.7	2232.37	1785.88	1743.98	1362.17	1779.72	2597.11
M614T568	12001.6	11199.2	9287.81	9323.69	9194.36	12088.5	10427.9	10675.2	7209.35	5770.76	6594.2	4362.49	5760.44	5432.34	5660.73	6062.36	8751.32	8135.44	8072.06	7984.53	9467.92	8227.46	9017.21	7851.64
M738T827	597.9	606.435	765.635	845.565	569.434	728.288	691.407	389.348	1051.14	967.355	1076.25	997	957.994	863.446	983.846	834.302	944.067	1118.55	1004.6	1052.8	821.053	1084.79	995.635	698.406
M789T383	687.8	517.725	408.054	502.455	560.42	884.381	515.025	358.376	769.739	589.86	661.819	563.749	1161.59	905.807	774.796	952.813	1143.69	1091.12	832.197	938.48	607.262	1106.17	840.214	962.886
M158T480	1981.54	2002.53	2029.22	1987.81	2195.4	1901	2241.72	2147.21	1673.81	1379.63	1735.99	1204.43	1649.21	1848.65	1705.23	1760.07	889.741	552.337	1929.03	819.5	830.994	666.131	2165.81	751.225
M856T583	1090.33	1213.31	1159.05	1481.37	2070.61	1365.12	1193.54	1580.59	603.269	834.836	868.478	733.12	711.733	1106.01	1285.41	725.176	683.464	752.93	969.828	1158.43	735.646	672.097	749.676	860.716
M785T797	1627.79	1603.24	2071.3	1617.67	1784.31	2158.26	1767.42	1937.11	2652.67	2110.15	2496.71	2278.37	2287.72	2138.24	1925	2619.94	2118.14	2269	2597.02	2205.61	2271.02	2098.4	2089.62	2370.83
M840T426	2542.16	2304.13	2930.26	2414.93	2818.73	2691.2	2265.25	1876.08	4329.2	3452.27	4719.13	2994.36	5577.57	3890.2	5044.29	3123.82	4846.38	3585.56	3387.39	2435.52	3790.82	4144.34	3944.11	5091.48
M605T578	21285.5	21796.5	11013	20218.9	20231.9	19364	20253.8	18499.5	13599.2	14022.4	13620.4	11523	16490.2	11711	13198.3	12359.8	13590.4	11586.9	13499.5	14431.9	13896.5	13580.1	13339	14291
M396T561	913.129	600.664	898.323	730.376	1068.65	928.428	558.699	650.782	1839.17	1637.91	1857.84	1952.63	1514.92	2088.96	2297.45	1893.28	832.126	1129.15	1490.29	1415.96	1634.87	1496.18	1124.78	1256.82
M787T561	853.904	696.035	879.944	579.652	805.504	649.81	532.124	750.385	1891.49	1166.11	1857.5	1241.73	1402.04	1952.31	1141.39	1891.15	1389.7	1013.58	1684.12	1235.09	1255.34	1222.81	664.814	1305.49
M597T473	2045.51	1329.53	2033.77	1595.41	1712.52	1926.06	1866.98	1671.07	3151.54	3132.3	3466.75	3002.93	3661.43	4641.45	3549.95	4832.39	2164.53	2230.81	2402.08	2136.03	2268.02	1958.87	2294.54	2586.32
M576T1019_1	235.281	304.248	302.869	142.95	259.072	433.263	16.433	16.6457	1298.07	1082.65	1070.91	1174.98	1273.46	1732.45	1111.1	2108.77	480.655	646.681	491.996	627.685	429.015	335.386	412.405	642.052
M239T92	8840.97	7945.82	12554.1	8328.96	8068.38	7563.69	13150.5	9245.66	7037.08	4711.31	7785.51	4108.3	4674.91	6145.96	4352.3	9923.84	5891.81	4967.75	5573.31	6547.18	6254.8	6272.09	6054.38	6318.9
M572T373	4656.23	4552.33	3876	5276.35	5799.42	4527.56	3933.24	4509	4730.81	3291.8	2614.57	6699.84	2837.08	6123.32	4408.9	6255.64	9096.58	5521.18	9074.78	11088.8	7366.76	5129.47	7440.77	8189.6
M530T756_2	340.527	266.412	235.757	376.474	309.394	431.888	260.185	285.02	1017.31	512.144	1029.1	1119.14	832.56	1307.93	681.535	1360.55	492.009	719.527	1223.12	801.611	812.907	528.437	420.015	768.721
M781T761	3070.94	2912.88	3176.38	2265.79	2415.13	2879.73	2969.32	2463.08	4853.55	2080.46	5399.77	2666.89	3173.84	3775.45	2789.74	5449.73	5057.3	4646.96	4213.53	3978.71	4990.49	3989.55	2824.85	3222.42
M690T69	7105.02	8238.01	5676.68	6644.87	5134.62	7072.11	7642.42	6620.98	3542.06	5424.6	2202.43	5322.29	5498.85	5930.11	4878.45	6875.01	4784.83	4532.98	5358.64	4920.82	5456.91	5367.84	5571.42	4787.01
M889T253	8256.21	12199.7	15312	14983	10971.7	11395.8	10796.9	14176	19839.4	12385.9	13470.4	13961.2	14555.6	12819.1	16021.9	12538	32206.2	25528	16171.8	29335.4	24623.9	13084	24435.5	19006.2
M188T758	1611.79	929.574	1691.3	1899.29	1788.79	1807.98	1907.33	1857.39	1953.34	1767.37	2975.25	2872.87	2736.98	2632.84	1884.64	3255.45	1815.26	2867.81	4726.46	2757.12	4365.52	3106.98	2747.22	3418.84
M408T827	4759.27	4933.13	6332.7	5674.03	5320.86	5078.54	5072.61	3663.46	6099.11	6239.19	6003.44	6451.58	6601.33	5796.79	6572.72	6495.76	6562.95	7468.02	6666.34	7144.94	6905.63	6837.11	5666.47	5796.36
M316T563	193.268	220.021	754.221	291.033	1275.95	353.296	441.167	516.431	833.67	2096.38	1041.87	2313.18	1093.51	3746.16	3382.26	1205.55	1555.4	1419.47	925.965	1310.69	1210.3	821.337	1379.82	960.436
M608T716	913.308	760.923	1556.57	985.473	981.597	1144.14	788.878	980.164	1224.16	1323.17	1915.16	1165.2	1473.53	1331.36	1473.89	1149	1495.88	1361.48	1464.63	1366.22	1608.95	1389.5	1273.69	1513.82
M145T499_1	855.265	776.082	732.043	744.183	863.666	610.246	932.68	688.446	606.055	605.281	766.593	655.761	734.683	460.448	650.606	513.193	664.612	538.78	641.819	628.401	592.855	584.276	597.944	501.425
M533T579_1	9526.39	11584.1	10426.3	9154.76	9691.28	6526	10214.2	9052.41	7880.14	7501.75	2484.83	4874.16	5720.2	4664.95	6473.33	5988.57	5140.89	7470.26	7465.72	4403.67	4714.04	7745.72	7113.59	7182.77
M469T439	1305.29	997.621	904.461	820.68	984.16	1143.52	999.566	1066.9	1031.33	903.012	1165.89	918.296	1244.97	1110.63	934.198	908.979	618.598	669.155	729.788	597.921	834.946	852.927	904.021	713.12
M672T65	4242.82	3286.44	4260.34	4086.7	3513.99	6394.71	3167.92	3956.39	2878.73	9776.72	8677.17	9978.56	2671.98	12200.2	2380.29	3409.68	9178.03	10622.5	11738.7	9164.77	8627.81	12356.6	2151.04	9737.84
M145T710_1	618.203	515.749	649.517	560.577	677.051	821.118	711.125	713.311	742.706	1313.25	1281.05	610.131	560.279	1285.63	958.027	1050.1	1559.08	1057.8	672.767	1282.59	1011.39	1761.63	1289.7	1023.47
M282T673	697.332	545.578	1008.5	889.218	776.752	1343.87	395.416	592.914	2022.99	1836.57	2283.57	2628.42	1971.42	2109.25	2153.1	1906.35	2422.89	1853.48	2454.43	2336.12	1422.51	1732.35	1061.88	1028.11
M195T828	94354.6	105549	125100	110033	120110	101135	109463	82961	119421	128528	120442	127737	129858	131299	134962	127003	125729	127903	125972	126383	132428	127533	127164	124256
M269T66	332150	267731	402507	309964	431135	304405	322799	285413	506059	373128	419630	396436	327245	380703	346785	379944	434955	496295	418396	450480	475728	473120	356246	426144
M498T371	475.555	381.574	414.995	423.825	591.379	535.823	614.697	545.4	790.085	678.303	685.76	764.409	551.675	940.943	625.698	620.331	894.768	793.635	985.765	841.415	605.741	559.001	842.876	623.401
M381T727	1138.53	1720.06	1510.13	1415.54	1146.75	2180.66	1085.1	2327.55	1846.96	2684.13	2384.34	1860.01	2210.97	2267.5	2276.72	2393.57	2344.81	2561.93	2159.72	2092.86	2441.82	2699.32	2337.48	2241.52
M488T488	1989.15	1900.1	2214.31	1824.19	1919.6	2578.19	1611.48	2303.87	2623.6	2756.7	2760.72	2470.91	2358.77	3373.61	2895.42	2580.41	3133.08	3350.63	3288.84	2993.28	4015.07	2759.14	2924.34	1946.29
M899T591	1807.16	2466.72	2590.63	1663.23	3025.27	2301.94	1325.43	2250.07	1089.77	620.539	937.211	1049.21	761.474	670.182	711.946	610.66	1088.35	1055.15	858.924	1295.32	1260.34	1524.1	1461.71	1546.66
M695T304	6376.74	5321.43	5045.37	4326.34	4381.91	4778.52	3728.45	5956.28	4962.86	2597.19	4515.01	2161.25	4379.22	3997.95	3213.14	5340.66	3480.55	3328.82	3366.82	3154.48	3637.81	3910.86	3907.66	3854.92
M577T303	19090.4	15867.7	19373.4	16783.5	18910.6	19298.6	24102.8	20203.3	30569.1	32922.7	38467.8	28920.1	29483.1	30561.7	28156.8	32821.8	18872.1	29549.2	29748	25959.3	26918.5	23153.7	27508.7	24754.9
M157T204	42147.5	45708	35689.7	51831.1	49100.9	56274.7	42897.4	49187.1	75153.8	63017.9	71254.6	66445.7	70979.8	72153.8	72985.9	75432.2	58769.4	72397.2	71262.7	60766.1	89965.6	59262.5	56123.7	61628.2
M485T639	17611.5	19787.3	21794.2	21106.4	25554.7	13785.8	17657	20601.8	7702.92	12845.5	9486.72	6389.45	10291.9	9515.77	14421.1	9138.71	18925	9188.48	10801.3	11622.9	9649.83	16365.1	11199.4	10319.3
M372T68	8555	10345.4	14634.3	8957.28	11773.4	7401.39	10888.5	7463.46	4036.23	5171.89	4832.56	4457.37	3925.23	4778.49	4065.79	3821.8	5771.22	5723.99	6774.83	7208.36	7586.78	4657.32	4212.06	4666.16
M950T561	435.969	221.018	322.47	331.997	220.771	383.638	290.618	252.514	556.04	398.963	763.634	425.125	652.611	553.315	542.808	649.905	559.487	380.648	653.18	558.957	514.328	512.635	413.183	377.545
M835T578	4043.23	5663.71	4539.13	5136.95	3197.53	4993.97	4946.28	3986.8	1821.99	2004.24	1568.33	1323.35	1963.07	1671.59	2107.82	1881.92	3482.51	1634.84	2880.91	3413.39	3231.3	2891.52	3301.12	3550.87
M255T389	20237.2	24867.3	20366.7	23446.9	20435.2	24742.6	30777.2	30178	31980.8	27027.3	29486.1	23897.1	32350	25957.7	26769.3	31749.5	37488	32854.6	29745.2	29115.3	32738.5	27897.2	35436.5	35042.4
M621T457	2998.59	3193.07	3503.61	2353.52	2767.88	3245.3	3304.82	2909.63	6435.13	6525.18	7629.57	6875.29	8267.12	7822.09	7208.05	12319.9	3701.94	4067.93	4574.54	4709.32	6888.83	3780.23	5116.19	6459.43
M615T761	673.961	412.726	736.508	324.406	618.274	755.653	521.395	687.061	804.376	998.369	887.079	977.021	1838.44	856.809	975.219	1035.5	1283.01	1199.11	964.396	925.116	1034.79	1151.79	520.816	1033.84
M764T389_1	1353.94	1675.8	1507.34	1083.42	1242.37	922.831	894.038	1338.11	1999.55	2120.83	2458.48	1817.08	1780.43	2393.39	1608.27	2444.36	1557.8	1894.58	2254.97	1879.02	1678.01	1487.87	1914.58	2389.11
M208T770	2267.38	2222.84	2453.37	2617.07	2314.02	2541.45	2784.05	2711.75	2247.94	2423.43	2099.52	2634.57	2138.87	2266.77	1985.88	1891.7	1870.12	2000.3	2267.59	2319.14	1993.84	1977.29	1977.87	2257.26
M405T872	525.496	573.244	766.806	322.279	528.289	648.618	380.427	503.188	1429.48	964.551	1900.47	1381.09	2317.09	1328.54	1731.68	1621.22	1120.89	968.241	1093.8	836.63	695.419	534.163	1006.68	1179.74
M893T761	3687.85	3934.36	4247.02	3803.62	3877.16	4890.55	3863.64	4084.96	4969.5	4227.12	5871.27	3700.24	4336.28	3801.59	3979.15	4916.24	4713.49	4936.59	4978.29	4200.22	4722.81	5039.4	4536.12	5009.01
M345T726	46104	42334.7	43192.7	31346.7	38284.8	44171.2	44913.9	47426.1	54383.6	45542.5	53025.7	48186.8	61578.3	62151.9	61432.1	57397.3	54001.4	53791	54315.1	49309.3	68820.6	51791.8	48417.8	55261.5
M417T118	37575.6	27852.4	35146.8	16218.1	23959.2	22665.1	20391.9	29118.8	7496.36	29585.4	20870.6	38574.7	23562.7	1459.77	49230	29765	19573.8	15385	14275.8	9561.17	18051.3	11097.5	16288.7	12776.4
M447T569	4294.02	3650.06	4141.32	2377.31	2599.31	3914.43	3425.13	3028.77	4312.4	4360.36	4434.34	3070.02	3864.55	2931.11	4381.54	4552.34	4276.25	4167.97	4644.84	4478.46	4769.19	5490.67	4545.26	4790.37
M485T56	178781	172294	227335	201864	145286	197424	150939	218858	116263	139569	176402	137201	118233	121500	154013	141845	118493	148811	174239	138909	110688	122339	109068	125875
M287T779	5120	3345.48	3695.21	2783.3	3789.02	4465.79	2790.09	2584.57	6406.63	4975.11	7420.74	5333.59	6375.64	6345.01	5702.51	5477.85	5580.97	4568.26	5841.28	5282.42	5494.09	6044.18	4471.7	4394.67
M315T768	12023.6	11379.2	13542.6	12158	13409.8	14147.3	12620.4	12520.9	11316.8	10371.1	10719.9	10689.3	11651.8	12549.4	11208.4	13018.4	12633.2	11175.7	9779.18	10602.4	11149.8	10503.5	9485.42	10634
M216T828	524.002	496.532	632.69	735.607	493.292	593.425	605.609	349.681	5389.8	5757.8	4614.66	5297.72	7795.4	6496	5106.9	3798.19	790.469	985.633	983.442	1949.81	1638.21	2038.25	900.295	2201.14
M559T378	1270.21	1732.23	1720.93	1793.44	1350.34	1265.85	1638.34	1801.41	2031.01	1700.91	1367.36	1849.18	2702.75	2381.61	1808.96	2263.56	2206.08	2271.01	2019.57	2212.02	3546.1	2420.91	2173.35	2156.29
M825T561	728.729	608.861	742.586	668.623	611.676	773.193	530.357	591.631	1294.26	754.658	1130.99	727.651	934.516	1093.38	788.194	1033.37	1156.39	845.489	1208.74	929.883	797.748	852.118	728.66	1025.3
M131T381	824.939	491.809	462.507	507.292	538.684	722.039	502.274	860.305	6284.32	3866.1	10117.7	2348.08	3246.77	2757.35	4827.23	5617.94	3507.25	1103.62	6010.96	1229.83	2771.12	2782.95	2468.77	3444.86
M474T566	3342.12	3465.94	3031.56	2912.73	2681.71	3257.82	2550.87	2841.35	2405.32	2202.81	1761.38	1497.3	2502.26	1923.86	1415.06	2020.02	2490.85	2530.83	2847.74	2469.35	2413.58	2209.98	2035.78	2240.33
M421T53	21113.4	37169.9	40708.4	43636.5	48356	59297.4	46844.1	42347.4	22168.5	31148.5	41441.5	34974.1	37760.9	34611.8	33282.5	30623.9	16510.2	15227.2	21462.5	39594.7	10665.5	26295.9	24188.3	19412.6
M135T314	20570.6	10305.9	22749.3	13956.7	13110.7	14189.3	15319.2	18931.1	6410.1	5874.21	5860.22	3097.08	2579.3	4141.37	5593.51	2239.88	7992.23	9208.39	12093.8	8896.76	12861.2	7594.85	5827.46	7018.39
M493T630	8704.57	8384.91	6546.1	6552.23	4647.63	6434.84	8006.61	7364.77	3400.51	3441.94	2908.47	3515.3	3087.08	3044.4	3310.13	2697.02	5424.23	4829.11	3740.13	3828.83	6640.01	4490.2	3379.84	4227.13
M854T583	1374.37	858.157	1431.35	1027.19	1576.07	1533.5	938.848	1193.51	730.419	833.529	1120.56	785.688	693.116	1060.89	1027.6	869.492	744.462	884.534	666.519	983.266	650.222	835.435	884.864	691.756
M697T388	1230.01	1039.33	1431.53	1034.93	650.389	1078.66	475.208	1036.19	1902.51	1339.18	2048.09	1176.25	1097.21	1328.89	1588.45	1766.52	1697.42	1643.2	1724.68	1920.19	1872.66	1026.08	1900.23	1345.66
M426T45	1884.35	831.471	2010.36	1925.51	1212.83	1728.7	1530.82	1766.69	1056.2	687.836	1141.31	1115.23	792.1	1023.03	875.07	1134.79	846.768	914.459	1107.1	876.488	1330.42	883.583	726.745	935.639
M870T253	3453.51	2657.88	4862.94	2865.7	3684.77	2824.54	2941.32	3784.16	4981.72	3658.85	7772.41	5510.45	5114.18	5491.19	5212.56	7664.36	6027.42	5043.29	7906.82	11351.4	5464.31	4297.22	7501.22	7058.08
M382T711	893.93	797.811	587.423	595.765	924.91	822.999	847.141	738.8	1261.49	1134.06	1501.09	934.163	812.079	1368.84	993.368	1365.1	1705.98	1565.8	1918.53	1177.86	2539.37	1397.02	1019.09	1077.39
M271T561	1280.42	775.515	1543.53	1083.36	1333.61	1243.88	1062.27	1066.98	1979.41	1737.41	1929.93	2039.98	1553.98	2215.65	2015.45	2168.15	1783.12	1524.34	1799.99	1808.37	1422.41	1566.38	1330.53	1603.68
M189T711	1162.13	527.632	3043.52	733.93	793.607	1785.93	772.71	806.597	6591	4680.37	5880.55	3233.92	4889.31	3828.46	5453.21	4659.68	2411.77	2543.01	4918.57	3813.1	2705.57	3307.11	2000.82	2714.6
M525T872	802.006	1683.22	2270.84	912.676	1101.83	1292.43	1152.38	1665.06	7183.61	3136.9	3456.54	7257.7	4250.53	4781.76	6208.15	8274.92	1842.57	2492.25	2065.6	2747.24	2080.46	1852.19	2794.65	3191.99
M485T569	848.778	652.585	798.585	599.681	695.511	522.735	555.488	525.516	873.603	688.762	1168.31	938.935	1596.33	714.378	851.638	1099.07	1027.88	1192.22	900.281	834.436	812.946	834.539	875.584	838.929
M412T561	3120.91	2574.53	2997.94	2479.13	2890.62	3227.36	2719.49	2612.54	7239.75	3038.56	5190.94	2816.15	3852.88	5324.03	4026.4	4970.24	3866.79	3193.04	4312.26	3439.3	3597.62	3300.1	3076.81	3510.07
M886T255	1771.04	1536.88	1723.27	1769.37	2049.75	1816.11	1490.35	1440.52	2551.63	2305.55	2310.63	6757.46	3232.61	6121.69	3679.99	2560.15	3151.77	2517.75	3176.84	5110.37	3425.75	2791.39	2416.48	2131.26
M719T323	3522.41	3092.77	3739.31	2473.82	2260.95	2399.86	2096.8	3432.08	3344.24	3708.43	3547.25	4172.57	4113.87	3523.73	3679.27	4567.64	4161.02	3647.12	3575.44	3912.2	3921.96	3829.74	3852.82	3960.07
M436T479	357.07	324.029	543.33	443.353	539.232	466.369	430.753	652.098	949.802	1159.93	1236.67	1126.6	1024.68	1271.24	1512.94	1723.35	663.569	609.269	698.725	732.608	591.472	620.922	782.837	575.319
M781T677	10161.8	10053.8	7954.1	9287.52	11315	11836.1	10013.5	9474.05	12599.4	10754	12592	11909.4	11504.3	15151.6	11368.5	13443.3	11470.3	12015	11728.6	12851.3	10774.7	13009.2	12175.2	13127.4
M388T739	6691.47	4463.04	6953.97	5242.65	6971.45	6835.58	6497.38	5924.07	6615.51	5353.24	7236.39	5012.63	6601.66	5403.52	6173.17	5818.62	8020.82	7713.22	7796.71	7490.04	8320.05	8689.51	6577.69	7990.83
M409T412	7754.98	6399.71	5087.69	7415.44	5840.58	7640.19	7203.07	4706.61	2551.61	3209.18	2491.83	3293.57	2019.84	3079.5	2500.96	1713.12	3172.67	4553.92	4676.44	3710.58	5623.31	4641.75	4614.6	4754.03
M257T387	3725.45	2508.69	4187.14	4460.75	4098.74	4409.99	2301.18	3867.18	5500.64	4969	3757.1	5139.96	4866.99	4967.14	4429.68	6100.3	5211.42	5281.09	5628.44	5077.41	7998.12	7662.23	5972.74	4434.08
M720T726	5337.22	2846.41	2328.82	2330.27	2323.14	3049.15	2292.07	2372.85	2682.12	3772.3	4246.42	3552.35	2885.44	3590.5	3497.26	4622.67	5387.92	6092.97	5353.38	4928.86	5921.44	3900.43	4057.67	3618.3
M527T332	5181.25	5566.48	7040.03	5239.56	5977.06	6116.81	5623.4	10483.5	10774.3	9324.46	13746.3	9867.37	10590.9	10769.1	11218.8	17745.1	9410.5	10410.6	9057.89	10514.8	12285	8151.43	7928.43	9639.32
M605T625	17773.4	17194.9	17229.7	18636.4	19974.4	17083	17813.8	13712.3	13494.1	13622.5	14774.2	11566.2	13105.6	16239.5	13610.9	13214.3	15443.3	11132.8	16042.2	14551.7	12758.8	14983.1	12639.6	13517.1
M1155T593	2420.65	1599.03	2392.67	1774.73	2289.39	1741.45	2080.86	1866.58	461.122	654.171	1024.8	746.311	470.915	1326.72	668.963	884.855	1367.75	629.353	821.506	1945.28	1192.28	1013.95	1631.72	1349.8
M845T726	751.983	404.131	524.108	855.081	869.976	661.029	680.331	743.54	670.825	577.784	793.61	597.183	816.93	841.3	956.635	798.275	976.357	868.034	1164.8	1184.1	860.414	1485.82	903.426	1153.03
M658T742	1748.94	1434.58	2488.24	1276.99	1905	2175.95	1486.63	1492.6	5294.38	3886.31	4392.27	4860.8	4325.41	7105.02	4491.82	6199.73	2574.64	2716.25	2540.93	3013.6	2739.89	1859.11	2202.21	2821.36
M1000T828	872.843	965.48	1035.61	853.975	889.043	779.812	901.016	514.991	1008.57	981.856	994.485	1410.95	1432.93	1284.83	1297.92	1193.48	1459.79	1191.9	1268.56	1484.66	1291.53	1367.83	1156.92	772.525
M356T739	941.773	1002.45	895.7	916.758	1017.42	1027.71	927.055	719.868	437.052	751.603	817.735	760.029	561.056	520.02	624.071	873.262	700.964	628.008	619.91	856.01	831.854	810.778	574.887	741.246
M810T569	6749.99	5699.71	5367.55	4775.98	5942.66	6352.68	6825.22	6257.98	3115.22	3014.6	3398.27	2663.94	2862.29	2653.41	2622.7	3460.53	5649.19	3898.69	4569.99	4212.57	5541.6	4170.37	4627.24	4231.18
M462T74	19157.4	13194.5	13592.5	15112.7	14707.2	16671.9	14989.1	22266.7	21939.8	19132.8	34443.4	19089.3	24540.7	19118.5	21724.3	14733.5	20544.4	18083.6	20469.7	22571.5	26486.7	23986.3	20696.5	24531.6
M753T827	1195.77	1488.35	1839.32	1308.1	1253.43	1248.64	1321.04	1001.17	1610.23	1869.12	1613.02	2022.45	2054.54	1820.02	1988.82	1869.98	1961.71	1726.02	1811.38	2482.04	1891.26	1899.73	2181.69	1383.66
M314T915	761.954	744.232	681.105	662.451	597.586	872.701	727.006	846.468	946.72	1119.23	1359.02	1266.09	1362.16	975.867	1032.78	1208.63	1134.94	968.198	1213.66	914.307	1164.31	1307.31	806.881	816.873
M420T67	15856.8	20466	29487.9	16283.5	21192.9	14403.6	22200.9	13650.9	8203.95	11088	10150	11133.9	8471.71	7669.37	11468.6	11270.6	11432	12210.5	13440.1	10447.3	8445.87	10299.8	10816	12892.2
M334T771	523.355	435.73	755.118	497.914	804.088	783.389	1054.14	829.317	900.325	1296.48	1076.91	915.186	1266.69	1469.96	1243.4	1607.13	3207.89	2361.06	985.146	1879.54	1590.46	1542.54	1084.6	1664.14
M456T656	11619.7	11200.5	13028.2	12542	11241.6	10227.1	11091.4	11234.2	16377.3	14923.9	14199	17631.5	12944.8	16111.9	16472.2	16782.6	12923.1	13014.8	15552.5	16233.2	12950.1	14699.1	12831	12964.8
M712T569	11187.7	8202.23	8318.75	8318.79	7976.21	11718.1	8318.11	9418.72	5607.56	4637.31	5196.98	4119.9	5274.9	4616.33	4539.03	5219.31	7457.84	6481.15	7190.55	5897.45	8108.65	6056.87	6766.75	6460.28
M826T578	1984.39	1801.63	1532.99	1292.69	1995.79	1884.65	2660.28	1897.43	829.554	857.376	954.906	835.837	925.411	529.175	1066.35	750.535	1546.47	754.423	928.403	1267.46	1171.38	1580.64	1046.4	547.008
M133T793	2385.73	1889.87	2043.38	1706.51	2125.03	2326.21	2005.38	2037.41	1989.14	2626.6	1844.08	1456.48	2037.66	2258.63	2562.52	1980.92	2118.67	1203.02	1499.19	1612.54	1275.69	1264.71	1087.78	1760.45
M867T579	3200.11	3413.18	3010.79	2922.18	2745.85	1691.23	2639.28	2427.24	1946.44	1893.89	1866.06	586.207	1433.14	884.061	1715.9	1444.88	1987.47	2034.39	1666.61	1995.74	1533.35	2225.22	2033.08	1949.1
M367T376	25262.5	24145.4	29317.6	22908.7	22602.2	23691.8	23215.9	27879.8	38878	40031.1	34762.6	33247.9	43007	41365.6	39496.5	66819.3	28483.3	31093.6	28895.3	26823	31830.9	28346.5	31104.2	36074.6
M434T489	685.253	797.913	1405.34	954.044	1051.94	958.046	1020.38	1377.65	3226.4	2178.71	2982.56	2278.36	1901.44	1990.05	3330.65	3352.83	1443.88	1268.66	1340.97	1511.68	2026.26	1726.18	2375.75	1736.89
M523T828	1388.25	1433.33	2191.51	1552.33	1624.85	1338.16	1519.38	1094.09	2087.12	2451.3	1741.23	2235.28	2304.99	2191.92	2101.65	2134.96	1983.12	1965.77	2187.42	2015.84	2075.55	1955.13	2287.85	1749.6
M820T389	1189.91	1934.64	1346.61	1266.53	1399.83	732.999	451.105	956.032	2302.64	1744.7	3019.62	2417	2002.98	1320.72	1630.2	2431.93	1984.52	2211.43	1769.29	2020.74	1649.89	1588.99	1746.75	2334.4
M901T426	538.424	507.36	661.123	441.24	518.597	754.299	538.389	384.321	979.83	880.368	837.784	707.193	990.64	778.938	977.582	625.925	936.337	712.708	673.79	566.136	865.618	911.463	815.051	966.094
M443T381	1828.87	1953.57	1420.58	1684.47	1229.63	1021.25	1753.28	1585.34	2390.48	1531.37	2087.4	1574.27	1540.92	1527.65	2074.42	2917.04	2697.83	2988.27	3851.16	1797.11	3157.19	2212.17	2140.02	2176.13
M319T954	907.819	820.522	925.062	754.147	888.82	846.812	845.405	825.662	944.917	742.574	895.366	1016.36	1005.96	1053.9	908.603	939.282	1097.92	885.781	957.107	953.022	962.64	933.285	1087.36	984.538
M622T457	1008.3	1072.29	1337.69	778.982	978.611	1059.45	1134.33	1018.66	2087.54	2122.13	2340.61	2061.08	2800.18	2732.93	2383.39	3775.26	1333.6	1356.66	1517.2	1533.22	2420.31	1266.26	1806.42	1863.82
M357T669	1464.28	2601.94	2494.67	2581.84	2211.18	1666.53	1920.84	2076.71	1227.78	1114.65	1263.37	1447.84	2597.73	699.532	1315.47	1618.88	1003.02	2163.99	1421.27	1256.95	1336	1155.34	1081.28	1249.59
M243T687	3906.43	3996.5	4162.68	3553.29	3968.23	4216.48	4214.84	4054.87	5753.04	4372.96	5312.34	4399.09	4548.23	4955.06	4735.71	5549.77	4648.44	4912.26	4798.65	4395.43	4896.92	4525.39	3880.08	4562.39
M424T381	933.463	247.442	597.056	541.431	323.197	1417	554.507	910.467	18970.8	6359.53	14252.2	4359.46	6309.26	3515.61	5953.13	15196.2	4553.74	3070.02	15095.3	3277.42	5930.53	6221.29	4339.92	7028.08
M652T577_1	3446.69	7010.66	7693.71	5027.15	6764.4	6671.36	7753.59	6630.14	3415.9	1769.14	2620.21	2838.36	3284.92	2708.86	3266.64	2516.71	4159.28	3886.23	4479.83	4789.01	4286.9	4287.48	3937.22	4402.37
M306T74	29434.8	28465.2	23707.7	11584.1	12679.8	13752.5	22632.3	16679.1	6666.72	4397.24	9125.96	4587.6	9717.17	12578.6	7633.04	15193.9	12484.2	8465.14	8700.04	8091.63	7905.51	1769.49	8219.96	13378.9
M843T427	473.473	362.338	512.845	347.529	521.33	492.143	450.758	366.234	746.308	634.551	1001.18	586.705	1002.21	906.892	999.673	568.357	753.485	603.896	594.521	428.691	684.478	728.883	677.755	959.535
M653T361	2341.56	4469.01	5156.51	5394.56	3721.53	2984.83	3524.79	4056.64	3030.47	2977.55	2425.37	5318.04	2964.01	6137.78	3625.46	3591.04	6877.13	6292.74	7014.89	4940.17	4013.55	6765.2	6123.62	6302.71
M1049T1006	303.296	321.782	384.902	204.135	274.035	364.989	92.909	108.149	958.159	849.936	858.08	860.403	1044.06	1396.68	868.027	1557.99	412.085	577.176	520.263	514.532	419.56	330.021	361.74	567.064
M413T828	3097.52	3251.6	3754.36	3604.84	3200.46	3487.2	3420.61	2571.51	4074.09	3286.31	3908.48	4355.24	4134.62	3780.11	4247.11	3903.38	3586.26	3986.95	5016.67	4538.07	4658.1	4200.36	3684.76	3813.45
M389T739	819.89	582.547	592.333	584.504	469.886	630.376	519.938	519.362	1015.04	899.778	932.103	640.162	795.032	762.095	771.444	892.028	726.129	1105.91	966.959	833.391	804.542	710.7	685.046	922.03
M765T593	8617.88	7137.67	7133.15	5866.35	9920.8	8878.59	8028.25	8304.07	4933.86	4828.3	5622.18	4782.86	5176.8	6510.02	7535.48	4889.71	6481.79	6677.07	5764.18	6735.65	5656.27	5266.12	6112.67	4330.54
M293T828	9747.44	10942.9	13808.1	11577	12433.2	10824.6	11469.1	7553.35	12209.2	13655.7	12365.3	14330.1	14069.7	14624.7	14581.9	15067.2	14951.2	13032.1	14579.7	14338.3	15184	14062	14364.8	11956.1
M383T872	344.994	481.873	548.794	275.221	425.9	657.674	324.642	407.636	1778.51	1746.53	1427.67	2469.72	1645.97	1722.6	1432.8	3773.94	943.602	1186.68	1022.37	795.375	597.052	521.094	564.466	885.85
M208T451	1177.91	1168.15	1070.9	925.037	1080.21	1088.71	1174.27	907.787	1557.33	1194.43	1283.97	943.829	1345.14	1376.75	1106.58	1561.54	1935.87	1414.73	1526.87	1149.03	1222.57	1527.92	1412.41	1357.02
M927T647	4502.6	3887.12	4630.82	4584.48	3731.89	4257.33	3971.26	3474.17	2759.15	5771.71	3135.78	4658.83	6137.95	4002.04	4785.45	2801.5	3987.71	3274.59	3961.55	2279.81	2473.11	2394.43	2462.29	2978.07
M283T701	2310.62	1308.51	2024.92	1503.59	1493.16	1828.27	1850.55	1217.44	646.43	943.135	769.677	727.734	718.079	777.321	842.329	1080.38	1262.47	1204.6	1155.93	1381.33	1116.4	968.862	766.507	735.204
M358T658	11401.1	10829.3	11590.5	10825.3	9820.55	9447.15	9587.21	10019.5	13386.6	13655.2	14513.6	13282.9	16176.1	14233.1	13003.3	14571.2	10446.9	11968.7	14279.5	13422.7	11881.6	14344.2	11923.6	12962.6
M301T761_2	90898.6	81976.8	88247.9	71903.2	70881.5	89954	80026.5	77310.2	115259	83418.2	107905	83998.7	99195.5	102169	81823	120167	105550	102078	100166	91378.8	98302.6	93903.5	85162.7	90728.2
M552T344	36488.1	31649.9	28639.3	27141.1	30496.9	35737	28518.8	31867.4	25749.4	24396.1	28132.2	26433.5	27017.3	29558	32400.4	39356.1	17839.8	23329.3	25846.1	25548.4	29588	20929	26065.3	25957.6
M933T578_1	4506.41	4233.09	3185.7	3361.98	4935.75	2145.74	3770.41	3437.31	1594.5	1463.45	1251.13	1510.16	1420.37	516.477	1034.83	1410.54	2448.15	1672.78	2483.1	2896.68	2261.75	2332.43	2638.97	2303.02
M1128T785	913.957	733.252	780.307	524.481	677.522	755.233	1012.67	718.871	1469.39	1000.08	1298.45	930.858	1200.46	916.725	890.468	1294.92	972.333	1032.3	1048.52	1527.21	1316.02	1096.25	852.755	1477.87
M280T303	23065.7	11887.6	20658.5	21666.8	22204	20966.7	25563	19024.6	34683.7	26221.5	37574.2	35869.7	30509.3	34776	30687.1	37975	38774.6	20024.1	41989.3	23128.7	38891.8	34658.4	29709	40313.8
M889T579	4275.17	3224.16	3438.6	3697.05	3197.13	2705.14	2610.96	3019.67	2225.09	3058.51	3106.62	1772.09	2579.18	1243.82	3038.14	2673.93	2021.38	2570.36	1832.32	2326.86	2477.78	2533.37	2956.52	2314.48
M839T261	9496.37	9148.64	12637.8	11759.6	11235.3	6585.37	10194.3	14917.1	26778.8	10862.3	23875.3	26568.4	19544.8	20304.1	21400.9	16460.8	18725.2	17272.6	15692.4	22409.9	23959.5	13799.3	14701.6	12569.2
M731T578	4232.29	4034.99	5638.32	6663.56	6090.76	5425.93	4982.18	5631.37	3900.63	3602.87	4693.23	3179.76	3713.13	4059.16	3612.22	4240.96	3451.71	3965.4	3944.09	3910.75	3874.93	4892.76	3881.87	3925.21
M670T770	857.07	1080.95	943.923	1090.36	1045.15	1469.21	2345.49	1109.18	1110.6	2106.75	1669.72	1064.18	1657.31	2730.89	1252.69	1579.5	2099.96	2212.34	2644.77	2000.97	2282.65	2884	1686.14	1493.44
M518T726	6999.86	5893.12	6113.04	4324.83	4733.89	6340.26	6325.81	6940.04	7577.36	6610.81	8185.25	6725.47	8870.57	8359.76	8526.74	7558.78	8069.15	8339.49	6990.75	6604.88	8693.91	8155.41	7067.11	7323.17
M556T755	18587	19039.8	21124	11898.9	16398.2	23298.7	13257.8	13664.6	41825.1	33875.7	37117.9	37536	43025.4	52087.8	37911.6	53029.3	25439.9	27798.3	24466.8	27940.4	22778.2	19599.2	20068.1	28012.2
M681T324	2322.2	1846.48	3075.21	1172.26	2237.5	2616.36	2435.25	2856.27	5369.78	5003.94	4302.89	4594.74	5137.44	6106.25	6171.77	4839.74	3340.65	4422.11	3563.03	2164.32	4099.82	3414.67	3738.93	4667.82
M437T68	68855.7	89110.6	145500	68954	97370.3	57612.8	85785.4	65956.2	32949.6	41196.8	39024.8	46608.5	34424.4	27925.6	49257.1	30606.6	43966	46940.4	53333.9	47617.9	37278.3	38377.7	40535.1	53716.7
M632T389	345.182	847.617	433.666	705.08	635.908	802.238	488.755	402.518	1015.98	763.236	1990.96	2559.96	1924.21	2529.77	1299.45	1338.53	886.872	570.35	1310.8	1968.45	1256.62	2133.13	1752.63	1118.67
M516T406	3391	2889.45	1370.28	1974.57	2154.47	2763.83	1498.53	3075.39	4394.47	1793.27	3139.06	1977.46	1907.87	3055.48	2295.64	3227.48	3868.59	4819.31	2681.17	3410.2	3503.35	5180.2	4594.01	3531.35
M1113T755_1	412.414	753.503	606.483	299.326	371.379	637.597	324.578	290.596	1396.26	1179.69	1256.17	1191.91	1687.06	1845.29	1200.14	1824.92	811.996	875.274	712.974	990.71	640.145	561.748	728.074	909.565
M489T46	2042.84	652.453	2599.28	1301.79	1529.81	1581.22	1929.58	1750.77	935.964	738.414	983.769	1347.2	463.971	412.964	314.894	533.37	620.757	605.798	709.363	593.389	1314.86	1014.65	707.36	918.499
M617T459	683.423	1075.98	1421.09	769.46	961.364	1540.94	927.4	1077.36	2763.66	2751.04	2447.29	2784.88	2819.44	2881.53	2684.46	3652.03	1168.39	1776.85	1842.69	1676.29	2703.94	1812.03	1430.87	1972.53
M225T761_3	7771.31	6817.13	7474.13	7411.69	6658.11	8135.15	7196.08	6806.38	11712.2	7574.31	11272.5	8019.89	9142.99	8722.49	7229.32	11956.1	10229.9	7844.44	9377.36	7937.3	8964.59	8135.01	8049.36	8587.54
M665T626	23443.7	20224.8	23236.8	22441	28756.4	25161.7	21625.6	19759.2	18715.5	18860.9	15426.4	14464.8	13946.7	19623.5	19903.8	18234	22521	15729.5	16150.5	19267.7	15858.2	17618.3	17156.7	19416.6
M422T583	5501.47	3018	5735.73	3660.36	6166.35	6240.38	5527.53	6022.36	3033.15	3323.85	4152.4	3244.47	2920.13	4070.93	4251.2	3662.53	2575.29	2257.96	4381.2	3523.94	3487.8	3968.17	2920.87	3303.19
M344T443	615.564	592.897	698.166	540.137	721.853	639.943	495.632	558.65	1013.57	1068.03	1145.06	1047.63	1417.84	1286.41	1105.83	1236.93	954.029	950.981	624.687	670.668	729.14	856.971	818.121	960.562
M335T64	15384.4	18620.3	18649.8	14539.6	15764.3	18153.1	12856.1	17698.7	17262.2	14185.4	10071.9	14219.3	15602.8	16895.1	18309.8	20889.9	13464.1	14441.9	12814.3	11998.9	13290.6	12960.5	11679.1	14701.2
M345T761_2	607529	535863	590357	487158	459534	634312	544048	537969	762588	568880	703633	535009	656942	680417	565707	797107	728502	687307	673286	641815	699702	629410	568419	625604
M647T597	4074.88	2500.34	4756.53	4111.35	5859.22	2621.93	3917.51	3178.54	1139.54	1984.16	1908.4	2366.35	2276.06	972.981	2208.06	1248.11	2438.71	1896.33	2138.06	2885.86	2274.07	1188.89	621.385	2676.75
M901T478	586.847	461.404	667.074	460.438	544.662	691.115	465.869	445.036	1395.58	1127.44	1116.11	1049.98	1292.97	1490.97	974.138	1362.18	435.475	617.418	994.781	941.792	1122.37	1198.84	1030.3	1091.34
M160T541	700.606	694.908	967.822	571.383	690.097	805.52	966.588	758.589	1341.28	994.81	1155.98	1084.26	1465.41	1532.05	1124.55	1270.89	1015.51	995.069	1064	850.368	950.651	1134.42	1000.29	937.869
M536T578	2969.28	2927.78	3209.08	3745.12	2443.74	3138.43	3268.45	3772.53	1408.28	1292.35	1563.87	745.195	1332.62	1043.38	1596.99	1678.17	2818.9	2633.81	1811.1	2219.57	2343.88	2540.77	2145.03	2810.01
M513T677	51679.6	50113.3	45549.5	41478.7	50530	59669.9	56284.1	50215.3	68136.6	53885.8	72055.8	55974.3	52001.1	68519.5	63710.8	65363.7	59730.5	60674.7	58892.8	62157.7	58210.2	60163.6	53489.6	60716.7
M71T375	16448.8	11336	12948.3	14835.1	22892.2	16242.1	15239	12813.1	7903.96	4942.94	4756.92	6607.94	6687.77	5626.5	9724.11	11460.6	7169.01	14537	12010.3	8093.94	6132.72	9422.33	7858.75	8297.63
M817T642	3201.07	5690.76	7118.16	5476.34	6436.69	5197.65	6275.82	6563.06	6018.91	4216.86	3284.12	671.213	3284.77	4692.4	5757.2	2818.78	3304.58	3855.05	4539.82	3411.97	3610.81	4729.49	4194.84	3969.59
M640T827	531.471	441.398	454.177	560.291	679.143	535.377	504.297	455.959	625.468	842.294	673.783	710.973	715.922	695.325	745.632	809.958	622.748	481.503	770.261	730.093	856.418	729.521	929.343	768.277
M629T813	2355.77	2171.36	3606.04	1736.37	1283.42	1496.43	3204.9	2073.47	749.072	830.415	538.61	661.009	586.49	563.511	748.069	738.425	779.579	828.139	1103.54	756.864	1790.55	929.024	1014.74	1154.24
M227T213	1047.7	4537.67	7594.03	1590.74	2590.34	1850.92	3638.93	2242	10566.6	5277.14	12231.3	10109.7	5014.64	11034.9	12406.7	5033.69	4373.34	4245.38	8451.65	7959.5	6498.44	7894.41	7032.32	8328.81
M680T61	24078.3	20304	17132.2	22515.2	25057.3	22573.8	19932.3	21043.9	16633.1	20072.1	18209.5	18700.5	18803.8	21012.2	17992.9	13224	16443	16250.4	17444.3	17636.9	18521.1	18809.8	17933.1	19463
M537T561	4733.08	3812.25	4622.85	3410.06	3895.76	4604.94	3411.91	3808.34	6510.27	4513.69	7293.52	4010.62	5349.17	5788.49	4714.62	6279.02	5587.85	4345.24	6964.48	5336.58	5363.78	5408.02	4604.9	5088.49
M469T498	2062.86	1926.39	1999.29	2345.05	2663.45	2988.92	2528.31	1712.89	4217.87	2904.47	3829.56	3465.13	3198.75	6603.59	5629.32	4335.06	3939.61	3420.27	3420.01	2844.7	2580.24	3259.4	2781.3	4584.99
M401T755_2	37673.7	40906.8	47052.3	28784.4	34299.6	50842.6	26418.2	29868.9	103196	84938.2	93783.1	116594	113667	158307	104937	155860	52133.1	63432.2	59004.3	70085	46734.2	43653	44115.3	68072
M473T745	2452.78	1987.22	3568.51	1766.6	2163.08	3174.11	1769.52	1776.76	5251.8	3616.18	4310.14	4794.8	4867.15	6001.25	4584.2	7254.12	3867.64	4117.54	3647.67	3842.94	3049.06	2741.67	2920.55	4147.09
M287T836	980.775	752.791	927.723	1018.32	645.42	805.434	749.333	593.518	4442.37	4533.69	4391.7	4567.9	5841.67	4831.93	3888.77	6176.03	945.47	1052.64	1468.04	1103.32	1027.71	1140.03	980.72	1258.06
M803T589	3942.86	3374.75	4103.27	4121.92	8794.67	3580.96	6302.35	3982.52	1040.45	2276.91	1279.52	1253.7	914.969	1954.89	2086.11	1089.11	3275.98	1752.38	1383.06	2186.69	1728.93	1998.61	2509.05	2267.3
M771T754	2107.27	2047.71	1998.7	1541.73	1626.51	2647.94	1529.48	1462.85	3639.25	3133.59	3419.85	2822.9	3946.12	3924.78	2973.14	3788.21	3033.41	3057.85	2346.06	3046.76	2419.93	2256.8	2138.58	2743.42
M628T60_1	9886.94	9000.53	10639.6	11634	9171.12	9155.69	10191.1	13606	12694.7	11407.4	7560.52	13672.5	9822.07	22412.3	10839.1	10457.8	8957.98	7602.46	9504.18	6942.78	8274.71	6405.97	8111.26	6374.64
M1101T339_2	895.606	1399.54	1647.37	1071.6	1435.58	1505.06	943.855	1878.96	2746.72	2699.97	3872.22	4324.16	3395.42	3091.78	3260.63	5255.96	909.834	2437.87	3339.93	2447.27	2776.96	2388.91	2189.67	2744.19
M824T262	5161.69	4556.29	4631.29	4159.58	6079.35	3731.2	4005.12	3729.49	7996.57	5939.63	9495.56	8724.67	13625.6	9493.43	4367.9	6249.42	6450.16	8543.62	3430.02	7887.73	8777.88	9229.11	11983.1	7599.49
M400T590	294.703	609.064	611.491	337.71	485.228	814.339	339.256	973.487	1204.26	1451.49	1193.12	1614.47	1329.67	1895.01	1591.15	1737.31	1030.29	1741.95	690.362	803.286	1373.61	865.336	1300.11	1308.78
M101T568	1148.53	884.727	1049.51	1054.07	905.687	925.828	1124	728.027	1652.54	1584.35	1755.69	1415.13	1062.95	1785.72	1333.64	1001.5	1062.7	1354.31	1499.88	1369.11	1137.5	1095.4	1527.51	1249.69
M1006T572	3030.33	3224.05	2737.01	2165.52	2056.07	3496.85	2890.25	2884.74	1062.93	1410.96	1809.21	1135.09	1465.55	1576.58	991.634	1511.09	2290.42	2250.09	2184.44	1861.65	2158.18	2249.84	1872.59	1959.09
M317T127	85257.8	89162.8	151311	34343.5	33284.1	112879	50822.3	131910	21586.1	23886.3	38920.5	29443.9	122159	158977	91743.6	85160.6	23281.3	23318.7	8904.42	25886.4	21522.9	21671.5	17372.2	50042.8
M827T987	585.085	606.752	751.993	414.263	528.718	716.258	354.854	540.771	2048.51	1632.01	1614.13	1788.3	1833.92	2731.46	1563.92	3572.23	756.051	919.038	859.201	1083.78	829.274	617.22	700.733	1098.36
M231T680	7762.77	8201.72	6930.09	8178.55	8069.08	7341.44	8234.15	7244.52	5579.17	6302.56	5801.28	5797.51	6580.72	6356.07	7089.14	4946.36	7092.01	6919.67	4198.85	5161.9	6230.32	6712.09	6603.11	6800.72
M629T915	1210.09	1147.65	1151.64	1025.72	967.217	1276.39	1190.26	1323.85	2327.02	1825.41	2003.51	1954.95	2127.94	1488.84	1696.33	1786.01	1751.44	1434.51	1790.22	1557.01	1853.44	1797.93	1129.86	1234.45
M464T785	3628.28	3657.14	4393.99	3610.45	3344.27	4716.56	3804.6	3276.75	5838.76	5308.9	5947.03	4903.81	4862.03	4071.6	4677.19	4824.38	5067.5	4358.37	4895.48	4682.99	5638.2	4634.4	3955.16	5828.64
M591T647	5330.12	4700.54	9257.61	9139.69	6531.41	8052.03	8921.6	5311.37	1980.63	2014.84	3661.94	2363.24	2485.37	5072.75	3292.93	3204.09	4827.26	3469.25	4679.66	2973.89	3306.02	6083.78	4980.62	3173.78
M293T697	2093.95	2322.34	2064.92	2326.28	1503.62	2588.02	1999.85	1826.29	1580.59	1227.07	1988.45	1236.98	1650.63	1424.14	670.675	1497.82	1677.19	1534.37	1870.26	1676.58	1373.01	1645.72	1472.46	1527.9
M577T57	80429.8	47502.6	116901	71138.1	98811.9	65606.6	79652.9	96272	42301	69307.6	44642	61443.6	36951.5	45430.3	50843.9	40895.9	39717.8	40495.5	59879.9	42999.6	64965	52858.3	52572.1	50227.2
M920T755	559.603	555.14	572.718	374.784	520.462	656.582	371.649	403.562	1408.4	1141.1	1331.77	1922.7	1567.81	1800.02	1212.66	1760.29	779.751	574.98	843.736	977.271	640.728	581.596	686.421	850.437
M612T340	692.39	1192.17	1328.87	805.948	1370.12	1276.59	892.065	1003.5	2883.06	2571.35	3919.91	5115.22	3000.32	1865.8	2449.02	2914.07	1026.01	3399.72	2288.43	2037.84	1646.18	2206.44	3480.89	1856.69
M688T741	548.091	314.861	466.172	356.724	397.215	485.494	274.582	320.12	792.658	633.408	750.384	569.2	556.414	539.017	558.286	462.549	503.36	781.925	893.446	604.102	725.294	1012.54	471.52	522.276
M383T387	10250.2	9222.1	9814.55	7336.47	11863.1	9312.81	8787.65	9872.6	14141.4	9489.33	15160.9	13080.4	13132.8	12500.5	8639.8	8261.31	10872.3	17846.8	10631.7	12122	17616.1	13331.2	19317.7	13434.7
M770T828	515.306	793.344	1076.34	881.392	821.342	748.959	723.568	600.52	920.71	840.095	897.072	1068.94	932.683	734.763	1040.66	990.326	898.938	984.885	1033.11	1101.65	1207.16	1293.71	989.482	968.287
M112T380	18709	13417.8	14409.4	13921.4	9462.66	16695.4	10095.4	15922	21343.4	14856.6	17539.1	10255.9	17716.4	13381	11460.7	26301.5	16044.9	17384.6	22136.1	20102.2	20098.5	19701.7	18248.9	18197
M516T424	4095.1	2812.17	2489.98	2309.1	2927.21	2667.22	2542.37	3191.18	5224.71	3525.43	4289.43	3329.51	2895.71	4448	3231.68	4238.21	4846.42	8635.2	4712.54	4224.12	5208.91	4704.04	4415.34	3626.3
M901T589	1373.8	1036.2	1549.09	1223.38	3229.4	1303.63	1627.36	1201.58	218.849	704.516	375.316	488.616	154.72	742.408	608.367	294.313	997.569	633.271	533.737	743.708	540.51	290.48	224.463	687.51
M323T70	8026.42	8066.61	9361.24	10457.8	9946.56	9356.4	10277.3	11554.1	9018.83	11896	10984.7	13333.1	8979.38	9949.9	11784.5	11020.7	13479.6	15545.6	15359.1	14872	14162.7	11736.2	10498.6	9359.07
M391T67	8048.3	7593.26	13863.6	7396.2	10659.7	5821.41	10957.3	6299.25	8004.84	11211.5	4258.13	7415.73	2461.26	5988.75	5544.37	2536.41	4445.29	5593.73	5227.39	4839.39	4334.49	2432.39	5401.88	6480.95
M502T381	1059.6	2131.03	2026.88	1719.16	1352.36	2334.97	1772.5	2041.63	3246.31	2017.01	1970.18	2051.5	2548.49	2299.57	2144.71	2067.93	2385.07	2544.08	2318.45	2285.43	3250.96	2337.18	2371.87	3259.16
M334T423	4253.27	3307.38	6053.3	3347.51	3169.68	4121.88	4309.05	3977.52	1427.68	1437.51	1343.62	1237.09	1308.85	1108.88	1285.22	1444.54	2911.71	2723.03	3215.45	2330.8	3151.26	2659.33	2782.25	2392.49
M415T53	16379.8	14224	15911.1	12370.4	13776.3	12523	11821.2	12387	8490.54	12274.5	6356.55	7603.83	8473.91	7468.22	5919.78	10526.1	8881.34	10392	7246.8	15347.5	9272.05	8425.87	9249.9	8769.76
M152T67	8402.77	10506.3	5640.27	4766.38	7230.59	8331.91	6093.16	8859.58	11631.9	9929.25	9767.22	12018.3	11714.3	12450.6	13058.9	16690.7	12112	11742.7	11355.7	10001.8	8332.7	9739.88	9575.38	12544.3
M912T583	3225.46	1201.93	1502.14	1209.62	2483.09	1777.92	1909.72	2472.42	648.361	911.694	1187.3	885.065	552.964	1168.15	921.864	851.918	1379.23	397.681	823.603	1198.71	858.235	1092.84	689.099	1108.26
M805T387_2	2887.57	2245.26	2541.19	1935.9	2359.26	1950.43	2192.91	1489.45	1399.47	808.915	1362.57	1497.7	828.12	1118.26	1130.56	1944.5	1643.34	1445.46	634.98	1857.7	1791.09	1525.28	1364.63	1288.97
M1025T578	3989.4	3607.15	4127.59	4555.18	5848.27	4483.91	4155.6	3653.7	2702.97	2137.65	2629.36	1898.08	2184.15	2363.45	2537.01	2113.08	1072.48	3089.88	3568.53	1702.59	2933.5	3416.71	3073.36	3388.44
M339T577	5709.6	6346.67	5806.64	4835.46	7077.88	4969.29	6278.15	3696.8	2135.61	4277.77	3513.06	2861.52	3713.44	2552.97	4060.98	3942.93	3757.83	4576.75	4167.64	3721.42	3902.05	2859.1	4571.49	4400.98
M407T65	9478.77	3847.47	10010.2	11143.1	9185.68	7986.78	8262.88	5601.86	3398.03	8643.48	4123.38	4365.52	3537.7	7153.99	5860.18	5648.79	2813.13	6249.83	5545.72	6913	2999.67	3858.69	3295.85	3078.76
M790T336_3	1516.38	1427.76	2152.54	1312.26	1753.52	2957.56	1867.49	2516.38	3182.61	3317.88	3862.07	5701.95	3094.84	3283.84	3997.12	3798.8	1847.98	3668.7	2994.32	3026.81	3499.4	3826.64	2649.21	3009.74
M245T212	9008.84	9837.66	7587.72	9273.38	9654.93	10680	8911.43	13775.8	14805.7	11765.6	13044.9	13224.4	13459.5	15332	12432	21640.9	18288.9	13082.8	12646.8	12571	13518.9	12320.6	11389.3	16741.9
M654T61	23621.4	18959.9	21093.5	21087.9	21082	20305.6	20636.9	19466.4	16156	13839.3	15782.5	12418.1	15506.4	20327.1	17695.4	9981.8	14442.2	15268	16241.6	14718.8	18103.8	21272.2	17624.8	19261.4
M486T497	6543.78	5907.15	6366.62	5549.67	6319.19	6528.47	5300.62	7151.67	9353.31	8405.39	10851.3	10047.1	7237.14	13145.7	7039.5	10228.9	10112.3	12768.1	13443.9	8146.98	9854.86	7807.01	8524.68	6139.15
M551T834	1121.13	960.866	1083.64	924.603	738.401	822.888	979.989	1132.5	832.393	631.627	538.757	441.165	683.668	757.978	406.208	1010.45	808.427	606.922	709.913	805.808	795.415	464.063	761.226	815.674
M253T727	34547.1	37553.7	33588.7	35502.4	36286	41869.1	37373.3	39990.7	61353.3	38832.6	49609.7	41172.2	45970.2	38951.7	44801.3	46744	42469.9	37071.8	45870	44443.6	43345.7	48298	38710.7	46434.5
M842T574	1623.68	762.405	1081.32	846.406	635.399	542.31	667.993	662.783	2183.41	2052.93	2719.84	1913.2	3262.82	2527.9	2392.85	2985.16	1237.84	1309.82	1701.4	1737.11	1292.23	1298.94	1196.98	1364.23
M320T123	63170.1	30659.6	35217.6	20592.3	17911.1	28838.9	43537	49140.2	15691.2	13239.5	22608	16487.3	11440.8	31560	24962.2	33916.9	17485.9	15245.6	12348.9	10737.4	12351.4	6434.56	23546.7	20511.8
M594T717	792.202	553.207	1301.16	839.257	992.05	883.664	666.194	810.636	845.536	710.974	1768.47	731.182	967.654	882.237	853.188	1055.58	1175.36	1034.52	1340.61	1136.13	1386.46	1354.79	968.515	1428.78
M513T504	4769.02	4869.81	6419.07	5084.22	4978.1	5579.45	6019.69	6083.75	5220.49	6314.48	6063.06	5608.64	5839.38	5827.18	6144.38	10104.2	4355.95	4177.23	3709.77	4469.49	4180.22	4126.55	4755.06	5426.41
M549T593	3852.65	2662.7	4059.06	3714.5	6231.43	4438.26	4469.71	3008.19	1833.89	1585.85	2517.14	2115.49	1712.13	2225.21	3043.81	957.901	2229.61	2060.45	1142.07	3205.42	2805.08	2761.21	2098.7	2847.49
M514T744	1037.27	692.027	1944.27	1137.9	1345.91	1262.03	887.016	1467.12	5902.89	1743.61	3052.75	2098.43	2140.1	2848.58	2443.49	4504.98	1948.06	1773.55	1330.61	2096.14	1936.94	1656.64	1766.73	2177.07
M426T379_2	1456.37	1375.61	2799.75	1474.06	1385.87	1804.62	2268.35	3209.12	1781.31	2360.83	3603.07	2140.96	1869.52	2556.21	2331.46	2539.66	4417.84	2549.6	4387.39	2862.76	2336.06	3391.84	4810.74	3301.6
M429T403	502.583	539.142	679.753	539.488	413.643	420.456	599.935	758.779	962.469	757.409	1186.31	1193.81	466.515	1008.38	986.762	1258.99	1017.93	742.397	985.017	777.435	1189.58	581.902	691.426	1188.82
M698T61	30198.7	25908.3	21089.1	27146.1	29498.2	29264	21493	22367	23400.9	16131.6	18649.7	20388.1	24629.6	25689.7	18842.4	16804	20779.8	18878.8	22656	19156.2	21680	20901.9	19189.5	21686.5
M687T578	45507.8	41064.2	42578.5	40707.7	43234.8	39855.5	23126.5	38110.7	25672.3	24003.3	20767.4	20546.9	27921.3	23170.4	21266.8	22472.7	31314.3	29703.1	28106	31137	30280	31319.4	28867.4	30307.9
M424T493	1221.64	894.598	1044.83	819.285	964.582	1014.96	956.948	852.636	539.225	508.004	436.524	496.542	405.339	630.17	567.055	456.787	438.892	614.693	905.864	514.899	1008.42	659.501	555.634	645.378
M591T57_2	726642	522817	1.1869e+06	718820	928691	690974	1.02844e+06	942200	450286	790452	505272	704056	368557	536986	566632	483516	368795	404739	550827	462143	691955	538341	598623	609244
M804T387_2	5360.67	4971.82	5320.62	4085.72	3359.01	5368.53	5042.17	4982.24	2083.17	1583.31	2708.84	2665.7	2045.83	1789.78	1400.12	3427.28	3747.6	3032.58	2527.57	5023.14	3529.11	3607.83	2535.89	1831.34
M317T74_2	40549.6	51111.1	47314.5	21442.8	22805.5	29691.7	21608.4	27427.9	15103.7	12748.3	24282.5	23374.7	25661.7	37349.2	23023.2	35927.9	24620.3	16405.2	15055.6	11429.7	11948.7	12396.2	14808.9	21407.4
M375T68	6725.44	5306.67	9922.29	4240.1	7411.84	6023.19	7487.08	5449.14	2928.48	4475.4	3194.77	1520.14	2674.53	2125.71	3705.62	4343.21	5459.54	3859.53	5363.18	3992.9	3557.02	3093	3608.61	2818.17
M718T755	9513.92	8322.53	12005.4	6514.87	6774.39	7861.5	7055.95	13415.3	8684.96	9303.37	20096.5	4142.49	6867.84	16205.4	6294.26	22645.9	17415.9	14752.1	14109.5	12207.9	12522.3	9698.31	11862.9	16592.2
M653T578	3286.37	3553.77	4913.9	4239.66	5311.95	5244.91	6074.68	5208.81	2132.11	2857.59	2860.15	2559.13	2954.74	2676	3072.72	2339.34	3646.78	3454.56	3496.95	3858.65	3216.13	3430.89	2268.31	3370.42
M941T580	2138.52	2287.97	2758.59	2039.59	2494.25	1048.45	2090.08	1816.26	1465.13	1541.76	1525.03	1146.75	1354.13	683.316	500.85	1212.7	1699.64	455.269	1554.2	1932.47	421.169	823.635	426.791	1070.49
M478T769	748.287	700.515	916.268	669.557	956.07	944.294	829.69	812.075	792.256	682.446	625.457	414.465	677.044	561.127	668.097	584.887	692.786	559.215	567.202	527.502	647.017	850.196	571.611	443.877
M425T677	2058.1	1341.24	1604.5	1845.55	1978.69	2046.48	1662.92	2347.91	1601.36	1424.79	1987.99	946.573	848.812	1656.6	1766.78	1065.96	686.123	1658.69	1448.2	499.453	1426.83	1518	1198.27	1037.98
M962T761_1	750.026	520.341	786.859	695.299	482.355	671.212	1074.07	732.576	1104	994.364	937.389	801.159	1447.22	806.713	762.575	1287.78	1194.13	1112.28	1194.69	1172.78	1025.2	1015.7	630.168	1048.86
M421T486	4144.33	3607.09	5252.82	3797.26	3906.49	5095.53	4177.07	3602.46	3238.67	2821.56	2805.09	2584.15	3160.54	2929.92	3138.94	3211.2	3068.85	2710.66	4510.52	2771.49	2912.33	3037.96	2384.55	2838.69
M273T381	212.509	756.672	55.7501	914.686	259.075	765.325	14.6249	54.2902	1315.88	919.977	1670.41	1176.68	1164.09	1049.94	854.64	1137.32	919.205	1101.29	706.889	1094.9	1273.52	563.642	969.985	907.26
M765T755	384.62	334.452	397.695	231.285	393.548	529.268	254.738	331.397	1155.94	1067.17	1398.76	1908.01	1305.72	2155.6	1157.42	2327.33	698.418	564.144	681.423	944.806	506.48	389.444	442.754	764.663
M282T71	2485.04	2460.12	2676.94	1698.33	2884.21	1971.74	3208.8	2535.37	4955.37	2524.52	1401.4	3432.72	3775.89	3403.28	3787.07	3090.77	3948.48	2643.75	3258.8	4123.34	3956.2	4537.57	3077.42	2916.38
M128T768	28597.9	27857.9	31963.1	29873.6	29823.4	32193.3	31279.2	29110.8	25541.8	26457.2	27454	24023.8	27926.3	31185.1	26495.8	31858	29613.5	26023.9	25930.3	26213.6	28447.5	29018	24143.5	25318
M868T828	1106.94	1439.02	1303.18	1417.62	1609.36	1237.66	1395.27	940.448	1552.28	1969.19	1677.74	2024.17	1749.75	1844.51	1508.21	1897.72	1750.07	1690.56	1719.21	2018.84	1897.38	1713.16	1897.71	1172.96
M215T565	1898.81	2123.09	2199.32	1639.23	2082.88	1917.46	1199.59	1523.03	2719.15	3327.4	2520.14	2041.64	2531.93	2527.01	2177.94	3248.02	3056.51	2733.97	2408.67	2833.01	2849.1	1938.05	1962.08	2393.2
M475T158	6053.69	8078.65	6265.06	6648.91	7961.26	1739.18	8252.48	6165.42	11439.5	11518.3	16463.4	13280.8	13381.1	8430.36	12534.7	11496.8	20045.6	10295.9	17499.1	19973.3	11533.2	9815.11	5845.96	13803.8
M186T560	504.605	420.424	331.411	556.547	449.237	442.693	467.717	366.613	658.149	669.414	777.888	859.688	1078.36	845.231	695.292	835.733	531.661	565.881	715.846	579.598	568.116	536.231	557.796	489.09
M645T591	6924.55	6171.6	8353.87	7242.17	11186	4717.61	7549.88	6582.86	2459.95	4502.16	2946.48	3119.85	2061.13	3403.79	2448.9	1421.91	5451.85	3443.02	2907.65	6024.18	3708.72	5938.93	4701.01	3164.83
M284T380	5740.32	5122.69	4261.39	4752.79	3593.13	5115.69	4615.82	5043.04	5604.83	4261.6	5100.11	3724.89	4869.37	5520.25	5323.64	6322.44	5617.11	6496.98	6840.78	5805.91	5288.12	6930.85	5988.9	5050.48
M875T255	2041.67	2151.31	2474.75	2764.18	2861.48	2274.92	2060.26	2106.61	2317.49	3183.67	2018.74	4026.38	2952.98	2013.57	2114.87	2600.34	3488.39	3001.1	2446.53	3370.34	3574.14	2709.04	3034.19	2585.25
M707T657	494.111	257.915	245.954	304.38	506.719	541.837	549.229	594.201	726.039	829.96	810.948	632.287	882.968	793.529	778.503	1080.9	744.923	832.65	894.969	782.252	528.842	495.937	620.98	662.952
M588T657	487.665	525.723	612.566	318.621	371.052	604.239	364.259	544.37	939.36	976.546	1086.57	904.935	731.615	1351.26	895.185	999.622	938.964	643.572	491.175	869.067	888.878	685.78	557.085	798.333
M887T988	609.75	597.174	709.089	404.214	503.882	711.908	365.659	474.392	1548.42	1445.85	1438.77	1556.49	1711.63	2581.26	1511.48	2952.56	718.561	883.594	866.1	1045.19	755.764	624.48	620.717	1039.14
M736T827	1404.85	1509.84	1949.27	1371.7	1502	1357.96	1346.67	996.317	1738.56	2124.98	1479.14	2179.46	1934.36	1620.36	1924.11	2028.96	1775	1858.22	1920.83	2365.73	1811.25	1911.77	1782.56	1568.27
M681T62	12308.2	22452.1	12698.7	21232.9	19084.2	14410	17889.1	12890.5	10702.8	9547.93	12030.5	13546.2	12606.8	11946.4	18690.3	9608.54	14420.7	8516.8	10434.6	10631.4	10185.6	12589	9960.4	10795.9
M318T726	1236.69	1456.22	951.936	1119.89	1052.32	2654.69	1055.22	1844.81	1597.16	2398.16	2534.82	2012.6	1603.73	1571.29	2361.53	1779.59	2132.71	2448.29	2271.48	1771.11	2729.06	2851.71	2009.97	2111.83
M374T380	562.737	1428.92	2161.89	1703.09	1451.68	2864.04	1856.1	1444.13	3275.67	1698.56	2242.95	1705.66	2923.05	1860.41	1718.46	3402.34	2524.17	3377.98	3588.52	2034.76	3466.55	2538.02	2703.61	2273.75
M553T380	4790.24	4452.14	4389.77	4027.94	2692.4	4199.71	3939.02	4372.85	5139.55	4674.15	3828.84	3747	4431.45	4807.15	3905.8	4694.35	4589.46	5362.24	5669.59	5090.93	4713.47	5937.7	4936.21	4697.78
M843T589	1190.63	1234.48	2217.77	1815.07	2944.66	1243.75	1712.16	819.219	483.411	785.127	697.218	429.52	426.509	647.594	771.384	469.727	1201.72	548.634	866.915	725.902	670.836	620.539	655.072	619.789
M729T578_1	4395.35	8284.61	7428.18	6346.44	7234.63	6702.75	8230.03	7790.4	1836.52	5406.56	5346.03	3744.52	3720.94	4484.73	4187.06	4410.55	5264.54	5369.69	5724.47	4875.71	4474.87	5588.67	4665.99	6230.6
M280T74_1	64333.8	66198.6	57249.5	41164.2	31584.1	43877.2	51633.7	50429.7	26250.6	23944.8	33820.1	30698.1	37060.2	40393.1	32155	59416.3	43965.7	34368.8	28693.8	42597.4	26951.7	26186.4	29531.9	35453.8
M200T673	7278.73	7406.8	4559.76	6522.39	7857.18	7850.74	6512.9	6142.95	9439.87	8349.49	9154.19	8736.38	9718.4	9468.8	7550.49	9823.85	9988.17	11033.3	6631.72	11727	10048.8	11095.6	9323.18	6764.15
M820T272	1180.31	2920.31	3126.77	3263.55	4657.43	2325.7	3365.3	3349.69	8727.68	8776.95	10565.4	6783.53	4683.99	4962.71	7102.85	5414.4	4375.01	2459.42	5310.64	6110.31	6125.08	4994.54	4784.59	6481.61
M663T267	9171.56	8873.21	7407.07	8241.21	9977.33	10621.4	8919.89	12209.7	6769.87	8280.22	2985.23	6336.25	5356.75	8355.96	6100.7	6762.11	8153.3	5738.17	5687.86	9066.35	6316.87	7815.06	6954.73	5767.77
M486T380	970.923	534.599	381.733	852.719	759.998	560.382	549.159	629.591	2770.24	1452.64	2679.46	1413.72	1009.02	1439.71	1451.3	2568.92	1216.26	879.953	944.673	1176.76	661.437	1420.81	1156.98	1785.26
M429T859	42.7779	16.1731	20.4518	23.9991	46.3732	18.5832	29.333	10.5666	2732.91	2436.12	2764.31	9228.11	2746.27	3605	2867.15	3735.63	285.511	309.753	1945.84	663.014	1059.65	333.131	832.838	460.467
M329T806	1028.02	1073.44	1046.04	1082.71	1088.52	953.074	982.504	730.912	1139.62	1240.64	1399.59	809.208	1364.71	1232.39	1110.51	1378.95	1539.96	1619.51	1551.03	1408.59	1291.95	967.235	983.989	1436.68
M410T412	1796.92	1479.22	1465.04	1898.85	1656.58	2127.23	2331.52	1635.93	546.324	856.624	533.175	673.029	338.874	1129.62	715.327	729.925	529.783	273.086	1515.41	1065.21	1637.06	1598.58	912.822	887.579
M125T344	914123	702065	944678	678891	527903	931860	832084	634749	877339	551955	1.08986e+06	942432	1.05751e+06	1.42146e+06	971734	1.45912e+06	911189	940622	1.18021e+06	1.18224e+06	1.16771e+06	1.04894e+06	843771	970277
M691T761	91444.6	87307.7	88913.6	74008.7	63159.1	91684.6	75332.9	75145.3	123160	82239.8	110478	77240.8	99785.5	103468	84667	135333	116755	99556.9	115821	99012.6	108350	97454.2	79922.1	92490.4
M834T578	5049.2	5122.27	5296.45	3827.02	5764.73	4006.68	2001.22	4634.19	1852.1	1324.51	825.072	1511.36	1963.21	1904.96	1486.43	1985.64	2828.69	2627.79	2665.47	3063.73	2476.73	3672.63	2699.02	3104.89
M880T323	2689.12	1804.75	3228.74	1854.17	2177.44	2316.38	1889.4	2951.56	3573.9	2658.22	4681.44	3321.35	1848.18	3201.97	2013.12	3566.55	2911.78	3426.59	3523.01	3217.88	3086.64	4323.81	3260.72	2608.67
M127T342	49144.8	17569.3	49818.4	31641.3	43523.9	56373.5	45522.2	35592.1	75971.3	65426.8	49569	47091.4	66175.8	81096.1	70564	99981	48018.4	55252.9	66159.2	63707.7	59219.8	61703.9	52978.6	60660.3
M888T253	3886.63	7407.31	6434.28	5143.05	4318.25	4411.82	4306.89	6209.55	6129.29	9097.15	6308.07	11361.6	11952.5	10415.4	11117.2	5137.08	8744.87	5855.6	7469.04	12376.7	7693.57	6348.56	8508.62	9019.68
M331T561	1359.23	1091.09	1297.93	1284.64	1420.2	1589.79	1051.8	940.925	2221.62	1678.53	1970.05	2192.72	1514.68	2890.48	2379.71	2151.26	1309.01	1576.99	1962.29	1680.28	1568.05	2076.43	1430.28	1839.23
M871T369	6140.73	9880.07	15446.6	8814.61	9623.71	5451.85	8966.57	5788.88	12384.9	16579.6	5539.65	12794.6	12768.1	3126.99	8697.35	11702.2	14212.2	14061.3	10081.2	11879.8	12245.2	15335.1	16425.7	14225.7
M898T755	1444.77	1524.56	1753.82	759.245	1091.88	1948.8	808.127	871.915	5459.73	4196.94	4580.2	4966.16	6475.58	8280.42	4743.07	8529.11	2095.58	2826.76	2467.68	3308.12	1770.12	1434.95	1608.65	2991.86
M238T607	769.224	527.04	720.903	833.438	607.114	747.44	739.294	684.887	1203.24	2835.59	1247.95	1252.02	1517.41	1286.16	2601.47	3330.5	1100.34	775.175	1228.2	953.846	1784.28	1834.65	784.011	1503.62
M350T768	423.439	590.797	457.479	585.266	836.6	819.479	901.342	842.217	859.607	3358.91	2172.46	229.218	727.574	1059.72	841.661	865.66	1565.5	1323.99	1702.6	1136.76	1437.49	2596.3	1446.13	475.387
M686T655_1	9433.59	7694.95	9310.33	9607.23	8085.88	7213.1	6501.25	6768.57	11332.7	9824.53	10500.8	11028.2	6387.55	9367.61	10071	10207.5	9828.91	9762.8	11112.8	11304.3	10945.9	11594	9092.32	8226.65
M623T456	2358.87	1634.31	1983.55	1575.03	1682.87	2054.92	2192.87	2133.81	3134.79	2917.12	4334.04	3696.85	4090.39	4328.14	3713.24	5436.48	2289.58	2276.79	2441.91	2749.22	3326.13	2118.54	3113.76	3683.66
M220T560	1344.1	1296.7	1590.17	938.926	1393.99	1363.02	1250.57	1409.87	1728.83	1513.95	1569.35	1806.86	1692.09	1749.65	1736.74	1819.46	1632.39	1601.86	1719.96	1533.71	1357.33	1570.45	1633.54	1739.24
M1028T768	568.581	444.614	512.502	435.097	655.14	735.984	500.531	648.643	574.712	379.096	510.776	343.881	423.24	561.64	371.111	471.44	548.323	394.743	341.635	366.471	455.916	416.088	280.401	328.001
M283T761_2	9325.01	9701.57	10513.7	7644.13	6761.53	9435.87	8094.12	7870.14	14010.3	9363.46	10912.5	9235.66	9691.85	10996.2	9318.66	12753.2	11408.9	10080.5	11348.1	10803.4	10321.6	10585.1	9505.5	9716.54
M427T577	2985.78	1566.68	2284.14	2664.08	2077.92	1262.13	2566.13	1974.84	908.308	1157.78	2044.89	1584.51	2013.55	1210.15	968.102	1246.12	1469.22	1073.19	1121.43	1380.13	1041.89	1368.29	1929.04	1543.62
M813T365	8486.98	3357.23	2769.15	4836.48	5357	3597.45	4415.9	3168.19	6529.15	9642.73	5852.1	6260.64	8342.63	2999.87	3723.32	5527.86	8103.19	9769.1	8908.01	3365.3	8578.02	7770.64	7497.2	8645.96
M376T738_2	998.406	1223.35	702.653	1429.17	1452.6	1531.65	1158.99	1183.88	1750.93	1850.13	1484.66	1497.61	1407.13	1945.08	1988.84	1934.65	4153.83	5183.47	4531.65	2141.64	2718.47	1534.25	2018.42	1741.88
M686T739	749.063	578.215	676.84	640.527	822.894	808.786	880.712	905.161	1175.08	921.918	879.731	1036.64	1975.55	945.311	1058.51	1170.56	1541.5	1176.93	1279.47	828.638	1524.12	836.526	884.105	1757.64
M414T568	774.139	559.16	808.523	784.211	899.508	894.431	960.497	825.624	2488.09	2143.17	2472.54	1501.93	2161.59	1356.61	2115.23	2373.33	1298.35	1198.53	2099.81	2311.21	1336.33	1109.72	767.132	1726.86
M217T828	8223.68	9103.51	10871.7	9805.1	10756	9741.12	10039.7	7764.53	10746.5	9943.66	9563.15	11230.8	10835.6	10346.6	12232.6	11477.8	11927.6	10080.8	11956.7	11404.3	11575.3	11702.8	10394.4	10569.2
M401T378	7139.4	5635.76	5994.89	6829.1	5378.56	5857.77	5875.59	6187.32	5512.86	9602.16	6263.97	7627.03	7720.09	8454.08	6812.95	4996.99	6847.35	7007.51	7338.85	6680.33	7270.29	9050.98	7624.1	9878.56
M343T626	6530.32	5636.39	7521.77	7166.64	6079.01	5446.61	7675.96	7743.12	10971.9	9228.16	10587.2	8312.11	10197.5	10766.5	8602.78	9894.16	9863.89	8749.36	11242.1	6889.82	8484.01	7208.62	11435.2	8943.3
M638T827	583.191	1272.14	1627.74	1658.31	1677.4	1540.34	1803.08	768.235	1598.91	2154.53	1737.16	1953.41	2044.75	1515.8	2136.67	1683.69	2162.61	1941.85	2130.98	2165.63	2125.8	2172.86	1760.08	1549.54
M724T360	9191.71	3652.65	4087.95	3105.28	15022.8	14976.1	11960.9	3865.89	16506.7	16779.4	5765.03	6951.84	13453	13789	9233.07	3143.55	13150	19552.5	18970.7	15238.6	18379.1	14304.1	17174.6	10065.3
M782T761_1	2238.41	2043.18	2318.54	2099.68	1799.98	2440.85	1932.42	1907.28	3311.53	2069.26	2712.88	2249.89	2773.9	2270.56	1876.57	4551.4	3437.13	2658.45	3570.21	2130.33	2833.79	2545.93	2237.36	2919.27
M305T413	3870.54	2129.53	3926.49	2572.93	3866.55	2783.45	3766.35	1891.49	650.844	920.491	2428.89	1100.04	1823.76	1666.07	1050.32	710.244	2200	2284.53	1627.51	1641.24	2464.95	1972.24	1963.96	870.767
M616T644	31122.1	30026.7	31246	32097.4	29215	26102.9	24391.1	27676.1	11369.8	30479.3	19623.8	35934.9	33421.7	29736.3	31129.6	17934.6	12614.2	29102.1	13163.4	19999.1	9471.19	19817.6	26650.6	25030.3
M467T73_2	8726.29	8196.81	10489.3	10168.8	9044.86	6606.79	9099.88	6033.25	2412.64	9516.89	8064.06	5721.5	3133.54	5841.37	4059.88	4075.33	3715.38	4697.72	7627.01	3099.13	8235.06	7297.53	3785.96	4741.41
M583T758	392.957	272.655	501.577	269.251	526.656	440.793	325.949	325.176	518.551	642.434	642.88	614.99	633.688	1056.73	818.117	874.122	517.703	725.867	572.885	533.19	474.493	527.205	512.044	466.465
M228T583	1074.86	773.134	969.649	535.378	697.282	1054.02	1016.99	1035.26	509.072	791.175	667.842	780.075	685.595	726.309	403.513	478.25	486.483	348.596	390.533	567.583	595.175	779.073	528.673	846.517
M1101T628_2	2555.38	2965.13	2353.5	2335.07	2029.37	3353.11	2841.13	2768.5	1594.29	1036.4	1285.82	1105.17	3420.28	948.505	1106.67	1455.08	1275.43	1792.77	1583.06	1895.47	2097.56	2843.51	1456.23	1969.16
M1117T827	331.386	524.601	549.709	700.167	340.349	337.076	390.241	406.604	639.559	695.484	621.03	704.511	912.911	439.151	714.949	824.782	827.273	714.854	826.479	703.754	849.877	645.264	506.504	459.211
M817T268	6677.13	12616.1	9442.06	3483.84	8518.85	10646.2	6515.17	8818.73	15326.2	13355.8	17099.3	17245.4	10331.3	15990.6	7142.44	9591.7	12220.4	11910.4	12355.9	11133.8	10987.3	11120.3	16473.5	13346.7
M676T677	996.207	554.133	1012.06	1061.97	1516.48	849.169	716.772	462.299	2205.7	2032.79	1982.38	1772.7	1671.16	1592.6	2242.47	1849.23	1303.16	1262.67	1448.32	2107.58	1038.84	1407.27	1442.58	1756.23
M421T68	9278.07	10015.2	9243.25	5666.18	7838.34	5535.44	10574.6	8422.73	590.879	4906.02	3973.16	5928.89	5622.75	6617.62	5822.86	5670.58	6354.06	4158.71	7433.09	6328.96	5841.7	3873.69	3943.93	5977
M771T389	1195.89	1375.77	1752.97	1916.43	1239.26	1733.75	1340.51	1688.49	2163.79	2643.69	1575.45	1746.4	1681.51	1678.1	2118.54	2164.75	2396.65	2159.19	3321.78	3599.61	1675.37	2412.16	1667.43	2358.37
M576T343	9220.05	8601.25	8682.12	7059.11	8929.69	10836.4	8120.56	9546.16	5667.2	5599.16	8411.42	5985.35	7404.23	9127.03	10579.8	10682.3	4865.21	7226.85	7278.98	6559.37	8632.82	5849.97	8176.62	6201.12
M393T100	24962.5	22664.8	25979.2	26019.5	19079	19257.3	20055.9	27050.1	13958	15339.8	21028.4	20998.3	15915.5	23937.5	18259.5	24379.4	13735.9	11058.6	24686.6	16056.2	11831	14650.2	19588.5	18696.6
M243T461	751.348	634.554	1079.92	881.95	1490.61	562.044	1239.35	799.346	2989.38	1131.85	1514.47	1481.55	2072.07	1644.94	1636.14	2771.57	1492.32	1440.83	2662.77	996.146	1021.23	2423.26	2412.87	2506.58
M416T756	659.222	864.288	1127.27	1013.66	1343.89	988.531	1224.78	1010.68	639.864	912.841	809.837	937.562	1007.36	729.945	770.178	767.44	873.398	731.908	689.916	714.982	697.464	805.816	605.538	863.37
M370T66	5008.99	4773.6	5039.21	4551.32	5143.98	5507.45	3708.31	3143.88	3737.99	4989.12	3395.38	4165.92	2923.22	5998.59	5825.18	7113.72	4561.39	6103.45	5174.72	8602.17	7331.77	6096.9	7137.88	6461.71
M257T761_2	24119.5	20586.5	23962.1	20891.2	19240	25592.1	21475	22296.8	33167.5	21540.3	28077.3	20735.3	24830	26145.3	20476.6	31245.8	27429.1	24390.1	27969.7	24358	27689.8	26750.1	23420.2	23912.1
M1087T755_2	291.467	334.814	444.175	110.045	189.486	540.729	143.749	140.345	2138.06	1177.49	1668.4	2300.56	2542.98	3454.6	610.787	2214.63	549.762	729.735	699.026	1025.99	306.553	330.754	558.337	761.941
M649T203	3946.56	3456.02	3336.58	2404.45	3449.49	2618.23	3640.61	4834.59	3128.08	4950.75	6373.86	4858.59	4613.5	6372.95	4973.01	7174.74	6533.6	4304.1	5445.99	3424.57	5836.36	4384.85	4752.26	4992.51
M381T410	1470.35	2780.35	3266.84	2284.27	3192.64	3263.79	3691.33	3331.19	1394.47	884.136	1225.09	1116.27	1706.21	1539.52	1000.36	1251.48	2545.5	2295.19	2314.6	1726.91	1550.06	1543.46	1640.19	1667.97
M518T416	1232.26	1045.85	1437.9	1217.25	2017.6	2150.61	995.5	1361.04	2275.63	2189.85	1958.42	1847.15	996.776	2486.56	1244.07	1499.97	2917.86	4068.42	2688.63	2483.71	3141.89	2384.2	1051.34	2107.73
M433T390	1503.81	1931.51	2083.12	2945.12	1976.19	1351.88	1193.55	2209.5	2342.32	2899.37	1641.96	2427.6	1139.88	1374.19	2686.82	3316.16	776.724	793.484	1763.15	1296.96	1157.01	1182.74	1130.58	752.884
M1012T129	7413.79	4060.42	8697.11	7771.35	8004.87	8442.15	6584.87	5936.25	8812.07	10950.3	4601.8	9741.19	13818.5	12603	14132.5	2756.72	9115.28	6428.05	10676.6	10680.9	9584.52	10539.2	9586.41	11128.5
M882T371	3843.78	2719.59	3573.62	3326.92	3476	3474.54	3689.46	4207.13	4979.33	3484.3	4979.7	3118.23	4277.25	4782.49	3968.02	3587.09	5045.36	3973.76	4122.08	4541.85	3592.99	4473.16	4065.49	4448.86
M452T60	23675.8	28669.3	26800.8	29130.1	32678.7	28598.4	25379.9	22305.7	35187	39207.7	36553.5	36473.3	27278.1	41589.4	36177.3	34452.7	50116.4	44340.4	48523.6	50028.4	31322.6	28675.8	32109	30596.7
M872T761_2	1388.3	1226.7	1650.44	993.957	1205.09	1542.99	1350.14	1345.75	1684.57	1883.07	2199.31	1119.41	1815.98	1593.07	1128.6	2713.17	1714.48	1829.79	2241.61	1663.2	1986.37	1784.79	1187.57	2397.12
M450T504	816.445	973.703	936.225	1054.57	1068.84	1003.76	973.45	951.84	2214.59	1893	2019.44	1457.48	1716.19	1595.56	1884.65	2329.03	1372.26	1633.1	1110.12	1172.07	1495.36	1058.26	949.484	1532.6
M115T779	1468.39	1153.52	1202.56	576.954	898.554	1443.3	1504.6	1397.3	2053.52	1499.61	2255.13	1792.98	1736.44	2314.22	1707.98	2372.76	2269.22	1557.64	1912.15	1396.71	1762.22	1824	1602.39	1481.89
M941T588	900.453	789.002	879.569	921.197	1935.19	682.88	1591.77	627.001	458.141	384.754	312.916	306.256	278.066	475.649	497.968	287.674	429.323	492.025	286.622	490.949	558.323	572.056	481.443	426.126
M304T726	3167.81	2681.25	2589.03	2194.08	2474.95	3468.27	2642.03	2633.91	3365.69	2893.3	3188.97	2720.83	1829.2	3165.49	3974.75	3274.41	2632.98	4227.45	2852.29	3825.35	3476.42	4193.03	3547.67	4100.94
M853T827	405.987	478.886	550.925	608.779	599.676	664.085	447.802	412.462	459.347	949.278	593.229	726.272	715.199	734.989	492.858	592.3	771.132	717.587	815.137	651.123	945.481	692.732	627.194	516.526
M589T57	24785.5	13260.3	28215.4	22035.1	30087.8	20081.7	22044.9	31059.5	12732.8	17417.7	14223.4	17792	15842.2	15084.4	14397.4	12671.1	13766.7	16549.7	20721.6	16634.4	16565.6	16793.8	16536.4	12788.1
M448T497	964.593	885.979	1222.39	1067.18	1217.02	1006.61	1115.56	1407.04	2167.61	1912.8	2228.91	2437.04	2158.29	2428.37	2287.59	3010.62	1685.15	1206.36	1313.15	1213.38	1359.21	1428.85	1408.47	1445.81
M829T785	1583.25	2051.29	2454.18	1848.76	1484.43	1922.71	2683.15	1747.16	3084.44	2485.51	2843.31	2233.96	2892.79	2744.61	1557.43	4232.79	2438.31	3051.12	2812.94	2914.24	3693.63	2517.3	1818.28	3339
M995T785	9641.36	10941.5	13535.9	9655.59	8240.76	12146	12722.6	9290.54	18544	14028	13885.4	14935.9	14388.7	14818	10529.2	20601.5	13782.7	15186.8	14563.4	14892.5	16612.7	13301.9	9510.1	15649.4
M903T768	1025.06	1098.97	1271.68	1204.14	1089.41	1340.26	1304.93	1317.11	1296.95	1188.26	1020.65	1476.42	1024.31	1410.46	1113.47	1148.4	1196.07	996.374	825.626	875.369	1033.63	803.87	814.801	1179.49
M677T463	377.086	348.386	354.549	330.171	471.637	464.546	439.607	302.882	506.995	597.884	584.258	526.972	716.805	677.034	578.228	863.339	451.229	389.854	582.33	563.281	638.172	464.462	522.115	761.015
M172T726_2	666496	618513	648444	503739	562220	623578	592118	672835	734707	655806	729194	666726	744957	740282	776431	773344	691499	729363	687225	616713	770286	700281	669110	720193
M484T380	1652.68	1593.88	1321.69	1366.81	1299.23	1638.76	1156.28	1605.31	2269.05	1253.19	1579.97	903.365	1767.73	1230.96	729.104	2195.45	1756.8	2298.51	2284.96	2076.39	1159.28	1871.23	2297.36	2004.16
M365T95	4431.52	2605.07	3020.89	2042.52	2977.8	3068.97	3217.98	5434	1099.75	1806.88	1292.56	2418.07	966.237	2893.73	3981.26	6619.54	2550.11	1929.43	2065.14	2629.08	1344.65	815.491	1627.48	2031.12
M366T726	7341.39	8380.43	8844.85	6742.17	8546.33	10105.8	10042.6	10706.2	12069.8	11275	13093.6	11411.8	12186.7	11838.8	15879.9	12491.5	13328.2	9715.43	10809.2	9562.74	12911.5	10891.4	10314.2	13248.1
M228T621	648.258	902.113	1195.16	508.931	829.039	810.16	615.444	734.184	2457.95	1269.07	1845.45	927.291	2072.12	1077.67	2134.02	1560.33	2441.3	1310.45	853.646	924.492	2094.99	1825.77	982.944	1965.95
M215T615	1097.01	806.302	1064.27	905.981	635.864	1048.17	842.776	760.801	565.098	562.445	601.84	531.699	614.521	526.753	525.804	603.444	565.939	852.793	722.459	640.439	672.736	690.844	616.705	623.193
M1184T56	2029.89	1101.66	3093.33	2272.28	2629.62	1626.9	3602.92	3458.12	1397.78	1874.2	1498.35	1633.04	1851.41	1334.89	1620.86	784.962	1089.71	1210.41	1560.25	1131.42	1638.1	1310.02	1671.82	1468.27
M862T760	859.875	594.347	669.628	399.675	643.298	666.147	363.633	548.244	2169.5	849.029	2431.13	1377.7	1535.53	1675.17	1011.06	3593.97	1077.97	1014.78	1858.58	1129.13	933.011	790.802	612.854	1137.71
M696T385	665.476	90.8166	637.206	642.076	415.07	540.933	356.998	575.3	958.687	1545.25	4434.53	1445.01	1313.03	1488.14	2455.17	1936.89	673.74	842.544	1537.14	835.76	738.652	679.926	851.409	1301.58
M518T423	1380.14	856.108	976.449	1029.59	1161.74	966.99	1114.43	1258.89	1400.07	1423.04	1434.23	1467.55	1144.66	1526.08	1148.69	1935.27	1658.02	1927.49	2214.82	1891.17	1381.21	1203.32	1592.44	1018.43
M761T738	1473.44	1552.62	1635.04	1697.54	1461.16	2158.55	2067.22	1879.99	2559.33	2097.33	2557.67	2001.24	2027.17	2391.06	2457.42	3276.87	2352.11	1999.2	2246.4	2152.08	2361.04	1775.33	2226.73	1999.26
M830T577	3631.64	3483.46	1490.53	3555.74	3982.56	3756.78	4835.72	3658.72	2289.94	2246.32	1697.44	1287.83	1436.42	1856.04	2524.36	1677.67	174.329	2681.53	2374.63	2021.52	2815.34	1088.66	2334.71	2481.62
M649T833	795.81	834.865	720.131	781.379	683.029	793.84	918.232	1147.98	401.606	835.036	653.947	653.668	468.572	651.619	539.796	538.959	470.63	703.273	508.273	639.315	761.024	554.604	725.621	606.694
M621T827	2123.48	2158.96	3285.86	2335.77	2448.22	2075.33	1848.91	1586.61	2338.86	2955.4	2433.28	3124.75	2842.53	3055.29	3006.34	3054.63	3034.7	2861.34	2880.08	3344.97	3140.64	2880.08	2952.21	2318.17
M295T599	7761.7	2619.33	2851.17	3095.35	5122.89	5734.75	2699.21	2405.73	1585.08	1463.43	1372.37	1264.76	1239.17	1546.69	1484.85	1023.4	1554.37	1525.48	1865.55	1933.72	1715.85	1921.93	1505.34	1651.92
M488T303_1	845652	934157	917134	874649	970096	912184	968016	894178	1.0669e+06	924824	1.2607e+06	943565	1.07217e+06	1.00535e+06	927620	1.01215e+06	914672	1.05454e+06	1.05168e+06	1.08191e+06	914453	982481	1.12501e+06	1.02331e+06
M435T68	36218.5	31171.6	53801.6	32898.7	37941.9	22837.6	37505.6	24313.5	19822.7	19797.8	19160.3	21835.7	21216	16862.2	22908.9	18500.6	24059.1	22308.9	26102.2	22035.2	18350.7	19106.5	22104.9	26844.7
M193T728	21950.1	26194.5	22094.8	23549	24678.2	24839.6	22542	25028.7	33558.6	22940.6	31562.5	27645	31952.7	24793.6	27085.7	29983.9	25522.4	23076.7	30961.4	28120.3	29436.8	30519.2	24890.2	30985.2
M372T791	747.982	690.864	862.634	573.733	678.275	732.913	945.975	627.218	1131.54	608.205	1161.32	847.939	910.644	853.681	834.219	1196.07	1155.29	1053	1046.23	1040.87	1085.06	856.248	717.196	791.435
M135T744	11098.2	8673.3	9820.93	8092.34	7710.59	9723.47	8120.38	8939.55	8120.26	7825.61	7626.77	6938.06	7911.85	8974.46	7594.47	8102.81	8176.35	7568.99	6830.73	7038.44	7335.66	7160.91	6775.14	8747.93
M409T677	12014.9	11177.8	11930	12907.9	12570.8	12736.3	12148.1	10937.4	15813.2	14549.6	15371.5	13036.2	7559.25	14914.7	14664	14232	12938	14992.2	13637.2	15162.8	13481.3	16251.3	11873.1	13119.4
M154T779	5252.13	4537.86	3867.22	4111	4011.06	4205.39	3185.95	3553.02	6755.22	5034.73	5647.87	8766.61	7234.81	5323.53	5287.32	5090.26	4789.49	4249.86	5078.41	5247.1	5141.46	5289.98	4713.33	4944.02
M80T828	4012.02	3937.68	4837.94	4094.93	968.025	3438.55	4780.36	3968.15	4910.08	5909.2	4763.08	5629.78	4250.92	4810.39	5979.32	4279.65	6519.91	4878.54	5314.8	4548.81	6066.65	5160.59	5454.29	5074.39
M434T538	1581.34	1454.54	2419.37	2097.81	2048.16	1490.1	1864.53	3168.1	3902.08	3666.94	3523.79	3413.72	3176.81	3629.2	3243.04	7031.4	2866.97	2611.12	2923.73	2186.03	3021.97	2826.82	2630.88	3172.53
M519T303	11626.7	11644.8	12433.3	9941.82	11225.3	12808	9545.69	12872.1	9861.65	11672	8148.65	9335.95	8360.74	9181.62	11831.8	8711.82	7812.95	8126.62	9892.42	8505.93	12922.3	8772.46	7939.9	6270.3
M450T593	6515.86	3416.39	6521.95	6083.18	6893.67	5531.95	6883.34	4738.06	4628.69	5265.68	5237.15	3271.26	4825.33	5560.96	2626.14	4611.05	4808.72	3807.36	4641.71	4596.75	4085.28	3721.45	4246.1	4595.52
M419T63_1	4930.02	4481.58	6176.75	4684.92	6703.97	5156.16	3880.27	4601.59	8603.38	6865.75	8853.9	6916.77	6099.84	11197.1	7568.06	12790	8650.36	7975.37	7750.27	6762.61	7096.88	5453.13	4642.42	9017.77
M229T710	1632.34	1240.41	1108.16	1915.11	777.178	1204.92	1655.96	1404.77	1620.19	1587.51	1692.28	1731.21	1836.07	1658.14	1591.48	1654.11	1341.35	1872.13	2527.99	1796.59	1907.11	2433.9	1852.62	2128.55
M955T761_2	715.243	499.91	912.752	796.165	580.876	1224.88	750.018	742.928	1388.72	667.716	741.152	621.423	1132.19	1313.97	842.925	1977.35	1576.62	1450.28	1450.96	1370.44	1164.88	973.342	791.338	901.133
M326T727	3348.11	3038.55	3131.95	2935.13	4263.72	4011.61	3441.69	3658.08	2328.4	2879.92	3173.7	3734.71	4472.84	3840.57	3871.67	3684.81	4368.73	4004	5776.3	4237.71	6475.12	4508.86	3975.53	4204.2
M987T578	4751.5	3827.14	5181.8	2527.16	3205.42	4574.79	3685.64	3529.41	2325.4	2398.6	2429.6	1915.73	2402.78	1853.76	2274.24	1740.72	2772.73	2611.8	2838.21	2870.52	2299.87	3564.69	2531.78	2857.26
M346T93	3341.04	3162.77	3351.95	3989.41	3243.65	3063.85	3020.47	4095.55	2979.71	2781.31	3945.21	3469.87	2961.38	3746.47	4244.67	3629.39	2331.04	2138.25	2404.17	3399.48	2607.39	2902.66	3297.25	2187.97
M713T761	8543.4	7919.98	8595.69	7274.3	7098.8	8341.09	6803.22	8001.21	12087.3	8013.25	9492.65	8936.27	7850.32	9946.42	7015.06	9893.81	9257.34	9827.4	10291.6	8308.37	9614.76	8049.96	8015.75	9833.89
M143T756	1295.39	1522.67	1323.35	1865.39	1252.07	1522.35	1326.69	911.539	2458.11	4438.55	4633	2905.13	1938.51	2675.57	1820.1	2692.4	3434	2635.74	1939.49	2580.59	1708.48	2601.96	1200.5	1928.99
M356T677	678.43	1240.11	1077.45	1110.83	1495.52	1091.66	632.386	1155.32	2256.29	1619.6	1952.78	1465.33	1156	1477.76	1845.62	2461.03	1066.61	1686.18	1513.09	2017.73	1815.07	1267.07	1380.3	2160.03
M900T426	746.113	709.474	1072.1	686.497	906.568	849.122	687.976	577.716	1424.49	1189.09	1242.54	1071.79	1398.19	1212.03	1548.34	848.634	1436.11	1012.06	968.387	753.541	1048.03	1237.83	1097.13	1581.01
M1112T324_1	11539.1	10940.5	12407.5	9790.21	11093.9	10170.2	10941.7	17837.8	18502.1	17862.8	22419	21535.8	17395.8	20393.7	16634.8	31352.6	15872.8	16444.3	14989.2	15198.4	14208.7	14537.7	13764.8	14932
M590T343	3892.23	4486.23	4372.58	3575.31	3852.95	4844.67	3218.02	4430.42	3161.35	3056.51	3376.48	3040.62	3531.82	3370.56	3866.44	5069.44	2012.55	3239.85	3440.48	3427.31	3945.31	3215.81	3254.41	2852.47
M577T763	978.641	976.22	679.76	954.811	677.488	863.187	629.049	424.033	1436.85	1330.84	1398.36	646.646	1462.36	1772.95	1384.53	1776.68	1911.91	1049.47	1910.62	1096.92	1927.74	1409.21	505.624	1513.05
M822T262	1697.06	2346.41	3405.62	2692.2	3343.46	1881.22	2885.77	2042.02	4365.26	3688.78	2196.83	5391	4905.46	3642.42	4747.96	3222.28	3003.11	3106.88	3721.76	4528.31	2762.27	4827.32	4187.44	3467.35
M487T125	8446.78	8652.13	6435.95	4186.68	4965.57	7917.65	3245.19	5258.75	1420.68	3697.93	3336.68	5353.18	5102.18	8900.19	4898.96	6217.15	2651	3806.68	4297.85	1109.61	1491.35	2680.35	3501.51	5768.54
M277T74	23952.3	22672.5	25380.3	12260.4	11031.2	15643.4	19071.3	15926	14498.4	7219.72	9234.23	14016	5531.13	12808.1	9983.61	15214.5	13206.3	10936.8	15256.9	11080.7	5378.42	6865.14	8409.35	14352
M519T73_3	3944.89	4592.92	3107.51	1329.24	2101.63	1694.53	1988.39	2482.4	4355.25	4867.7	2818.15	2973.39	2408.35	3324.89	3446.3	4178.86	3526.86	6043	4560.45	3916.78	4252.06	3438.05	4181.26	4399.25
M544T555	1016.83	1045.36	975.785	864.51	1081.72	975.205	1053.23	606.992	440.284	529.88	416.672	292.745	476.772	439.014	313.798	828.159	799.575	986.12	479.604	796.579	664.308	393.38	488.042	662.469
M723T650	2658.51	1823.19	2789.03	2339.95	2631.48	2912.83	2560.05	2567.42	1953.86	1780.4	2114.9	1753.82	5984.06	2049.21	1550.59	2349.17	1507.87	2194.17	2186.3	1297.45	2587.02	1928.47	1350.92	1966.56
M265T648	1462.98	1815.39	1716.24	1434.83	1447.21	2040.06	1480.68	684.727	710.403	539.931	643.079	1359.28	1513.65	1650.75	1229.26	1129.73	1332.14	808.686	761.474	807.63	783.525	844.333	728.898	1459.78
M589T304	4651.78	5343.82	5289.22	4080.04	5465.67	3790.09	3977.69	4191.13	2827.14	1797.37	3777.95	2474.44	2830.74	2797.02	4230.38	4775.89	1771.54	3025.12	3877.62	2797.05	5238.03	2155.81	3322.03	2778.77
M578T343	26588	26456.6	29228.6	23751.2	29828	34577.5	27172.5	32322.4	25207.8	24866.2	30937.7	27771	34653	31656.6	34371.3	34394.7	17778.4	24304.8	25344.3	24824.4	26770.9	20605.7	25119.7	22699.6
M525T761	11440.7	11736.2	15366.9	10279.6	9964.38	17304.4	14271	12848.9	20462.1	16720.9	23852	13302.9	22684.2	16350.3	15958.6	22443.1	21206.3	17690.6	18800	15176.2	19140.2	16369.3	12316.8	17175.2
M687T759	14965.4	14364.1	15094.3	9314.62	7565.55	16372.8	6648.46	7723.91	35685.8	24082.7	33992.9	26543.3	36930.6	39216.4	22811	60975.5	15434.9	18260.7	19177.4	21664.5	15678.6	16139.6	12332.4	20600.7
M610T381_2	899.455	1410.27	1296.27	1088.92	1702.3	2374.27	1102.62	1449.39	3011.39	3164.29	2514.13	3589.42	3558.66	1805.87	2217.29	2311.23	1568.96	2549.93	1832.29	2102.91	3530.64	3486.63	1839.92	2565.14
M269T838	693.222	607.704	906.073	817.38	468.765	828.813	870.358	756.321	1164.89	759.084	1155.32	657.437	1027.53	918.714	801.582	1026.34	1867.95	1402.32	1285.54	1294.2	947.294	821.844	857.592	1005.06
M840T787	896.592	701.202	523.8	719.813	750.998	689.41	592.366	842.443	959.165	740.061	792.202	1198.32	794.705	747.964	790.916	805.341	807.603	846.939	793.743	882.08	970.125	849.602	874.964	967.911
M638T755	358.918	430.606	732.704	318.516	268.737	660.128	392.532	436.483	974.946	1201.36	1093	873.084	872.587	843.78	1001.58	1237.42	662.172	816.731	742.921	778.624	595.745	584.788	600.829	1180.82
M468T498	983.052	604.243	747.787	1020.63	905.526	1031.12	893.891	639.653	1626.17	1072.22	1738.7	900.796	1191.78	1534.88	1139.54	1801.16	1502.69	2035.19	1210.34	1075.26	1041.51	1161.53	940.335	1526.81
M554T343	117194	121805	116169	109075	112884	144781	113636	124640	106796	102828	138428	110712	131834	124002	130538	148070	66660.6	105638	103154	99336.1	116026	91268.6	108892	97385.6
M679T565	2730.58	2365.88	2036.5	1836	1957.93	2803.3	2349.79	2512.76	1383.52	835.324	1082.18	793.71	1130.07	962.064	772.589	1092.12	2146.7	1644.24	1760.3	1368.4	2318.73	1657.99	1732.98	1647.47
M667T624	454.272	167.565	556.419	534.186	793.825	297.174	635.271	654.339	3382.73	4325.54	4834.47	2988.63	5431.52	6567.91	4192.42	5162.12	1543.24	962.575	3136.29	1055.39	1013.58	951.552	950.212	1658.41
M423T63	3307.53	2285.52	2062.76	3536.83	3541.85	4296.05	1607	3758.25	1981.19	2598.06	2207.36	3206.1	1980.26	495.2	806.967	3075.89	1376.01	2319.38	2175.53	1594.02	799.551	1495.45	2813.09	1232.55
M327T761	14190.3	13291.2	13048.2	12166.2	9932.64	14506.1	12298.8	12526.3	17781.4	13028.2	17521.7	13250.2	14727.2	15324.6	12809.3	19346.8	16304.3	15361.2	16811.3	15084.2	15257.8	14358.8	11981	15514.5
M1113T263	26187.8	11865	17770.5	23864.8	12791	14363.5	13869.4	27607.5	12064.5	11683.7	10841	9831.51	13368.4	15425.8	12531.8	16165.9	11677.1	9389.4	10343.1	10683.5	11808.9	12265.3	11865.6	10837.9
M570T367	24586.5	31542.4	24907.2	20921.7	2211.44	14052.4	31371.6	23648.8	43944.6	64377.2	24164.2	44327.5	62183.8	44327.3	45041.4	45100.7	44999.1	47970.7	47555.8	16711.7	44237.7	42680	45622.6	24158.9
M377T382_2	4089.11	2980.65	3836.74	2537.58	1971.26	4338.99	2316.28	1816.47	4668.65	3007.99	6296.95	2313.53	3948	2909.39	3513.93	5120.27	3864.09	4645.6	5570.55	4096.46	3908.15	4989.1	4442.3	3422.64
M819T828	318.227	349.876	264.314	327.495	370.146	436.382	302.035	181.21	388.263	329.116	490.078	619.132	364.665	541.014	527.824	645.312	480.103	509.48	440.114	412.14	543.741	655.678	383.617	312.84
M1123T577	3701.06	3110.55	2381.1	2613.58	3180.8	1089.75	3170.74	2548.8	1677.29	1710.34	1413.53	1157.6	932.552	1581.97	1923.46	1293.5	1751.04	1737.08	1802.84	1754.58	965.292	2112.89	1763.53	2030.74
M519T713	723.344	495.501	520.812	463.744	393.847	469.071	326.648	599.668	510.886	717.843	656.142	409.882	986.809	657.135	442.645	680.45	740.196	571.365	649.872	754.552	759.195	640.248	643.328	562.099
M504T461	2502.4	3567.51	2748.12	2373.9	3251.87	3229.93	4383.7	3654.95	6532.38	3691.86	4240.97	2845.22	2635.55	3618.36	2795.21	3152.06	5846.49	5642.35	4873.21	7424.46	7225.37	3421.69	4225.67	3091.15
M519T412	5131.93	4391.51	5194.9	3677.9	3465.44	5500.56	6244.67	4216.75	1355.75	2823.26	1879.21	2025.86	632.685	1094.89	1677.19	2262.2	3595.87	3086.36	5231.49	2975.82	3322.44	2009.23	2543.38	2630.29
M395T408	2799.46	3317.64	3918.39	4127.44	4286.75	3270.61	3323.86	4234.1	4158.85	2759.39	2152.38	3579.19	3801.23	2299.18	1737.32	6046.05	3575.35	2020.97	2621.81	1742.39	3220.12	2267	3456.95	2285.19
M340T577	3060.9	1326.65	2473.36	2233.66	2328.24	1582.83	3498.47	2128.85	1457.78	384.845	1452.75	929.401	1395.9	1303.18	1188.72	550.46	1518.23	1259.19	1126.69	1918.99	1786.83	836.413	1252.49	1632.17
M651T62	10921.9	15457.6	10627.9	19409.9	14252.7	12724.5	8710.46	11445.1	8119.6	10923.3	7050.4	3908.97	15514.2	8635.52	12382.5	8470.57	6917.94	6915.11	13704.1	10888.3	3620.64	6749.32	6360.3	6304.68
M966T827	626.432	601.136	496.272	695.064	662.958	602.073	524.132	492.64	515.034	869.007	706.972	770.345	1034.07	557.315	587.29	1009.48	752.281	824.749	830.718	1119.08	872.866	785.509	672.77	532.339
M759T677	14943.3	14133.8	11139	11518.1	13168.3	16297	15820.6	12233.6	18071.5	13218.8	18378.5	13234.4	17018.3	21552.6	17096.3	18584.7	15732.6	16927.4	18299.9	17772.6	13431.6	17502.7	15798.6	16437.1
M890T253	5569.37	10037.6	12756.7	6781.42	7783.32	6259.52	7292.89	7221	11113.4	11628.2	13298.8	9014.68	9360.07	13239.4	12985.7	13200.2	12713.9	9525.26	14680.9	11056.8	11806.3	7645.04	13027.2	12340.6
M735T640	2909.74	2664.62	2450.24	1952.6	3464.25	1807.18	2363.68	3036.4	1757.29	1526.89	1822.91	818.839	1400.7	969.664	2344.1	1468.95	1992.33	2094.58	2121.22	2002.68	2050.83	1341.55	1109.82	1835.59
M667T286	7659.94	6873.43	4764.29	5679.12	4539.61	5768.11	4060.51	5492.91	5698.21	3638.99	3144.26	4488.79	5611.48	1756.88	2661.44	4750.35	2667.18	3529.07	2447.3	3999.23	3914.42	5912.78	3781.19	4109.71
M144T455	1952.84	3685.08	5851.99	4788.69	3444.26	4399.65	3086.99	3314.06	7924.57	10269	10280.9	8995.07	8454.83	7303.32	8350.39	9552.55	6586.75	9413.43	5643.29	4730.94	5298.8	4766.21	8922.25	12474.8
M259T904	7633.44	5736.56	7408.41	4742.36	5620.52	7092.29	3817.59	6026.79	10126.7	7329.83	11901.7	7995.63	8868.32	10100.6	8685.54	12672.9	10425.6	8918.58	10108.6	7538.15	8391.95	7060.58	6266.63	7342.18
M279T389	4347.44	5953.01	4043.45	4705.04	4331.11	6107.99	7120.33	5813.87	4180.06	7044.96	7701.67	6251.07	7633.17	5888.91	5403.77	8432.98	8855.13	9038.54	7390.42	9046.62	9986.64	6457.84	6736.63	4344.22
M1122T337	412.704	1405.39	1550.05	705.427	1536.9	2520.16	805.098	2803.11	3020.49	3517.51	4674.54	4894.62	3742.72	3694.73	4303.48	6185.16	866.402	2710.51	2995.78	2775.28	4006.71	3119.58	3237.57	3184.63
M402T379	5914.38	5205.58	4733.2	4161.68	3322.41	5187.13	5424.5	5265.83	3704.05	6961.16	4907.95	3542.51	5588.76	6479.68	4400.82	9765.59	5049.86	5293.63	5863.93	7261.83	5826.34	7194.79	6633.25	7865.77
M310T94	830.241	1433.58	791.68	1036.85	1359.91	1319	1091.16	933.017	3640.2	1347.17	1057.88	2057.01	2043.44	1613.57	794.077	1852.69	2159.54	989.033	1474.75	1751.95	2062.12	2168.87	1417.83	1306.14
M665T184	70095.9	59375.2	62346.8	38389.9	51640.9	67769.6	52699.9	70593	76838	80036.6	85287.2	81396.8	49019.7	84589	56826.3	58232.3	74068	97415	73500.6	57819.5	120881	83252.2	99009.7	72631.9
M691T577	5194.93	4816.45	5086.01	5723.42	3164.5	5367.6	5658.69	4037.61	2662.34	2913.36	2909.94	2840.05	2600.37	3044.23	3324.7	2972.44	2276.09	3785.15	3317.21	1291.27	3714.2	4692.3	3399.39	4099.38
M746T656	1345.13	983.882	1244.23	1168.35	1418.69	1324.26	1202.13	1237.01	2080.76	2311.59	2462.19	2187.05	1632.44	2099.4	2392.99	2238.57	1926.93	1881.44	1993.81	1555.11	1622.61	1761.03	836.94	2027.95
M759T403	1756.19	1774.03	5032.9	1974.28	7311.33	4423.54	3223.18	7482.76	8434.09	12473	17831.6	12409.9	7985.88	11803.7	8075.28	19935.1	5220.79	7827.65	7522.43	9503.94	8264.74	5195.89	8266.17	6448.16
M413T69	38940.1	56846.4	56277.8	39723.2	56819.9	30364.1	50396.6	35620.2	32819.1	25433.1	21943.7	29111.3	28326.3	28236.2	37020.4	35109.6	27937.1	38480.5	35086.4	39878.2	30354.5	31347.9	29724.2	27089.1
M522T656	12746.9	12518.1	14139.2	11635.3	11717.9	10655	10975.2	11414.8	14326	13210.6	14674.5	15585	13741.6	14130.1	13615.2	14798.6	11681.7	14035.3	14162.8	14969.7	13287.8	14408.2	13353.5	13344.3
M648T761	630.563	611.237	606.417	642.265	402.484	257.413	797.935	597.31	642.23	395.79	663.227	376.69	506.537	607.012	283.574	842.703	850.373	715.49	1225.7	1146.61	1069.58	637.158	542.94	1145.42
M241T770	17458.7	12386.5	12168.3	14977	14515.5	18869.1	18568.8	13660.5	11925.6	14230.4	14071.6	18730.4	12952.1	15409	13944	17146	19248.8	16015.3	21084.6	17390.9	20854.6	21548	17669.8	18614.6
M203T812	933.434	733.231	746.864	674.93	737.495	853.538	1091.6	744.202	2343.02	2391.27	2316.13	1529.74	2496.36	2348.88	2135.19	1990.06	1140.67	747.592	1216.13	1027.28	1170.02	960.003	956.329	1192.23
M361T649	10167.4	5932.11	5059.76	3339.83	7146.28	5659.61	12101.7	5955.26	4273.34	1331.35	5901.64	2257.21	6411.37	1702.44	3016.23	3755.76	3693.16	4398.37	2908.06	2960.63	4341.49	3655.26	2434.37	4473.07
M560T379	2716.45	2114.31	2085.72	1876.28	1675.35	2049.63	1682.77	1567.76	2666.25	3748.71	2328.02	2451.53	2964.42	2656.14	2525.83	2051.61	2422.73	2617.73	3850.53	3578.35	3278.43	2533.17	2255.15	2017.65
M364T392	4981.39	3263.91	4784.41	3257.6	2668.63	3069.79	2822.53	2379.14	2357.88	2111.64	1927.89	1644.3	2219.19	2777.91	2267.91	2330.39	1771.19	1950.12	3022.87	2013.82	2236.68	2149.72	2507.75	2300.83
M934T578_1	3685.74	1580.46	3252.88	3319.2	3377.37	3271.8	1909.89	2954.06	1036.61	865.158	1463.91	1270.91	1283.52	949.166	843.511	1399.86	2486.14	1052.29	1729.73	2030.5	2318.75	2229.02	1618.94	1982.2
M291T696	1521.88	1443.55	1052.57	1399.43	1149.89	1646.85	1512.97	1394.08	311.262	742.236	953.445	901.653	869.377	710.455	1158.76	546.847	1294.53	913.418	907.989	1258.64	1231.89	827.988	1021.65	1229.24
M700T758	2086.94	2237.57	1912.85	2600.04	1632.26	2061.06	2040.46	1911.03	2722.61	3064.21	612.748	3643.26	2385.35	3182.35	2841.27	2675.62	4654.85	3601.59	7285.42	1654.2	3811.54	4234.44	3059.51	3014.79
M482T622	715.153	883.38	1346.16	844.934	1292.05	909.928	1187.53	1268.41	2707.6	1926.14	2431.46	2170.62	2650.04	2642.6	2832.25	1876.39	4294.05	1309.97	2120.63	1216.4	1838.01	1767.04	2156.22	3097.14
M129T93	25447.5	8518.71	13807.4	13171.9	11200	4501.61	11505.4	24928.6	34308	23551.5	29778.6	32197.8	33976.5	34495.1	39389.7	30189	42738.3	18854	34671.7	39196.8	17317.5	20249	22654	27170.3
M102T768	10217	8618.64	10744.9	11161.6	11013.5	11391.1	10822.5	10173.8	9254.65	9154.45	9986.83	9224.52	10726.4	10005.9	9146.59	10680.8	9528.98	9358.16	9381.79	8684.44	10370.4	9368.34	8257.21	9575.62
M729T63_2	8705.47	6391.84	7603.51	8814.87	9562.46	10556.9	8690.17	7954.76	6586.26	4501.25	6201.78	4047.32	6332.16	6172.25	7939.29	6660.54	7241.88	7085.92	7390.2	3563.22	7333.28	7759.57	5476.74	4491.98
M231T380	6273.12	5854.07	5432.01	4742.58	4913.76	5815.95	5694.33	5101.69	6542.58	4787.17	6559.64	4827.48	6443.11	5780.25	5277.44	6263.34	5932	6244.75	7180.44	5634.18	9417.73	7719.68	8247.03	6129.34
M582T360	5714.57	4341.47	4948.1	2773.37	4310.24	4999.81	1577.31	2116.22	9265.85	3110.97	8255.01	5291.29	3215.34	6891.15	9041.84	3098.64	6184.12	7019.82	6462.18	5922.74	6934.05	5680.27	3170.45	6784.06
M1001T632	5642.98	5263.08	6322.7	3485.16	3636.69	4287.21	5540.4	5141.32	3318.8	2371.89	2157.98	3746.6	3901.27	2236.92	1924.33	3959.05	3694.59	4320.98	3400.77	3125.25	4502.52	3667.64	3394.16	3114.61
M207T709	724.307	706.963	785.357	601.344	632.368	757.094	664.905	673.233	862.544	798.974	996.272	1140.96	879.053	639.915	648.11	1052.61	743.309	877.152	811.275	942.874	843.145	1088.38	669.53	1171.18
M504T343	6016.64	5970.36	6947.83	5593.49	5823.44	6888.88	5046.18	6635.03	4790.41	5441.63	6738.98	5487.06	7883.43	6315.96	6401.74	7940.81	3824.38	5169.59	5674.36	4650.21	5732.43	3881.32	5890.15	4776.75
M264T71	4517.69	3966.29	3010.43	4315.42	2986.8	4298.3	2904.33	4897.71	5862.45	5944.98	4517.25	5757.58	5352.1	5433.68	4996.52	4620.75	5761.89	4714.74	4973.6	6154.33	4737.34	6077.94	4561.95	3895.08
M699T62_1	20380.8	16821.3	17897.5	17822	20418.1	18580.8	15282.1	16083.6	15704.8	13883	17223.5	14044.5	11859.7	16072.9	15384.3	12969.3	15800.5	13191.7	17517.5	13248.8	14180.2	16401.7	15787.7	15721.4
M679T459	401.965	361.369	518.085	310.428	315.801	429.583	550.851	343.73	710.82	902.283	763.407	845.889	1010.84	1168.71	1095.21	1071.31	477.307	547.627	614.237	498.74	949.966	460.338	606.605	803.846
M436T500	537.85	487.013	832.659	524.443	645.901	578.398	562.65	1098.53	1100.93	1208.57	1628.5	1566.93	1527.85	1476.82	1524.55	2216.88	982.576	843.67	810.094	959.788	774.426	899.341	1074.14	962.473
M580T894	1110.23	1752.41	1230.75	1468.75	1000.98	699.568	563.451	1561.13	3019.72	3061.93	2659.81	3787.86	3568.68	3061.1	2341.78	4757.69	1393.07	1730.47	1822.37	1709.73	1308.08	2346.56	2934.93	2113.09
M731T579	2534.41	5284.56	5408.25	4143.63	2354.9	4684.35	4371.21	3532.74	2430.42	1829.59	995.176	1839.05	2325.35	1979.17	2004.07	3046.46	2555.24	2046.24	2760.3	3070.86	2814.44	2272.01	3240.64	2783.89
M560T760	6758.33	5539.77	4385.81	4825.13	5335.75	7053.53	5115.1	5214.82	8831.68	7265.74	8569.94	5883.37	7243.59	8784.23	5941.42	8631.59	6778.58	6678.36	6987.31	6184.85	6971.45	6812.22	6002.1	6548.96
M516T567	18267.5	14396.2	12797.4	11949.5	12552.6	16866.1	14831.8	14983.8	9687.06	7521.88	8449.42	6619.08	8081.28	7680.97	7926.75	9016.68	13873.4	11078.1	12184.6	10124.6	12612.9	11753.4	11585.6	11871.6
M193T234	8534.02	11577.5	8161.6	8651.32	11541.5	9820.34	8237.66	9635.86	23129.6	11478.6	12984.9	14593	18602.8	11484.8	13441.5	17729.8	13014	14127	9389.11	12549.7	12481.8	13575.8	9321.37	16996
M747T645	5010.49	5265.92	4840.45	5255.93	6031.88	2564.41	4448.11	2708.17	2500.22	2471.88	2196.88	660.517	2364.96	850.637	2791.44	1116.59	1945.34	3508.98	2671.54	3423.77	2664.57	3810.74	3398.94	2182.46
M632T744	766.379	714.509	967.14	622.447	794.655	878.671	583.627	682.161	2248.5	1162.75	1469.83	1745.1	1755.28	2145.59	1498.78	2566.72	1036.63	1016.58	1095.39	1333.23	937.435	783.024	761.761	1431.67
M665T315	2456.91	2134.83	2933.86	2280.15	3148.29	2668.5	2840.12	2686.64	1932.17	3183.89	1677.38	2769.77	1677.34	2509.49	2319.79	2605.17	2287.89	2456.12	2137.44	2581.35	1943.82	1681.01	1609.54	2180
M243T364	3175.62	1765.82	3653.68	1845.22	2531.1	2520.54	2487.24	2206.3	1514.45	1117.07	1591.54	1076.21	1614.42	1786.59	1498.02	1326.9	1729.42	1537.35	2398.4	1626.91	1641.37	1904.57	1329.67	1762.48
M725T367	7173.54	2244.85	4556.62	4332.94	5647.94	4567.29	3834.4	3822.07	16416.1	4780.47	8578.94	4016.84	18922.3	3645.97	14159.9	7615.35	10874.9	9221.09	9674.43	17929.4	8146.64	5434.39	6314.72	6092.57
M424T68_1	5551.66	6250.62	10818.7	5782.81	9154.67	6364.51	8196.57	6611.21	4398.73	3030.81	4468.08	7872.03	2281.5	3278.7	4852.04	4725.63	5541.18	5091.54	3590.11	4295.49	6117.44	4054.96	5947.49	5661.98
M315T393	3185.88	4870.27	4170.24	3524.31	3311.59	5413.04	3309.84	4003.64	8085.97	4175.73	5506.63	6102.16	6574.28	4939.49	4521.47	6171.37	5814.53	4814.79	5174.74	4459.81	5446.31	8386.69	5499.49	5029.88
M207T136	48491.3	60379.4	45504	20764.2	31728.1	48825.5	38895.2	34939	43286.5	45907.4	36189.3	16849.6	44243.3	46695.5	37497.3	35637.5	19456.2	30599	17065.6	17587.4	37672.2	10212.2	38029	16661.5
M495T577	12075.6	17201.1	13841.2	23032.3	19980.2	22306.8	17357.3	16470	13755.6	12477.1	11135.7	13315.2	5560.16	12736.4	13437.7	10787.9	11721.9	13586.9	11437.5	11956.4	15730.1	9242.29	14074.1	15563.7
M246T376	1969.45	1389.62	2460.76	1545.76	1750.61	2276.08	2700.95	4340.88	3943.88	2514.73	4717.23	4118.18	1800.92	2131.79	3810.13	3146.58	4982.16	2410.95	4149.07	3047.99	5066.08	4573.4	3795.08	2656.3
M141T154	52113.6	18334.1	16536.2	42963.4	12656	21136.4	18960.5	14360.3	7568.74	9446.11	4116.24	7337.02	9392.44	9814.39	3500.39	11366.7	6738.35	9379.92	10054.3	7670.69	6027.41	7527.07	8880.59	11960.7
M421T90	14122.7	11575.8	8531.57	6192.26	5368.68	7914.22	6659.7	10656.4	5634.93	3643.3	6546.11	5376.21	7771.88	12961.6	8176.14	10342.4	5579.85	4070.78	6063.89	5689.73	3673.71	3557.97	4235.73	8310.63
M647T66	14505.9	12472.3	15538.1	14522.6	16292	13850.6	12778.2	16092.5	14500.9	17377.5	8287.94	13039.9	9113.12	11195.2	9686.17	11329.5	14834.1	12663.3	12418.9	7685.22	13402.8	11267	10619	10375.2
M226T583	8866.43	5474.54	7430.66	6336.62	10463.3	10374.5	8249.35	11223.2	6036.25	6528.23	7259.42	5616.99	6347.95	8234.23	8139.92	8935.38	5061.56	4289.17	7683.19	6477.11	5911.61	6354.33	5301.33	6946.1
M643T570	1031.25	1404.09	1318.74	1047.23	842.893	1129.9	1058.6	1093.63	1440.52	909.068	1130.17	801.937	1123.45	934.67	852.971	1035.97	2266.57	1616.6	1345.67	1416.12	1344.78	1815.42	1401.57	1151.34
M635T717	2783.01	3349.89	5505	3928.93	3731.22	5368.92	4178.72	4809.86	3566.61	2649.04	5917.51	2840.3	4386.07	2511.68	3319.12	3979.03	2995.22	3432.63	3363.63	2733.79	3048.19	2601.5	2319.55	3796.9
M609T768	1560.95	1550.62	2253.49	1987.18	1430.69	2265.06	1719.47	1850.41	1756.52	1620.39	1097.87	1650.62	1483.65	2103.88	2088.02	2085.88	1384.42	1812.74	1182.87	1245.97	1308.11	1623.97	1241.66	1460.22
M1174T626_2	7347.76	7354.72	8185.94	7435.87	11262.1	7107.05	5917.2	4786.17	11759.2	9565.51	12080.5	11162.7	9656.25	15808.9	14438.8	10067	9059.77	10412.9	12035.6	11719	7692.51	8571.86	10045.8	10856
M988T827	908.815	819.24	850.489	694.413	669.98	870.794	697.652	505.158	543.315	822.237	981.747	680.356	1087.19	800.239	994.471	961.169	852.407	789.945	997.127	1101.86	1120.36	1055.72	1005.45	771.742
M171T689	724.172	696.567	724.104	649.244	784.701	529.7	770.786	784.531	1080.97	991.678	1136.78	925.976	1004.64	1154.35	1017.4	1153.48	1184.12	1019.93	1017.5	921.763	1081.31	1122.93	450.136	966.715
M845T337	679.035	1081.36	1242.11	1361.12	1593.26	2481.8	1474.46	2416.34	2750.26	2637.14	2778.2	3324.3	2826.11	2720.35	2492.27	3628.61	1311.71	2172.71	2720.7	3144.22	3294.67	2065.08	2607.37	2779.69
M508T415	471.542	370.249	319.502	739.028	529.069	1011.62	450.91	577.265	1444.33	1076.44	1011.46	1193.08	1175.86	798.413	729.232	849.387	825.717	679.666	967.031	782.764	945.391	804.404	732.133	848.285
M668T343	1928.59	2001.26	2485.79	1926.87	2408.8	2298.88	1837.48	2874.35	1908.37	2104.84	2376.41	1559.11	2124.89	967.737	2210.9	2750.49	992.666	1436.92	1676.97	2075.15	1700.36	1686.14	2150.48	1639.52
M361T739	2426.5	2423.23	2220.58	2034.33	2611.35	2699.95	2720.95	2669.45	4600.33	4241.62	3658.22	3539.4	4049.6	3545.14	4136.76	4011.06	3612.47	2660.42	2789.05	2737.15	3043.23	2686.02	2986.19	2761.59
M805T304	4646.79	3928.38	4619.45	5849.75	4268.3	2629.67	3355.07	3020.42	3199.58	2769.1	2670.93	1973.85	3120.66	2891.62	3138.56	2841.8	2096.22	2793.58	2492.52	2569.6	3383.25	2690.8	3246.04	3273.67
M641T178	3159.18	3683.78	4982.56	4178.12	6544.94	4028.45	4282.73	4124.98	6073.53	18666.8	8086.91	6284.6	16838.6	10258.8	9260.47	10773	5761.24	5559.34	4522.63	6818.69	6577.54	4709.19	7677.51	6074.88
M546T337	1270.18	1664.85	1439.9	1217.47	1311.51	2056.31	1199.47	2633.98	1906.78	2008.83	2244.34	2203.56	2953.3	1916.09	2452.86	3123.43	1435.57	2355.28	2100.75	2467.36	2760.3	2376.4	2345.44	2477.45
M256T618	691.121	801.137	456.463	848.102	517.195	611.044	679.877	565.554	969.913	875.927	931.033	1080.97	672.44	686.763	795.593	1060.31	940.932	891.321	600.192	794.887	876.964	1064.07	759.963	906.838
M1099T634	2035.72	1876.5	2305.38	1565.51	1763.7	1683.44	1682.32	1709.04	1291.46	1279.84	1746.31	1711.14	1677.32	1584.03	1211.59	1862.02	1690.12	1370.11	1190.31	1559.95	1173.59	1628.31	1805.56	1269.17
M316T660	2617.06	2602.19	2280.58	2648.48	2121.89	2255.7	2265.13	2505.68	2883.4	3199.56	3135.97	2686.58	4479.18	3159.55	2652.51	2954.63	2603.91	2876.8	3042.92	3137.05	2262.46	2789.73	2714.95	2779.01
M361T652	1754.56	1560.59	1298.42	800.018	1192.46	1285.96	1593.33	1305.34	713.234	702.889	687.437	348.418	863.06	751.534	706.022	757.767	705.688	1162.24	1007.75	1273.72	1105.28	799.991	867.861	793.966
M810T339	390.073	400.156	952.235	687.349	438.905	479.874	539.298	582.25	887.616	833.888	1274.07	712.633	949.346	1012.52	806.623	1297.43	421.782	905.686	1038.9	872.697	1187.41	915.473	697.223	1012.31
M573T55	8749.36	2842.21	6405.35	4033.83	8367.07	3602.09	6537.34	5897.51	1264.37	7073.33	5546.25	4120.54	2109.99	4488.92	6074.55	3015.78	4500.74	3836.4	3302.26	3127.31	2907.84	3435.27	1852.84	3673.56
M291T621	3426.06	3334.13	3403.36	2565.33	2683.32	2948.45	2877.63	2892.06	2354.34	2140.88	2755.51	2038.85	3049.35	2827.06	2734.62	2626.5	2816.57	2498.13	2840.65	2915.06	2288.12	2393.3	2428.15	1973.66
M635T629	3470.64	3183.95	2522.69	1857.19	2403.66	2753.76	2688.99	2363.44	1683.68	1293.57	1679.31	756.64	2302.21	1069.01	759.954	2266.88	2232.02	2334.24	1371.44	2134.84	1921.45	2528.59	1557.07	1411.79
M223T761	2799.34	3262.77	2605.33	3173.52	3003.2	2334.02	3380.83	3630.38	3589.11	5346.68	3797.93	3170.17	5016.15	3345.2	4270.2	4234.52	4420.47	3982.63	4101.2	3213	3029.03	3936.55	3224.83	3968.67
M329T651	33099.7	33054.5	61133	33801.8	27019.1	30950.9	52664.4	53807.6	21021.9	23315.8	30970	28562.9	42871	19203.3	21673.4	56413.6	22243.9	22911.9	31124.2	26626	26000.3	27528.6	28746.1	26210.4
M673T761	3975.56	4246.07	3679.49	2640.51	3164.1	4807.08	2864.99	2983.44	5326	3574.99	4872.08	3356.12	5320.55	4395.22	2732.4	5940.76	4959.56	4714.7	5710.5	4226.69	4748.61	4337.9	3791.07	4136.43
M249T140	13085	16577	15747.3	18663.5	22964.6	21041	13844.8	18403.8	4300.85	19601	24737.4	18562.6	21008	27119.4	28980.2	25073.8	23369.5	21928.5	28701.4	13814.1	25427.7	28306.1	22103	28914.8
M766T593	2129.15	2303.15	2702.19	2461.07	2709.39	3263.17	2354.18	2819.52	1158.37	1773.59	1388.06	1380.83	1314.12	1448.54	2001.77	1835.66	2896.53	2365.09	1325.94	2034.23	1776.44	1515.88	1898.91	1610.87
M415T717	900.209	879.408	921.686	808.327	1285.87	1149.8	1061.71	939.017	642.526	717.595	826.738	541.875	563.758	616.529	694.945	699.981	881.075	764.341	959.411	675.004	827.742	650.913	826.686	721.774
M645T324	6082.75	5570.79	5672.79	6669.76	5772.58	4798.19	6424.08	6544.28	6025.17	6012.49	3281.4	5324.56	5479.03	3314.9	4444.58	4580.94	4861.53	5734.45	3579.59	5038.35	4598.94	5310.75	4723.75	5707.12
M372T365	860.925	1358.57	1523.76	929.218	1703.69	1513.2	1498.46	1546.59	1144.01	1100.65	870.653	1284.05	1171.93	1803.38	1267.25	2566.85	671.291	554.77	896.18	807.304	834.453	871.456	754.361	1661.49
M300T375	17020.8	39610.8	41507.2	24061.9	34354.4	36003.9	36423.8	36230.8	22785.8	12126.1	28355	17465.4	15576.7	19255.6	30349.7	17779.5	22928.2	16511.6	29620.4	16576.3	13584.5	14273.6	30434.6	27885.8
M803T304	4222.1	4315.04	4870.13	4080.56	5380.07	4510.5	3863.53	6962.76	4339.81	3094.5	4151.13	4895.78	4649.57	2572.24	3130.14	4005.64	2203.71	2242.11	4570.21	2733.94	4414.08	3856.7	2848.82	3620.44
M1049T677	3874.51	2919.4	3693.57	2414.9	2817.26	3362.66	3140.18	3443.6	3925.03	3363.59	4052.01	2948.76	3588.1	4369.47	4028.1	5174.07	3843.9	3855.84	4183.85	3906.91	3206.3	3635.08	3757.68	4208.57
M700T561	1910.13	1144.49	1570.25	1007.1	1192.97	1545.02	1137.19	1470.17	1921.48	1334.23	2210.2	1232.53	2015.21	1539.59	1351.08	2103.54	2086.46	1676.92	1911.38	1621.83	1833.9	1731.57	1395.65	1850.75
M365T677	2564.17	2242.38	1077.59	1433.14	2395.7	2487.36	2047.24	1841.44	1144.33	1400.63	1805.65	1458.06	667.756	974.864	1584.53	1462.91	1160.42	1363.77	1693.54	1332.95	1476.39	494.193	1569.27	1479.66
M125T190	10066.6	3105.71	11377.9	4322.43	9584.59	9018.74	8093.72	4558.75	4933.72	3453.96	9404.35	4578.01	3593.63	5472.91	3852.66	1943.31	3241.94	4279.24	4261	4738.26	2758.41	5313.88	4500.29	3808.04
M787T336	1999.71	2640.31	2247.38	1997.88	2490.06	3139.07	2175.95	2955.78	3688.98	3503.14	3002.21	3253.82	2998.43	2964.61	3358.61	3639.37	2154.95	4067.59	3677.07	2642.14	3687.17	3471.22	3465.12	2978.08
M649T657	1732.3	1013.49	1563.14	1087.8	1366.08	1369.41	1395.1	1611.64	2289.61	2173.14	2579.13	2232.28	2118.36	2525.77	2172.96	2665.34	1322.54	1658.8	1983.33	2354.92	1650.65	1795.91	1844.35	1819.39
M187T498	5404.65	3265.35	4739.09	3063.66	3420.43	3585.65	3882.48	2513.53	5125.96	3859.36	4419.56	3941	4742.81	5123.92	3782.94	4159.95	2756.22	2267.53	3308.19	2406.3	2420.67	2987.82	2357.81	2830.47
M602T314	4772.64	4038.73	5737.12	3704.45	5228.01	5592.07	3583.96	6240.04	6675.14	7048.59	7842.7	7666.59	6152.71	9675.92	7084.09	12457.3	6663.24	7151.25	6040.81	7339.13	8004.41	4295.92	5473.03	8719.76
M764T725	1535.94	1058.76	1588.76	1311.93	623.952	1408.71	1143.33	1929.33	2209.25	1383.74	2188.97	1919.47	978.15	2175.63	1929.64	3265.12	2636.04	2412.19	1470.53	1494.38	2148.94	1477.61	2630.53	1819.49
M456T577	4513.03	4409.84	2357.44	3590.9	4003.96	1428.73	3055.31	3175.07	1714.08	1466.34	1165.98	1209.95	1575.62	1323.39	1383.15	983.005	2675.13	1930.62	1578.72	2544.25	2389.38	1598.84	2469.99	1474.4
M629T61	8033.4	7501.59	7573.13	7432.92	11358.4	12631.5	9180	9726.98	5498.26	8031.7	6677.86	8699.45	8504.44	16493.5	9184.85	4526.11	6739.71	2166.01	4452.42	7854.03	7642.56	8276.46	6789.4	5360.72
M921T409	27566.2	28873.3	45212.4	24182.7	30368.6	29661.9	32264.6	36237.2	16526.1	17729.1	17341.9	21349	17059	18674.2	18182.4	21553	22857.6	22988.6	29717.1	19164.5	30851.5	16342.9	22249.3	21427.8
M575T73	12180.9	14589.2	12139.8	6454.26	6206.62	8086.33	8516.47	8489.63	4217.76	2384.58	8225.79	5590.92	6480.59	13409.5	3760.88	7459.36	8580.32	7558.88	5722.19	4844.15	4459.43	3261.22	4550.67	7505.96
M955T53	640.986	471.889	888.283	1017.01	791.475	718.398	731.024	554.44	1373.09	1463.61	1050.75	1098.99	1933.23	1267.68	1132.11	1486.88	982.3	1093.81	1014.4	1342.49	590.509	1076.26	929.332	1131.93
M351T623	9044.41	6949.15	8658.39	7685.33	8438.49	7949.29	9200.38	6052.12	5692.01	6892.23	6613.65	5160.22	5890.63	6159.49	5816.34	5256.92	5392.47	6127.38	7623.29	7421.98	6508.75	7410.35	6239.07	5536.54
M497T661	1273.05	1559.01	1212.05	1446.48	1307.22	1915.26	1769.5	1378.35	2153.03	1730.51	2657.83	2616.75	2407.07	2167.72	2976.28	1431.38	2257.64	2308.29	2191.6	1445.41	1957.8	1437.85	2160.27	3144.68
M367T626	10406.8	9787.88	10183.8	11279.2	10651.3	12893.2	10627.7	9692.13	13336.3	12940.8	12673.4	11378.9	11185.6	16059.7	14356	11433.1	12160.4	13066.6	11051.6	10957.2	12111.7	13125.9	11935.5	12067
M721T69	2702.18	2813.18	3359.62	3132	3880.09	2968.3	3253.34	1978.55	1817.48	4647.42	3108.51	4585.85	2470.38	2920.18	1003.46	4718.83	5243.95	3747.31	3052.96	6351.67	3417.29	3990.6	3754.68	5918.94
M531T595	2809.09	2851.74	3840.06	4858.76	3592.44	4216.41	3673.79	3341.1	3754.58	3065.1	2963.49	2464.27	1678.19	3584.71	3596.99	3019.18	1165.78	1776.68	2962.58	2470.77	3370.61	2556.43	2253.94	3651.98
M1023T578	3289.96	1341.87	2395.64	2357.08	1771.88	2290.86	2519.53	2121.43	1494.19	1290.71	1251.54	592.291	988.221	1252.45	1061.28	811.221	1768.27	1731.91	1174.93	1413.8	1987.46	1297.01	1676.18	1722.37
M127T640	8139.24	3023.12	4835.53	3947.27	3939.17	6262.3	6574.99	5234.01	4752.7	4213.22	5240.57	4860.47	3125.24	3529.4	4134.6	2803.18	1262	3847.7	2084.61	4156.1	5246.21	2028.99	615.861	3307.4
M1050T369	5801.91	17305.3	8797.1	11031.9	12416	16496.5	16251.1	10634.4	13126.5	23050.3	20878.2	22628.6	33810.2	21960.7	22578.2	20782	22058.3	23583.9	6922.81	16804.8	22753.4	38703.3	28156.8	23290.9
M689T61	13635.9	12351	11834.3	14836.6	14838.2	12980.5	14542	13047.1	14449.6	12083.9	11603.9	12437	14113.3	13412.4	13993	8710.66	10801.8	10396.3	12507.5	13403.9	11161.6	13537	10901.8	11172.1
M230T658	810.556	295.24	786.534	922.834	797.958	965.567	621.565	388.347	1526.2	1948.64	1270.07	1569.37	609.904	1130.4	1605.04	1231.34	695.298	1236.69	962.335	792.075	1147.56	1132.77	1047.67	1222.3
M675T739	821.17	620.762	699.689	633.271	547.065	920.863	797.675	670.05	604.184	433.477	565.222	488.429	645.661	463.398	411.813	583.751	731.96	457.169	505.619	485.208	382.83	584.175	572.84	614.473
M875T371_2	9209.74	7539.1	12969.3	5876.71	7026.11	12355.5	4972.48	5659.74	8935.39	5678.43	9943.88	10080.1	13915.8	9622.27	6266.93	10356.7	11788.1	12748.4	11928.1	11217.2	10765.5	10471.8	12173.3	10959.6
M902T758	635.223	404.027	464.193	312.422	329.31	696.905	305.146	445.847	904.134	740.643	1012.89	1121.56	1125.11	1299.51	684.672	1469.56	702.804	605.897	572.18	562.92	649.307	594.213	560.479	656.722
M271T743	819.047	974.533	905.11	866.254	728.583	812.642	952.865	800.417	1206.84	760.844	1057.25	624.543	997.638	1181.59	823.65	1188.95	1094.47	1037.11	934.548	928.284	1159.22	969.542	866.951	944.335
M473T54	9722.87	9880.19	13816.4	11479.4	11118.6	10205.2	9499.91	13534.5	6092.64	12740.2	8032.63	8551.19	9566.29	8569.38	12230	9529.56	7598.37	7627.69	10588.5	11629.7	8568.56	8192.84	7843.45	8200.9
M352T578	4864.85	4159.14	3603.06	1967.19	2613.61	2870.35	4892.06	4314.92	1106.63	1153.38	1761.37	2053.48	1348.54	2257.96	1728.63	1087.94	2179.52	1186.99	1699.88	1742.25	1937.59	3414.03	3063.75	2874.63
M115T166	73879.9	79116.2	113571	64471.2	64521.7	73656	88896.1	70594.8	42892.2	46676.9	60088.4	60748.9	39470.7	63890	53139.8	63945.3	47415.8	47392.9	58700.5	55841.8	58375.6	67584.4	69155.4	69152.9
M199T96_1	8220.15	7333.51	6542.99	5666.58	6003.39	6717.11	6303.56	6090.77	6308.36	5349.3	6534.48	6275.19	6208.35	5904.23	7545.75	6153.56	5733.18	5493.37	5609.39	5558.62	5902.84	5392.63	5882.44	6113.42
M684T560	436.813	213.935	448.271	305.089	334.238	414.896	226.566	363	599.355	617.868	648.558	563.383	605.156	611.866	581.214	560.82	380.044	518.493	583.094	430.521	509.138	453.335	436.929	387.232
M617T187	6134.81	7147.07	8418.17	4327.55	5999.39	6149.93	7189.12	3749.71	4348.32	3100.91	5595.87	1668.11	2253.16	3871.37	876.648	6471.95	3799.37	6308.6	5029.41	3808.38	3415.32	4618.54	3546.58	2663.69
M227T73	7718.05	7074.3	11113.8	6359.39	7373.69	9828	6968.63	9761.07	5808.04	5624.14	5243.62	7370.7	5474.64	6332.29	7635.38	7099.75	6397.21	7243.51	7619.04	4341.24	5753.07	6817.68	4059.35	6023.93
M705T652	1608.8	1782.5	1737.67	2316.65	1772.54	1177.44	1229.69	1426.6	1534.03	1368.1	1481.01	618.451	3766.03	1005	1397.83	786.041	726.266	664.507	1244.55	1383.69	990.767	1328.54	1471.87	1264.42
M239T842	6891.68	6112.06	8904.32	6959.28	12770	7731.1	8409.12	9150.99	11094.8	13912.2	14725.5	14600.3	13429.2	15788.7	12651.2	13477	11894.9	10385.2	11316.6	11346.3	14358.2	10520.5	8459.61	10789.3
M285T719	926.703	389.236	1671.13	865.089	1729.57	2210.28	1132.82	819.061	1280.61	1051.07	1221.38	738.465	1294.28	940.705	1236.24	1396.31	2036.73	1671.72	2421.27	1845.81	1885.82	2634.13	1184.69	2473.52
M208T376	12490.7	11050.4	15493.4	12408.6	11169.7	16765.4	16247.9	23944.8	24103.6	16631.7	21746.9	22424.5	12139.5	12189.9	19058.5	25630.8	28755.5	14597.9	26226	18913.8	28275.2	24979.1	21176.8	15443.5
M715T758	1063.45	578.612	772.176	709.257	501.658	952.522	425.322	1229.1	1125.79	1170.89	874.536	936.766	715.252	1452.08	1277.21	1295.25	1111.98	1150.53	1443.16	1480.38	1575.91	2321.89	624.397	1220.48
M623T653	1631.67	3133	2269.11	1489.65	1993.69	742.06	983.033	988.143	1561.76	674.888	926.57	1060.85	1834.89	1080.43	801.4	484.938	623.233	738.978	941.705	784.169	442.776	865.147	974.058	1025.08
M870T147	10565.5	12355.8	11751.8	12181.9	11330.4	10677.1	12437.3	10638.6	14479.5	7991.12	21013.9	16182.7	27691.7	18154	17418.3	11548.4	12176.4	24749.5	12242.2	28184.8	12069.5	24910.2	22584.4	13307.7
M257T381	787.365	1046.13	559.451	731.173	821.971	821.568	581.945	939.169	1626.69	848.337	1697.77	799.68	1117.37	1282.38	1433.51	1292.38	1040.81	1264.03	794.538	1117.65	880.888	1368.26	850.858	1177.63
M137T71	7794.79	6291.99	8682.08	6697.63	7084.12	5500.43	6815.58	7883.06	7044.42	8682.24	3487.52	10724.2	3383.73	5183.68	7929.75	10080.8	6101.9	4745	6677.81	3727.99	7698.71	4777.07	4835.78	3857.56
M602T336_2	41493.2	67127.7	75542.9	51004.8	70802.8	84839.9	53030.2	80518.7	99866.9	108529	127095	117448	110582	111283	120053	147033	48437.7	91337	92075.1	92511.2	113761	94103.2	101653	92886.6
M272T520	1506.4	1385.89	1438.04	1171.65	1462.97	1577.18	1278.5	1409.66	3774.08	2689.9	2793.92	3167.16	3107.59	3859.6	2895.71	3563.5	1380.02	1723.32	1915.94	1451.96	2125.76	1883.28	1403.71	2056.85
M716T572	5395.28	3630.37	5019.54	2278.81	2719.8	3565.3	4288.68	4696.54	1712.49	2865.99	3536.31	955.271	1600.4	1543.28	749.095	789.343	3303.73	1537.11	2791.7	1303.47	3606.99	3270.01	2070.27	2053.88
M739T459	343.135	211.373	384.462	379.418	339.722	485.13	363.082	218.443	749.759	738.551	690.593	747.327	610.017	1065.97	1111.24	1055.73	365.402	445.51	501.577	459.319	820.324	473.143	450.581	766.702
M898T337	1122.9	1737.07	1668.92	1111.13	1800.72	1469.34	1254.61	2588.26	2510.98	2200.78	2391.66	3855.8	3070.17	2726.41	2031.13	4163.1	978.431	2927.71	2720.19	2152.03	3783.58	2908.57	2486.25	2548.5
M952T583	980.833	660.555	1280.75	837.398	893.177	1642.65	1108.47	791.11	754.741	580.273	567.45	307.473	459.129	669.629	859.14	461.506	801.711	525.666	625.257	629.689	699.439	734.451	587.578	829.184
M245T677	650212	630832	573170	507165	654151	711635	700461	589596	766286	643047	771907	669871	608647	800307	748293	759108	702093	693575	703530	712160	695991	704046	683531	692911
M244T376	3198.34	2673.1	3720.81	2989.01	2923.23	4456.95	4278.46	6750.51	6070	4675.07	5023.52	6229.16	2889.44	2836.86	4875.27	5436.98	7236.2	3760.54	7462.44	5049.72	9206.89	6546.31	5731.99	4478.2
M802T272	1146.29	1462.03	1176.14	1233.5	2074.99	802.877	3580.21	1691.84	4697.64	4566.41	3310.4	3808.26	2166	1994.45	3990.27	1254.03	2383.39	2500.18	2519.32	3931.11	2270.32	1887.3	3902.32	3696.75
M467T754	577.892	963.575	617.626	762.856	660.464	1064.78	1187.42	729.404	461.1	534.972	558.507	433.418	502.966	512.373	474.506	493.42	758.827	469.51	541.178	494.482	577.123	617.564	591.383	504.356
M1033T760	2047.18	1565.67	1991.37	1199.84	1238.08	1568.01	974.322	1309.52	3978.23	1821.09	4881.27	2756.75	3848.48	3855.22	2370.59	8413.56	2146.14	2339.61	2752.44	2142.14	1711.56	1744.04	1522.99	2076.31
M750T374	5268.14	2364.88	2926.99	7319.13	6392.27	5424.6	2379.35	6018.84	1547.59	2358.13	4350.73	2370.49	4260.95	2106.11	4105	1664.36	1871.48	2536.88	2877.5	2386.16	2440.13	4170.66	2885.56	1678.7
M684T336_2	1968.57	4147.76	3817.2	2280.61	3092.39	3404.6	1974.78	4366.11	4151.68	4391.12	6644.71	6907.53	3847	4318.22	2987.61	6853.18	2639.74	3860.79	5054.44	4800.61	6297.53	4872.48	4985.19	4381.1
M1075T627	9580.99	7252.1	9920.93	9756.43	13212.9	11716.4	9229.78	7168.63	16154.9	10640.6	14641.2	12179	10235.9	19553.6	15388.7	13133.1	13606.7	13297.1	12412.4	13064.8	10223.6	11352.6	10920.5	12632.8
M576T336	502.259	1096.1	958.53	625.532	1040.92	1023.59	960.768	1234.56	1495.54	1157.67	1688.34	2178.33	1522.31	1298.82	1522.72	2209.07	943.751	1314.78	1352.81	1366.83	2196.52	2083.92	1948.24	883.983
M605T57	16634.8	10661.1	25740.9	17780.6	22304.6	17194.7	24268.2	24203.9	12653.4	19331.5	16471.1	19249	13593.3	13527.2	12959.4	17889.5	11671.7	10906.1	15321.3	12593.8	18575.8	15352.4	12885.2	14269.6
M754T569	2103.26	1689.23	1852.85	1420.58	1557.42	1709.51	1499.99	1641.82	1298.93	1278.14	1236.25	937.338	1692.86	927.095	1102.42	1130.09	1601.69	1222.12	1384.37	1456.24	1408.67	1623	1384.45	1231.71
M265T779	3013.9	2442.51	2428.34	1220.95	2596.05	2267.45	1729.86	1832.98	3663.15	3459.41	3924.67	2917.26	3386.23	3449.46	3784.89	3299.49	3969	2090.6	3903.94	2488.69	3753.98	3579.5	3222.81	2339.26
M215T582	551.89	560.445	501.718	700.363	473.392	437.433	672.693	573.459	506.225	680.473	432.828	594.807	886.332	501.533	809.153	901.574	646.073	734.267	702.239	605.296	580.545	680.036	752.791	671.941
M610T591	1658.71	746.212	1891.07	1672.58	3079.79	1682.42	2778.02	1734.23	574.524	979.904	637.312	1217.02	540.288	1000.47	1290.08	653.585	1635.75	632.227	633.336	1200.88	1072.27	948.688	1023.97	1442.21
M553T73_2	5734.48	7058.43	4841.07	7025.63	6217.38	4710.79	6237.07	5448.06	6855.16	6764.26	7595.88	5883.95	5736.41	7135.83	6868.98	5387.19	8689.26	10991.8	6476.4	6442.6	7717.04	7037.16	9377.32	6282.31
M675T183	12032.3	11591.3	28288.4	10478.4	9439.6	13235.4	10634.1	12039.8	3839.37	6314.51	4597.49	1831.51	5104.45	5851.39	3938.85	4094.14	7322.72	7350.05	6947.96	2645.53	7704.51	9119.35	6452.48	7575.62
M222T503	19329.9	15003	20543.2	16928.7	19105.5	16871	15809.1	15987.8	23192.9	17001.3	21780	17284.3	18378.8	20701.8	18858.9	17037.9	24005	24878	22808.9	18153.1	20216.5	20556	17156.2	19669.8
M349T714	2392.83	2067.22	2363.13	1747.73	1775.57	2112.81	1393.77	2038.99	1393.59	2235.73	2577.15	1559.31	2962.82	2398.28	1636.19	2242.73	2732.85	2375.83	2287.54	2731.29	2871.02	1875.01	2636.47	2260.59
M385T302	3027.46	2045.94	2042.79	1931.96	2320.79	2612.58	3219.98	1914.64	2153.86	1956.86	4467.21	2020.14	3632.12	2020.33	1956.33	979.263	4890.57	5112.87	2506.48	5109.24	3820.62	1906.83	2650.77	4700.29
M268T381	3126.14	2228.14	1749.83	1982.61	642.525	2454.63	1820.77	2105.89	2895.12	1991.54	2806.12	1969.98	2864.86	2079.72	1844.53	3330.86	2914.74	3499.63	2594.42	2105.36	3890.72	3066.25	2415.97	3143.14
M1063T579	1976.14	3562.07	2194.01	2455.61	1917.65	3623.96	2083.25	2894.46	1775.47	1298.3	1405.31	1459.98	1281.66	1531.82	1330.12	1363.96	1628.58	1931.53	1942.05	2006.79	1884.84	1060.63	2079.95	1862.75
M266T561	3014.68	2437.7	2913.79	3015.35	3302.28	2872.22	2396.29	2147.45	4084.22	4437.59	4027.39	4349.69	3037.05	5093.42	4799.8	4133.82	2617.81	3111.62	3721.74	3621.04	3542.55	3881.53	2901.94	3554.43
M493T373	5887.35	5405.01	7442.86	9180.51	12907.9	4610.17	9097.55	10450.6	12001.6	11371.3	5546.47	9014.09	10884	3700.31	4860.92	7129.37	11406.2	17554.8	16560.3	12629	17142.8	12595.5	6281.4	10294.9
M645T71	233699	214390	274867	249060	246236	205994	226027	185740	142461	182855	127244	219784	112863	196974	177670	189579	145862	175438	168572	231406	94603.8	199231	223917	168724
M1098T827	715.805	666.604	647.524	849.493	819.346	930.363	875.3	415.47	872.965	882.188	870.186	1034.6	949.96	824.402	839.329	1231.65	1064.17	898.008	1152.99	1199.25	1018.6	732.69	1111.84	748.653
M986T579_2	3943.15	2698.05	2063.02	3581.93	3732.2	3176.29	4146.91	3100.14	2095.99	2077.18	2079.17	1892.58	2306.55	2190.17	1948.1	1149.17	2592.06	2447.15	2611.13	2692.63	2406.85	2919.91	2356.45	2544.55
M370T68	4509.37	4908.4	4430.7	2731.81	4213.35	3545.02	4189.21	3567.45	3362.36	3006.44	3432.02	2873.36	2093.95	2875.57	1170.51	2972.07	6980.33	6195.26	4393.29	7344.01	4666.43	5254.05	5219.87	3807.58
M437T381	1320.7	880.254	745.934	1103.65	1129.2	1587.89	893.814	839.332	2244.36	1507.71	2198.89	1408.75	2167.75	1560.52	1623.79	2298.91	2555.73	1945.46	2337.59	920.944	1636.01	1072.85	1319.5	2417.69
M597T175	33684.8	77366.1	115425	141349	85365.6	131625	109197	143175	178261	144317	202375	573157	239443	123994	129565	715884	124650	388167	185725	123616	190906	261433	295789	119570
M149T377	770.813	837.216	1122.23	685.381	1033.45	1943.33	309.732	2031.06	1975.97	1266.08	1784.47	1425.38	1210.77	905.019	2059.28	1377.85	2298.1	1845.76	2318.84	1564.86	3107.73	2552.07	1786.2	816.006
M834T379	990.083	1426.01	1071.13	973.046	1410.61	1466.92	1941.84	1363.92	5323.78	4165.78	6630.85	2774.6	4211.28	4093.27	3867.08	3451	1227.54	1896.4	3127.86	2053.5	1656.74	1686.78	2266.43	3404.83
M747T286	1487.34	2385.24	1715.88	1446.41	2617.37	2138.88	2372.25	2946.84	673.427	1835.52	3204.32	3011.37	3167.56	3922.74	2778.45	4621.44	3223.89	3828.11	2541.44	2339.48	3220.12	2468.53	2606.51	2974.09
M885T827	673.675	939.597	1112.47	743.256	800.294	737.319	1117.58	585.09	1185.1	1178.79	871.274	1090.91	1231.42	908.067	1261.69	1193.71	964.64	935.256	1399.94	1215.63	1326.08	1234.9	924.742	975.044
M269T70	7333.91	9402.4	8079.13	7749.11	8348.07	8056.94	9143.99	9020.31	9093.22	8415.96	7742.47	7221.01	9778.04	10077.2	9886.08	10223.3	8523.1	9239.73	10665.6	11088.3	8644.94	11071.2	11718.3	8580.74
M469T839	827.41	767.781	419.826	720.927	566.919	734.431	516.857	558.941	834.075	728.523	1096.85	672.186	554.054	521.765	514.748	641.946	988.362	843.929	738.252	886.671	835.724	763.914	722.25	729.724
M367T726	31871	28666.7	31431.1	24809.1	27935	28916.7	27994.2	30961.9	31643.2	30958.7	31640.4	31968.7	30877.4	30578.2	34269.4	36281.8	31144.5	34448.2	30728	32289.3	35358.8	32943.5	29648.4	30918.4
M881T768	1451.13	993.941	1430.1	1440.87	1573.6	1628.33	1226.2	1224.07	1209.57	1144.18	1285.03	712.866	1666.19	1450.3	940.171	1562	1499.42	1156.33	872.268	1037.47	1176.17	993.894	690.018	928.105
M145T719	7212.69	5767.91	7128.08	6329.75	6812.27	8835.75	6477.31	5400.08	5152.4	4773.22	6185.23	4205.44	5662.76	6169.52	4599	6077.07	6445.87	5985.35	4809.29	4977.88	6104.11	4658.36	5451.37	5414.61
M1008T572	2713.04	2893.01	2822.6	2431.37	2697.93	1470.23	2412.21	2640.01	1805.19	1040.45	1449.14	354.529	831.855	1187.38	875.78	704.618	2180.48	1637.83	1773.9	2060.47	2433.42	2093.67	1923.24	1608.94
M705T578	2070.36	2905.44	2532.85	2975.49	2276.83	1496.09	2810.43	2465.75	1718.71	1420.94	1008.83	1274.97	1217.28	1024.05	631.344	1601.76	2482.98	957.866	1508.91	1593.93	1805.05	1809.61	2186.68	1705.31
M644T304	3410.1	5234.84	6321.41	3523.12	3686.41	6925.03	5029.92	5497.57	3581.29	4456.59	3656.79	4705.37	3920.89	3759.88	3128.43	4051.68	3629.03	3955.97	3322.3	2454.34	3529.4	3854.05	4200.33	2941.92
M128T726	13693.4	13780.4	14431.3	11296.7	12343.3	12965.8	13437.4	13492.5	14275.8	14137.9	14020	14611.6	16631.4	14865.7	15481.3	15024.4	14636.7	14617.5	15069.1	13240.5	18548.2	15238.3	14943.7	14102.3
M633T578_1	7400.08	8093.59	7447.07	6894.88	5103.58	9061.57	7773.68	4187.74	5519.51	5643.19	4583.08	4208.61	4943.67	5517.76	5366.18	5715.64	5161.76	5774.6	3960.77	5384.1	5011.07	4083.52	6721.55	4927.95
M343T586	498.627	511.84	252.881	440.457	476.465	555.24	433.942	446.1	464.654	367.782	578.825	250.723	420.315	393.733	320.711	441.721	1050.69	410.951	618.947	728.799	739.934	546.63	700.693	541.885
M546T372	4187.29	6521.23	5470.79	2549.15	3817.98	2009.47	3900.25	510.195	5631.76	2344.27	4758.02	3115.08	10716.1	5106.38	4806.5	6205.04	8684.56	9045.23	10634.2	10552.2	4573.93	2334.58	4600.85	8168.81
M776T60	4297.54	3310.16	4745.12	3825.94	4162.31	4248.27	4064.73	3125.39	4500.5	2626.04	4278.77	2845.54	2447.88	3305.94	3069.32	3180.95	3102.93	3688.01	3613.58	3861.69	2379.99	3371.49	2621.61	3043.48
M845T151	52101.2	221787	112347	245226	187353	53474.6	34059.5	183023	311096	101178	126736	323050	51465.6	279202	56312.8	68820.4	301406	142748	327191	193190	191315	320735	240924	246433
M722T561	451.365	349.556	467.672	384.748	404.278	418.827	332.998	297.543	828.321	454.309	439.876	519.987	533.346	670.875	519.171	685.761	389.588	450.564	611.237	482.426	453.203	543.809	412.693	617.433
M152T381	3505.46	2059.99	2366.87	2445.18	2007.92	2862.68	2555.02	2904.15	5225.22	2411.01	4634.3	2812.84	3712.77	3340.72	2040.35	4770.01	3127.57	3351.46	3768.91	2879.31	3533.34	4431.18	2457.38	3424.07
M821T370	9091.7	8716	4928.44	3611.87	3674.48	3880.82	3031.87	3144.13	3650.23	4047.09	4816.43	8701.83	3139.04	2668.21	6696.32	6450.01	9218.06	7241.1	7839.41	7810.92	7244.19	7591.41	6801.64	7302.12
M864T761	3324.55	3069.1	2880.44	2322.35	2443.28	2944.58	2267.74	2254.69	4915.36	1972.29	4525.2	3239.27	3012.77	4664.5	2227.86	5914.66	4030.73	3462.96	4398.41	3274.83	3353.61	3953.91	2832.55	2441.71
M460T375_1	427.482	398.567	700.174	441.944	450.725	661.858	694.29	575.752	545.729	653.055	409.742	723.452	198.892	419.637	445.199	639.515	1471.41	565.656	805.203	749.202	1388.71	1002.75	862.437	528.17
M1083T642	7844.04	7949.47	7291.74	6623.23	5325.25	8076.25	7826.66	8660.16	6016.67	3392.48	3766.58	5710.54	4655.52	5270.69	3152.58	3221.83	4972.83	6515.6	4765.39	6402.28	6628.19	5972.23	6528.69	7050.37
M737T463	242.814	302.268	271.371	273.833	353.563	469.544	369.756	307.207	590.278	561.264	698.382	552.734	561.374	725.385	683.571	743.968	315.619	359.449	522.515	430.869	586.872	450.005	370.529	506.656
M312T658	472.382	855.41	897.351	631.138	515.37	1011.17	670.651	661.896	1396.12	1173.61	549.709	734.415	875.349	1473.54	1220.11	822.758	860.734	1006.56	876.867	658.714	1157.13	1181.91	955.326	1132.01
M699T761_1	1595.36	1463.92	1658.71	919.97	1046.11	1269.41	1111.42	1570.34	2314.98	1802.07	2832.48	1139.4	1928.96	1646.38	1666.1	2844.31	1860.13	2090.13	2297.73	1473	2233.94	1474.11	1278.27	1758.52
M637T267	3189.32	2836.12	6758.76	3314.44	3328.68	2273.16	6171.15	3485.39	1002.84	2091.4	949.345	1756.24	1246.53	856.77	1479.88	2267.33	1964.04	2178.04	2790.94	1122.94	3083.54	2244.92	2440.3	1304.23
M405T376	1034.64	1052.93	1921.5	1011.65	1341.59	2107.55	2038.99	2896.26	2341.25	2028.05	1642.45	2717.57	1156.8	1547.28	1985.2	2502.51	3958.22	1619.82	3106.74	2447.1	3581.83	3395.56	2466.88	1711.46
M315T410	4576.27	7795.65	9209.16	4748.43	6993.93	6567.38	7863.44	3529.53	9616.14	5140.85	4169.09	6422.58	5655.88	4049.9	5575.18	5120.04	12442.7	12080.2	7806.5	7888.92	13802.1	15655.2	11331.6	4281.97
M591T593	3648.83	4561.43	3865.93	5479.17	6096.63	6358.66	4637.81	4519.84	3202.05	4139.97	2737.75	4100.88	2329.27	4792.74	4787.65	3391.58	3250.97	1599.93	3389.94	3250.45	3634.96	4289.35	4193.7	4581.15
M309T779	682.933	769.66	817.582	544.319	870.439	722.783	556.139	597.5	395.21	1051.32	645.674	1045.88	993.18	1051.19	860.444	629.577	928.49	681.426	918.186	873.668	820.025	999.396	810.314	794.168
M862T623	1866.5	768.453	1050.07	1641.88	1221.41	1422.43	1371.17	983.256	921.587	455.401	1183.62	538.519	1116.66	1329.66	1893.99	436.523	884.062	684.12	496.768	1162.1	1004.5	732.772	1095.69	842.68
M551T183	1.79971e+06	1.73971e+06	1.64056e+06	2.0219e+06	1.75926e+06	1.73335e+06	1.62922e+06	2.11334e+06	2.03124e+06	2.19163e+06	1.91596e+06	2.3743e+06	1.5004e+06	2.46714e+06	2.29047e+06	2.76767e+06	2.56685e+06	2.54485e+06	1.82645e+06	1.8187e+06	2.35998e+06	3.06111e+06	2.10261e+06	1.94515e+06
M893T257	1397.58	2043.12	2237.76	2599.16	2470.48	2097.64	2329.08	2221.57	2501.39	3728.23	2674.54	1702.69	3460.81	2469.71	1771.59	2189.51	2496.72	3470.4	2138.76	3073.69	2925.67	2325.03	2942.38	2604.4
M419T567	3375.87	2788.82	1967.3	2263.69	1929.62	3455.13	2656.09	3221.64	1600.59	1627.9	1515.87	749.498	1493.92	1546.94	653.708	1714.34	2347.21	1987.66	2029.3	1866.17	2053.82	2342.94	1649.91	2096.09
M473T381	108.263	82.7932	1179.87	1528.56	845.267	72.8934	1494.21	23.6501	701.098	954.37	784.375	1532.91	1159.05	1124.93	1301.65	951.122	1370.11	1783.89	1156.52	1488.39	1583.73	1076.63	1372.95	1222.99
M637T382	1051.79	559.972	835.986	747.852	950.121	1005.12	763.776	937.118	3082.8	1847.01	2082.15	1877.57	1900.45	1493.87	2089.34	1163.81	1073.85	1358.29	802.91	1879.42	2211.09	1339.76	1147.28	1033.77
M168T769	11254.2	10115.5	11649.7	12545.7	11062.1	11063.3	11658.5	10870.3	10962.5	10702.4	10216	11216.2	10805.4	10955.7	10210.4	11101.7	11479.4	10225.7	10319.4	10472.1	10716.4	10060.5	10121.3	9572.72
M261T842	743.02	751.097	794.147	671.498	1007.41	726.939	823.554	830.53	1061.49	1085.54	1077.76	1326.35	1017.31	1124.12	944.94	924.354	963.622	831.506	962.04	1069.39	1073.64	884.057	819.684	882.306
M178T380	5960.33	4747.88	6755.86	5410	4106.16	4662.75	5288.13	4591.8	5376.29	4127.12	5003.37	5179.47	5311.28	5983.83	5481.03	4629.37	6483.07	5759.07	8642.39	6442.79	5024.68	7015.95	6650.92	6351.23
M403T642	22010.1	19331.4	25157	20498.7	14847.1	26506.3	16735.8	16968.8	10195.8	17248.2	8577.68	6903.81	9224.01	7876.14	6010.54	14698.9	11014.4	9624.31	8031.64	21744.2	19485.6	8823.04	13676	16528.2
M303T739	1223.95	955.893	1086.35	1178.57	857.362	1155.95	999.573	982.577	1357.82	1046.07	1873.12	896.726	1094.37	1091.59	1120.4	956.162	1349.62	1208.17	1010.59	1176.93	1359.71	1201.82	1306.7	1194.73
M791T60	2941.34	3498.58	4718.35	2760.4	4419.02	4124.51	2876.24	5889.53	2352.68	2434.09	1944.2	2530.14	2571.53	2108.24	3001.06	1058.26	3246.63	2417.3	2503.92	3201.09	2802.73	2536.75	2266.79	2971
M319T105	85755.8	96808.2	86651.6	55391.4	46470	74911	83035.7	80695.4	40865.6	33313.4	71967.2	50838.8	70485.6	87230.9	60315.7	95699	70126	36752.7	44326	88962.6	25336.3	32754.9	35286.9	55447.7
M689T591	3207.91	1330.23	2489.1	2149.94	3390.81	1484.7	3038.11	2423.17	1150.63	1657	604.769	883.257	813.098	1429.58	1798.85	467.486	2469.25	1348.75	1593.48	1100.01	1422.94	1317.57	2003.22	938.253
M123T381	2532.34	1007.17	2379.73	2177.25	1957.26	3382.37	2021.64	1610.24	3108.04	2418.58	3070.57	1851	2279.45	2601.85	2009.85	3216.75	2394.16	2483.92	3919.07	3130.81	3238.49	3147.06	3233.12	2482.13
M840T282	5197.4	5740.66	6346.88	4246.24	7220.2	7553.07	4905.17	5740.01	8523.2	6851.9	15433.9	7228.71	9480.01	11466.6	9931.59	7546.09	9639.62	5898.45	6476.65	6009.5	8613.58	7545.55	8397.74	9634.89
M440T657	13763.8	13273.5	14570.5	14556.8	12952.7	12431	11880.8	12971.8	16945.6	16397.9	15415.3	17488.1	17206.4	17553.4	16146.8	17042.3	12872.4	14575.3	16825	18047.6	13946.9	17066.1	14715.9	14547
M581T380	23.4891	12.0489	1235.91	1274.75	32.6061	34.0962	1189.06	1162.64	1463.88	1299.73	908.077	891.037	1621.75	1675.86	1008.2	864.725	1725.35	1196.45	1921.23	582.947	1895.37	1461.71	1347.78	1096.16
M213T754	604.045	409.276	408.106	632.15	410.655	778.555	679.739	512.169	807.055	494.653	663.414	962.555	572.751	1033.61	284.689	448.534	840.382	867.365	653.049	829.317	798.591	945.079	578.008	547.416
M632T662	1099.99	592.182	897.539	607.452	1151	1342.92	1233.61	1325.46	816.07	1196.74	951.854	962.495	810.454	1094.33	1084.63	1609.21	449.655	321.402	614.475	633.077	545.712	784.455	985.538	905.134
M193T581	1851.49	2064.01	2208.03	1973.88	2018.13	1627.04	1674	1701.88	3425.62	2873.9	2713.28	2954.03	3110.16	2669.04	2493.39	4380.22	1774.99	2685.51	3021.12	2360.85	1953.79	2459.36	2007.41	2661.47
M495T651	8967.27	8694.13	10264.3	8681.88	10789.4	11777.2	11630.2	11537.9	5223.84	3152.83	7553.31	3581.56	12376.9	7054.91	6087.03	10253.2	5291.57	6575.04	6493.93	6879.21	5711.64	14068.7	6548.79	5405.69
M1183T323	1248.66	572.854	1912.09	558.141	813.053	927.517	834.745	1635.91	2421.23	1600.53	2292.08	3242.07	2220.55	3053.82	2281.7	3770.73	2204.51	2070.1	1535.98	1408.39	1373.53	1536.34	1267.24	1998.72
M464T561	647.248	710.306	810.957	548.264	665.259	688.614	450.563	360.093	1589.08	1339.6	1466.64	1725.41	1606.58	2234.77	1496.81	2049.34	846.359	963.898	952.105	1060.79	625.984	694.356	597.304	1025.88
M193T838	676.258	877.357	1217.97	1096.12	1303.56	1074.81	1266.72	1289.76	1089.37	1115.74	1317.14	1286.68	1234.85	1230.22	980.559	1077.67	1457.05	1467.35	1380.73	1468.04	1098.23	1243.92	1693.35	1283.57
M227T286	37865.8	36781.3	31489.8	22400.5	23033.8	48460.3	39549.2	28742.2	54527.7	26738.3	51979.2	38422.3	42499.4	59578.9	32807.8	111053	43489.9	45736.8	49717.2	50815.5	38210.7	36052.2	38748.5	51679.8
M507T579	54801.2	29495.6	52489.1	53054.3	52548.3	49951.7	57334.4	47353.1	34871.2	33867.6	28872.2	29257.8	39150.1	29503.3	31966.7	32386.2	42669.1	37902.4	39967.9	41274.7	38973	41740.9	41937.4	42112.8
M645T739	1329.95	947.207	1985.45	1350.68	1519.1	1791.81	1759.53	1430.91	1779.15	1255.29	1900.79	1362.31	1727.16	1430.22	1996.53	1456.14	2305.25	1963.78	1947.44	1693.84	2093.08	1982.73	1483.62	1914.11
M1050T768	469.061	423.936	548.801	485.177	657.281	756.999	494.051	505.332	490.328	480.292	425.725	391.303	543.79	431.043	399.269	526.551	444.312	592.61	359.986	291.369	280.543	284.415	497.462	306.468
M339T594	2014.19	2238.44	1559.49	1385.2	1217.96	2250.51	1348.22	1213.75	761.879	2371.41	4592.91	3744.73	3523.52	2891.74	3630.72	4389.15	2631.73	3574.3	2020.82	3012.36	1327.08	2983.26	1796.63	4099.44
M574T567	1537.28	1198.25	935.502	851.603	1056.58	1405.59	1050.31	1491.24	919.944	699.609	907.818	744.562	1015.1	694.777	663.693	663.813	1087.68	871.231	641.937	759.532	1023.93	1011.87	896.178	854.234
M451T67	9333.66	9860.78	11093.2	6974.13	12291.8	10984.1	9559.28	8184.62	12951.8	14120.4	14125.2	14615.1	12228.5	17081.2	13077.7	17088.8	14076.6	12528	14696.3	12472.1	9466.02	10837.9	10710.5	16550.4
M180T674	561.973	602.956	583.477	566.092	514.004	430.298	504.114	516.84	989.519	1256.35	755.214	1988.84	1250.43	593.14	1129.27	930.108	1278.71	747.225	1184.36	563.887	507.027	1486.22	725.688	710.545
M560T565	1092.1	951.397	530.074	1324.62	939.877	1442.99	1179.04	942.5	604.906	639.983	800.456	619.481	523.724	622.684	608.308	581.706	631.829	794.363	699.05	640.473	843.69	775.684	687.558	940.38
M571T466	1873.35	1056.81	1422.71	1399.06	1379.03	1404.48	2101.88	1508.43	2212.31	2383.06	2817.86	2346.8	2839.28	2465.24	2508.7	3249.8	1620.59	1386.63	2135.84	2169.94	2270.06	1768.58	2318.9	2302.28
M840T372	15100.6	18381.6	18587.8	15445.5	16734.1	13740.4	15487.4	13809.2	12211.2	24564.6	19574.9	14162.5	16494	17711	15992	19581.3	35238.5	31465.5	19056.7	37576.9	19071.5	19318.4	16996.5	18270
M496T836	1574.47	1424.99	1157.15	1398.65	1058.9	1380.99	1314.5	1442.77	1111.65	1024.27	1128.89	922.573	1132.01	1268.18	988.361	1133.52	1303.65	1240.91	1208.45	1160.71	998.32	1095.74	1135.11	1096.98
M315T199	19108	14635.1	15540.9	9978.86	9553.52	16558.2	12360.4	13318.6	8020.56	6608.17	10982.2	9615.63	10512.4	12728.8	11922.1	14499.9	11259.2	9367.49	8210.47	9118.35	8210.79	6430.03	6812.34	16089.3
M412T72_1	8358.06	6654.71	5909.91	5016.51	7049.99	6301.42	6811.53	8444.74	9257.93	11547.7	11169.9	11452.2	9503.6	8498.92	9884.83	9954.7	6089.1	9015.76	7980.8	8760.63	8921.06	12677.2	8283.19	11224.9
M356T761	728.429	542.414	754.163	812.951	486.66	1150.41	683.688	679.158	897.845	946.959	987.408	990.682	530.158	1724.7	1097.01	1210.79	618.728	998.604	898.876	903.004	1291.39	1152.08	1077.29	1286.5
M827T561	596.266	360.454	497.607	345.309	461.451	517.832	334.365	350.85	847.673	362.491	717.884	353.591	610.455	777.691	501.783	767.256	572.473	582.465	723.37	653.539	483.548	430.9	479.642	669.679
M98T122	6872.83	6589.16	5556.98	6381.25	4351.75	5309.47	5887.51	4973.54	7518.32	4708.94	2337.07	8049.81	8245.07	4120.92	5169.28	6565.45	6897.18	5947.15	8344.75	8709.16	9630.38	8377.45	4781.94	7490.4
M425T413	1916.85	1879.82	1505.62	2275.05	1584.1	1315.16	1418.45	2965.59	751.945	796.089	613.831	853.843	774.272	706.507	1062.55	574.266	1140.56	901.077	1474.41	1218.76	1175.79	1452.27	1502.08	1376.55
M227T368	1300.67	1493.94	3148.06	1263.62	1219.73	1478.5	1486	1305.85	778.861	547.099	958.565	570.781	546.932	480.667	892.6	623.443	886.744	928.113	918.453	848.786	1280.64	551.217	536.611	1249.76
M633T165	8677.08	5310.91	12580.2	6318.88	10789.7	6350.91	5007.45	7677.28	7420.8	6469.6	9079.65	5958.74	4627.3	5444.6	6402.52	7579.92	5189.79	5391.63	5428.19	4531.62	6661.42	2786.91	6008.37	1738.49
M590T57_2	9797.24	5029.78	16121.6	10686.3	12479	10262.3	12008	13355.8	6298.2	8243.08	6268.35	5573.32	624.594	12100.6	7095.37	7442.26	5581.96	6516.85	10662.7	7911.06	9362.26	7085.21	5901.88	7902.98
M505T462	741.985	731.338	930.086	787.506	756.701	1558.45	1101.91	853.946	1087.49	1439.57	1046.61	938.777	1207	1468.48	1016.15	1120.12	1781.63	1750.13	1493.85	2242.18	1511.7	1098.74	886.717	971.124
M557T382	1127.27	1167.94	1531.35	1614.24	868.729	1320.82	1564.14	1501.29	951.498	1117.01	684.734	1234.61	1019.22	1457.29	1086.51	2346.66	1764.49	1850.86	1568.87	1556.38	1543.12	1843.94	1347.93	1708.76
M587T768	2682.38	1786.11	2684.26	2361.89	2699.84	3041.89	2408.47	2386.39	2916.55	2171.99	2278.41	1756.37	2949.05	2546.88	1950.5	2607.48	2472.51	2088.95	1736.72	1998.14	2377.4	2145.89	1761.26	1865.3
M987T577	1384.35	1755	711.953	2019.97	1798.52	1797.64	2018.65	1201.48	1038.32	508.446	719.357	677.827	868.361	1037.51	870.441	1009.36	858.346	1397.15	756.107	933.656	1445.16	745.158	1021.38	1302.39
M446T745	1045.99	948.12	1431.55	850.315	1024.69	1342.81	1082.2	729.094	3031.55	2854.33	4065.41	2752.67	2743.47	3604.41	2833.56	3694.65	1653.35	1516.52	1448	1664.28	1097.03	1057.85	1266.84	2203.93
M458T375	1346.66	1388.61	1829.74	1075.35	1323.64	1674.62	2019.22	3166.36	2191.28	1959.1	1781.73	2969.44	606.599	1139.48	888.483	2649.48	3585.42	1549.99	2614.87	2628.88	3166.53	3300.99	2679.36	1845.5
M620T339_1	1494.71	1238.64	1331.53	1291.04	1190.41	1643.47	1130.71	1332.7	2032.65	1980.98	1753.32	3027.66	2368.57	1966.54	2778.92	2317.53	2061.28	2000.03	2159.25	1744.91	905.684	1568.79	2286.46	1629.31
M871T57	2667.67	651.61	3363.89	1762.68	3225.67	3817.6	2952.1	2669.59	2389.39	1700.33	1972.43	1817.81	962.184	2788.27	1690.72	2136.37	1307.67	1636.46	2041.3	834.014	1171.38	1729.96	717.156	2474.25
M999T591	1508.14	1755.77	1378.32	1393.74	3025.39	653.142	1593.7	509.346	478.864	876.54	719.79	623.825	500.358	769.493	814.657	353.657	777.564	587.536	836.099	864.455	543.8	770.726	801.066	507.342
M578T336	135881	224573	251262	167892	209821	279739	173062	264901	322436	340822	334639	390925	348930	326593	364601	467336	167363	280701	289780	298114	369153	296803	304414	294646
M255T435	802.312	1169.78	2282.54	979.275	825.367	1543.44	1168.9	1680.49	648.477	702.678	831.613	876.374	1453.68	1275.81	701.452	964.142	694.181	564.044	702.637	756.513	799.4	709.468	1239.38	727.927
M745T590	1027.23	2217.32	4224.55	2533.69	3174.41	2098.4	7422.19	2209.56	1260.06	763.674	1125.66	515.827	1139.63	1190.73	656.844	989.132	541.534	577.393	517.025	754.357	599.304	2005.86	1191.31	2286.13
M614T379	1826.22	1164.1	2196.42	2563.93	1712.38	2174.79	2577.32	1329.51	1952.73	1865.12	2332.05	2284.42	2388.18	1796.22	3334.79	2544.51	2679.42	2845.57	3182.9	2685.83	2275.41	2755	1910.79	2370.58
M664T657	2087.51	1859.32	2564.26	1513.08	1577.6	1326.22	1585.93	1727.45	2502.56	2784.24	2696.51	3143.59	2207.65	2366.32	2441.28	3085.22	1908.86	1998	1988.86	2961.35	2230.49	2349.05	2543.6	2377.25
M128T642	10060	6833.21	4988.91	4559.99	8967.26	4504.37	3951.27	7430.18	7233.35	7993.31	11406.8	6669.36	7249.72	2352.47	13296.7	5828.48	11786.9	12994.3	5051.02	6400.82	10711.3	12689.7	12531.5	8908.09
M468T66	4138.2	4459.37	5606.2	4805.17	5077.77	4104.29	3945.98	4578.68	5442.98	4192.99	5377.27	5485.82	2443.68	5674.14	5657.31	6321.83	6127.52	5601.42	5702.73	5534.71	4718.36	5808.34	5156.54	4396.01
M251T709	652.717	530.205	716.451	646.003	639.252	617.177	578.63	568.664	840.373	778.145	734.451	729.989	652.899	704.583	721.762	959.699	674.491	768.065	700.641	797.561	755.74	558.238	1021.05	811.943
M795T759	1881.84	1070.41	2031.9	1664.66	1287.24	1985.53	2328.4	1437.86	1539.53	2415.23	1847.47	1660.31	1784.31	1697.91	1863.97	1329.68	2582.11	1846.2	2561.79	2892.55	2306.37	1817.78	1836.18	2467.42
M927T578	5349.82	1983.69	4066.36	4028.07	5397.22	5663.86	4367.18	3639.59	3410.25	2853.58	3262.73	2469.31	3026.58	3197.07	3267.99	2612.03	2011.15	3001.37	2928.5	3019.91	3373.99	3553.97	3191.19	3311.2
M447T381	4231.89	4362.88	3840.81	3745.51	2432.89	3918.36	4283.91	3436.52	5214.02	4384.01	3977.36	3260.68	5645.85	4369.72	3918.65	3964.14	6399.3	4715.01	6234.3	3777.27	4960.56	4018.14	4393.46	4711.89
M761T827	429.413	435.725	277.072	445.602	472.508	245.353	434.342	370.186	540.759	470.379	550.221	679.681	621.123	451.396	436.124	688.269	594.32	583.233	509.325	545.782	488.167	775.561	638.316	274.558
M535T565	688.289	627.766	612.371	530.891	561.004	438.127	455.283	499.942	582.082	784.658	646.212	465.453	578.483	774.179	587.097	686.418	608.154	721.559	678.639	824.006	704.314	605.377	639.818	568.758
M1175T626_2	1816.79	1643.69	2334.57	1737.51	2837.94	1761.45	2026.45	1393.63	3245.4	3196.91	4158.13	3492.39	2942.92	5174.44	2790.05	2466.11	2429.4	2583.83	3513.74	3093.66	1842.18	2399.99	2161.92	3387.2
M389T299	1099.99	3014.04	3777.44	2552.81	1433.65	3090.41	2648.14	3057.42	1483.96	1932.71	1767.83	1104.71	1707.24	2361.49	2150.37	3336.85	2343.01	1096.11	1709.31	1000.19	1623.67	1310.2	1550.61	2129.65
M341T162	24441	38720.3	26857.6	29649.6	38521.5	35749.7	37941.7	13869.7	19508.9	27794.2	30904.4	12369	25663.4	26737.3	22488.6	23121.6	14097.2	15301.4	30544.1	28760.1	12488.7	13412.7	25084.1	16235.3
M169T75	55737.1	53139.2	48572	58401.3	58781.9	63733.9	53092.4	66737.1	87189.3	154057	55410.1	64943.6	71760.4	73247.5	48678.5	70270.1	75975.9	70312.9	58563.1	77614.9	78089.8	66761.9	59616.7	55826
M561T74	25044.2	19712.8	26122.8	15467.8	12689.9	17866.4	18876	23669.8	10815.7	10734.8	17405.8	11075.2	15416.6	18666	12751.7	25103.9	17334.8	12777.3	18414.1	15906.7	12928.6	8234.52	12607.7	16219.2
M389T582	1945.73	3751.29	2633.3	2346.42	3381.22	2168.09	3134.1	4867.84	2367.39	3801.66	1992.66	4425.99	5130.02	2166.87	2982.09	5173.81	5257.56	5182.82	4987.68	2829.39	5342.66	7086.16	4797.21	2488.33
M422T68_2	8225.73	12294.2	11400.3	7365.1	13092.2	5546.31	9035.73	3562.59	4501.33	6365.97	6538.31	1548.46	3407.74	4700.55	6199.07	3494.43	3705.62	5561.6	5855.96	6670.52	5662.71	3028.59	5684.93	6483.97
M231T463	1864.88	1169.16	1945.53	1225.06	1113.02	1246.8	1240.27	1035.47	1438.08	906.128	1295.2	884.232	1376.32	986.537	1198.1	1054.24	814.771	807.189	1663.3	776.571	765.907	856.308	625.955	856.926
M732T64_1	7181.76	7018	8112.21	4055.8	7065.76	7028.05	5994.97	4735.65	5745.82	3787.15	4600.52	5894.13	6332.94	8256.32	6299.09	5763.45	6099.16	5163.61	5051.61	3729.73	3507.29	5781.68	4966.38	3713.37
M158T415	5976.64	6225.93	8859.22	5368.28	6315.13	13607	7521.8	7833.71	15581.5	16388.8	19181.1	14962.7	12653.5	12821.9	14223.1	14713.8	13869.6	11084	10393.9	8293.11	9206.99	13948.6	8979.84	13013.7
M280T376	603.125	545.927	946.12	536.216	734.085	1110.88	736.3	909.054	1273.24	1299.2	753.449	1282.5	708.917	770.384	1032.5	1334.87	1981.75	742.047	1057.37	1216.47	1384.54	1514.73	1061.15	755.651
M392T381	6270.78	4050.95	4227.06	4688.23	3714.66	4877.89	5128.5	4365.97	5254.51	4141.64	4585.04	4072.2	4983.89	4840.16	4435.82	5326.41	5394.57	5462.65	5837.8	5170.1	6268.2	4713.95	5620.73	6265.6
M614T336	4553.37	8122.33	8999.84	5730.27	7077.12	9105.06	5420.73	8137.67	10138.5	9117.89	11345.9	12935.8	10525.1	10185.4	10005.4	13432.9	5379.86	9152.15	11407.6	10050.6	11905.2	9819.57	9872.12	9853.27
M800T761_1	605.608	471.282	673.913	523.683	569.241	567.376	726.814	770.15	1014.23	679.961	745.234	515.303	1328.08	808.771	936.547	1067.29	989.16	741.897	629.797	1084.33	827.036	1118.67	688.478	603.264
M852T569	2029.18	1884.53	2090.63	1606.88	1397.66	1803.92	1208.7	1951.37	891.21	939.852	1004.75	972.242	1168.48	1125.22	994.971	719.42	1396.61	1465.14	1531.16	1303.21	1394.28	1695.89	1232.78	1227.85
M702T728	2074.1	2114.25	1349.39	1233.3	1517.82	919.315	3086.51	1233.34	3154.67	3430.4	2814.28	1636.07	1800.69	2017.28	3475.79	2648.56	2779.4	2686.86	4923.06	2154.74	3455.53	2176.53	2661.21	1920.98
M311T388	17346.8	17757	13657.2	16101.8	13192.6	14409.9	13238.8	12377.8	19868.9	20845.4	23924.1	19869	20172.7	16895.1	16363	20180.3	17981.2	17547.6	29506.9	18424.7	14352.1	35069.5	18175.5	24153.4
M290T743	8993.04	8756.91	6284.55	8120.6	8675.07	6169.57	8407.43	8643.93	7711.73	8633.52	8546.78	6237.59	9231.91	11749.8	6091.22	10058.3	10676.3	9593.11	9592.26	8926.35	9469.74	9440.6	7962.69	8929.47
M585T578	10361.1	10429	9355.2	11431.6	5908.54	8511.28	10055.6	6194.21	6633.92	4585.51	7214.36	5913.85	6136.1	6421.01	5708.46	6496.7	5076.4	7764.88	5896.18	7510.27	7163.55	7185.64	7130.89	7392.68
M923T623	2509.57	1444.34	2169.19	1437.51	2028.48	1634.62	1578.19	2101.65	2086.33	1767.37	1720.29	1077.67	1946.22	1413.1	1353.65	1210.13	1346.63	1572.32	1200.02	1470.24	1319.94	1771.17	1619.93	1141.26
M352T376	2779.72	2026.76	3139.7	2213.78	2273.49	3306.05	2932.41	4584.08	3687.78	2564.28	2403.67	4076.78	1828.21	2085	3160.39	3605	5756.75	2485.55	5446.06	3635.58	5160.91	4814.47	3922.56	3097.91
M573T584	496.152	554.548	702.52	930.394	614.844	386.443	253.85	628.507	1122.58	717.956	328.363	727.488	772.732	435.2	670.348	929.514	821.922	717.094	1344.1	915.305	1539.57	925.464	651.504	638.409
M434T561	577.921	404.931	689.435	541.036	511.668	576.165	396.821	460.654	778.793	661.357	808.24	674.645	648.169	754.687	708.278	788.85	643.635	546.969	759.798	605.917	719.231	841.061	529.479	629.919
M526T553	522.565	458.545	865.395	578.808	645.427	419.713	585.322	1092.36	237.039	316.894	110.016	252.75	180.096	209.418	178.381	452.482	593.712	358.624	312.312	355.682	526.73	388.342	367.003	375.716
M966T49	11219.6	7099.77	9267.89	12267	8330.08	7696.44	5540	8480.3	6391.93	9775.74	8053.53	6267.58	9031.72	6981.63	5480.81	4456.66	5420.51	4873.17	5849.76	7542.89	6442.79	8295.25	7302.02	4448.38
M249T403	1362.13	2242	2256.61	1934.53	1776.42	1974.02	1537.9	3961.83	756.819	875.942	1169.04	1362.21	794.877	675.58	554.368	2313.17	1219	1613.83	980.686	880.223	1694.84	1114.36	1345.77	1591.56
M581T564	4763.84	3921.57	3651	3098.29	2685.22	5106.98	4026.39	3733.47	2420.95	1455.11	2424.35	1337.4	1952.21	1631.11	1168.45	2012.93	3614.37	2580.79	3290.58	2315.74	3560.86	2737.34	2720.16	3069.43
M918T56	3087.2	2358.12	4005.66	2329.94	3690.98	3203.32	4430.3	3853.62	2822.17	2786.33	2378.74	3164.29	2383.01	2029.23	2972.21	2383.13	1972.37	1511.66	2340.26	2047.55	2527.65	3038.3	3240.19	2878.04
M224T67	2981.66	2877.74	4445.69	4237.8	4524.19	3429.06	3240.73	4900.06	4223.95	1082.83	6588.61	4349.23	6351.93	5467.58	5126	8372.53	5538.49	5574.55	4761.22	3410.36	4169.91	5668.53	4593.02	5956.37
M101T719	1561.18	1352.43	1733.7	1627.99	1154.3	2033.85	1475.1	1486.37	837.962	959.231	1174.55	1423.44	1359.17	1209.71	1328.74	1275.55	1539.16	1426.41	1042.46	918.364	1469.71	1157	1143.65	632
M349T412	4675.11	4386.05	5997.12	4806.52	6116.76	2360.96	5556.05	5212.92	2857.73	2050.42	1852.53	2681.98	850.31	1161.35	1951.47	2266.78	2924.27	3042.29	4413.25	2325.33	4827.07	3547.98	4051.56	2379.01
M222T673	1715.86	2898.96	1776.51	1540.03	1930.37	1766.77	608.895	1322.28	4492.02	3762.81	4162.3	3432.68	3630.86	3462.41	3609.56	4501.86	2236.83	2318.96	3399.33	2657.18	3108.45	4675.52	1892.1	1933.48
M234T661	3031.1	2568.69	2881.53	2656.21	2265.61	2135.73	2622.66	2097.24	3294.26	3761.06	3901.86	3444.96	5874.7	2722.83	3667	3933.04	2883.87	2923.14	3077.11	2651.27	2463.67	3485.81	3316.65	3108.9
M62T90	120089	80833.1	102283	96334.2	111626	106115	94404.2	107944	131944	158696	135782	138914	146080	123099	156409	107575	114331	113044	114400	143559	121262	119761	101623	120772
M569T448	465.136	447.355	626.375	710.958	621.707	662.561	658.907	661.624	862.019	845.581	1162.08	667.905	684.943	1260.71	686.147	1258.35	880.465	807.791	876.986	580.256	794.592	735.512	553.347	860.553
M865T761_2	1977.68	1626.01	1632.15	1232.38	1047.09	1779.65	1063.12	1312.87	2399.27	1144.95	2559.27	2139.69	1681.65	2374.39	1882.64	3327.16	2438.12	2161.92	2733.64	2426.25	1961.11	1623.19	1134.62	1892
M377T755	529.057	560.714	638.13	385.093	440.712	677.493	455.039	368.812	956.864	940.909	1017.69	1117.25	856.044	1406.94	1071.36	1198.64	638.824	787.622	852.236	1010.35	654.315	499.985	590.666	576.79
M692T761_1	2248.59	1576.11	1931.61	1131.46	1125.52	2254.72	1795.16	1839.57	3268.61	1572.03	2813.42	1883.34	679.429	2362.87	2242.57	2676.53	2596.44	2755.17	2497.3	1932.44	2575.66	2409.36	1451.94	2356.93
M643T255	5855.13	8538.78	9001.93	7901.65	17058.7	9562.67	8552.18	8487.37	6373.59	8798.29	9516.25	7157.56	7948.64	11333.6	4314.03	10359.2	4033.54	9752.44	5898.24	5978.54	4371.99	3739.04	4136.1	7348.63
M766T61	1081.05	1100.19	1223.38	749.792	1045.29	1383.09	1398.18	1376.04	3074.5	1471.91	2875.92	740.92	2596.89	1305.96	1173.11	578.103	1626.52	1002.9	1915.85	1082.6	1498.08	2270.11	1696.02	2078.53
M656T370	2545.19	4074.57	3170.68	2743.37	2621.03	3381.37	2381.97	2439.47	2890.6	1982.86	2759.01	3109.91	4801.27	5369.61	2059.05	5338.09	1188.1	399.995	2433.18	1985.17	2665.56	2254.59	1286.87	3063.1
M435T87	5179.37	4839.09	9201.31	4851.14	5828.06	4667.35	3940.97	7533.6	4630.57	4501.65	4127.47	6254.05	6156.12	3624.34	3081.91	3485.9	5076.91	1508.56	2263.37	4036.12	4104.52	4017.65	5399.1	2745.01
M964T263	6081.31	7940.04	7700.43	5075.86	5690.87	6435.72	5233.15	6373.18	10126.4	9403.15	10372.3	11735.8	9506.02	9000.33	10598.8	14272.6	6434.62	9915.51	10483.2	7727.8	7877.51	6363.17	8517.3	7207.3
M481T322	61641.9	79317.6	62960.3	56666.2	62585.8	57448.5	61028.3	74691.5	74967.3	77030.4	67864.8	60496.2	68892	72596.1	72479.6	89787.7	58091.6	53102.6	58879	44099.3	58064.5	53768.5	60183.3	56942.1
M664T785_1	455.545	763.284	889.117	543.71	351.796	619.374	734.739	628.547	940.844	746.134	778.355	1115.72	679.89	958.33	504.922	1733.41	707.66	879.92	1357.9	904.998	1310.84	872.786	523.99	933.745
M159T389	7672.72	9602.31	7206.99	8826.47	6836.38	6842.74	5549.54	6885.44	13373.5	12455.2	15222.1	9419.65	12054.8	9006.8	10908.2	26983.8	10325.4	10053.6	7711.32	10736	10363.7	23819.4	14018.8	11384.5
M851T640_1	21313.5	21144.4	19350.9	19016.8	17740.9	20585.4	19737.9	17285.1	15718	17844.2	14363.4	20573	13429.8	15960.6	17651	16940.6	16032.1	16254.9	20147.1	17572.8	16337.9	16126.2	19149.1	18154.9
M783T186	8098.56	6422.43	12543.6	7413.78	13550.4	7950.63	9731.98	9379.38	18722.4	6519.54	5013.17	6856.25	6116.81	7911.31	8238.36	5818.9	7004.08	7845.12	6513.47	8052.1	7702.76	2543.76	1129.52	6792.8
M419T398	2049.54	2132.02	1919.24	1671.4	1586.84	1653.27	1464.19	1560.6	1610.31	1457.79	1865.18	1770.77	1828.8	1833.14	1741.2	2520.28	1577.85	1342.41	1340.65	1547.71	1498.23	1391.69	1615.68	1641.58
M360T772	2148.62	1917.3	2684.35	1418.27	1675.75	1632.59	1682.32	1848.89	3959.8	2505.85	2550.04	1626.63	1956.6	2209.87	1442.71	2826.52	2806.61	3352.72	2971.46	2224.7	2682.98	2107.58	2178.05	1720.57
M1166T642	5625.93	4086.31	2103.34	5146.38	5197.07	3617.73	7308.4	7367.96	5804.8	7059.38	8179.57	5293.21	5060.88	5225.23	5239.91	4906.17	7011.68	7917.52	9013.9	8283.57	3603.14	8289.3	8418.06	6698.42
M375T73	9224.77	6479.91	7814.23	5879.17	4498.44	4849.82	6330.26	5879.53	3859.07	7973.5	1615.51	5436.92	8457.17	2692.16	5395.04	9923.79	3087.08	3340.81	4554.93	8406.83	2757.15	3038.51	1675.41	4703.25
M425T697	1094.82	1050.79	906.978	825.338	894.593	1147.7	1039.3	1134.61	587.211	693.156	917.964	552.607	871.761	771.891	549.453	829.975	1104.54	622.43	727.306	714.578	729.633	979.626	871.815	834.81
M449T578	3643.72	4288.49	2055.68	4655.92	3410.3	3128.14	5186.53	3394.28	1732.22	2180.88	3244.09	2042.33	1259.07	1087.68	1677.37	2479.41	1571.03	3677.98	1860.91	3280.18	2055.22	2456.36	1751.59	3404.48
M325T101	43004.5	52348.1	54585.2	60550.6	65572.4	54383.7	56130.3	67935.9	60246.1	47499.4	65806.2	48671.8	47356.2	58566.4	49249.4	66051.2	74266.8	71413.2	75537.7	65467.3	79674.4	56597.1	55906.2	64751.7
M429T74_2	10945.3	7450.27	11125.3	9430.34	8715.25	6572.06	7348.56	9081.33	5524.07	9068.37	4611.41	10218.5	7338.05	5262.6	6507.98	8571.53	8591.71	4587.55	7292.69	3677.54	10476.3	5158.02	4168.47	4032.22
M425T274	3698.02	3654.3	2362.67	1880.62	3709.91	2690.24	2296.93	3600.51	2155.34	2828.05	2932.04	2691.7	1647.37	2572.98	2362.3	1378.2	5445.41	4691.34	4011.27	3408.35	3504.19	3395.87	3137.63	4905.79
M227T11	5079.97	2736.73	2968.85	5353.73	6091.57	3804.49	2678.65	2677.37	3422.77	567.166	2808.14	2236.37	2683.4	3051.24	1658.34	2830.54	2776.55	2755.64	2462.16	3035.54	2758.77	2817.44	299.507	2032.3
M852T655	1907.86	1797.79	1682.28	1475.44	1693.39	1712.04	1312.86	1381.14	3289.87	1764.95	1352.46	2132.67	1775.08	1520.36	1737.99	1780.47	1716.73	2612.96	1800.72	1908.01	1527.32	2678.58	1930.51	2440.13
M479T56	9361.11	10998.1	15991.8	10008.1	9044.89	10128.5	10939.4	10770.4	8401.34	11322.9	9441.08	10416.3	11481	5420.85	7686.86	8172.53	10938.4	9395.16	8428.49	10089.3	6221.37	5764.71	8079.36	6655.87
M980T306	1839.46	5799.15	3044.12	4643.46	4336.48	3854.81	5284.76	7322.38	6942.85	8479.92	6506.25	3342.71	5267	6719.98	6937.29	5790.31	5733.06	6013.69	7040.75	5359.32	5164.28	6254.34	7506.06	7672.68
M441T669	1038.02	1180.79	1063.76	1713.74	1381.67	814.596	801.973	789.498	842.455	562.452	665.211	932.116	1839.13	673.814	658.919	781.411	729.054	761.11	772.2	953.677	575.31	832.884	775.69	817.916
M796T635	2629.64	3687.31	3419.78	3167.61	3304.14	2211.89	3659.14	2974.66	4110.99	4095.1	3921.06	4269.38	6645.82	2967.24	3360.69	3833.97	2510.82	3919.07	4138.58	4120.22	3423.52	4679.42	4163.47	4656.11
M625T115	3898.45	4420.78	5201.41	4608.69	4065.2	3414.07	4316.79	7101.89	3441.36	3001.76	3883.03	6001.47	2808.46	5383.48	1690.2	6244.35	3227.48	3739.22	2505.62	4502.73	3845.35	3531.01	2671.88	3226.22
M744T324_2	3200.68	2880.3	3387.6	3549.35	2888.64	4089.47	2995.06	2814.05	4167.24	2721.1	3363.95	2431.84	3278.43	3425.43	3101.38	3761.48	4264.43	3123.88	3693.86	3525	3960.45	3497.2	4257.67	3907.49
M415T454	1387.29	968.484	1020.42	839.83	878.394	781.854	951.56	677.471	671.623	554.819	567.46	676.458	697.883	708.227	674.4	687.632	904.605	703.737	542.76	680.909	749.797	647.797	719.446	778.559
M373T57_2	6550.97	3815.94	6050.14	5889.39	3293.07	5738.93	6192.84	5293.62	4087.62	3433.38	5690.55	4474.75	3929.56	4281	5208.74	4044.08	2995.59	4650.32	4628.84	4206.6	4339.31	4005.98	4295.75	4041.78
M758T750	796.065	600.274	468.602	504.363	374.748	605.166	628.186	572.464	1359.09	707.869	842.64	724.278	587.407	683.374	643.496	1231.04	887.722	823.648	969.578	1108.21	2228	730.202	778.924	831.553
M331T190	24126	23388.8	23662.2	19013.2	19759	20201.6	20477.6	24512.3	29268	21144.6	24301.9	24898.3	23616.2	25209.1	25222.1	38890.7	63179.4	27723.7	30684.9	32442.4	29854.4	40839.1	24108.8	24215.7
M593T576	6361.17	9538.22	7633.95	9433.74	9423.79	10250.5	5264.89	6173.8	5441.5	5174.3	4302.98	4971.42	3987.37	5977.5	4319.92	2535.8	4519.55	6809.41	5732.26	4487.75	7729.68	4245.09	5833.18	7296.95
M483T564	7223.84	5879.87	5166.29	5126.41	4623.51	7563.63	5919.69	6038.08	4025.05	2531.59	4182.06	1883.12	3672.04	2728.3	2050.58	3425.32	5704.93	4207.14	5462.27	3840.49	5601.63	4281.34	4444.49	4673.52
M341T787	1458.32	1262.81	1621.13	1250.05	1156.5	1435.21	1284.5	1240.19	2922.25	2207.07	2567.24	2675.68	10294.2	3461.61	2489.38	3564.56	1591.54	1626.25	1940.21	1945.19	1612.83	1334.05	1450	1331.6
M423T73	16421.8	18164.3	15182.1	14957.6	12696.2	17514	16439.3	21345.8	16807	16511.2	21067.9	18218	15475.6	17521.4	22473.1	24775.2	18159.8	25147.3	20551.8	24858.3	23728.9	17199.6	16924.7	18408.3
M114T70	3499.57	2398.65	3039.14	2249.82	4987.96	3898.38	2886.84	3575.7	10329.4	4076.25	2988.45	5850.17	1862.21	3670.98	4058.23	4017.98	4724.06	3025.61	5026.72	5137.69	7721.64	8137.35	4627.74	3377.87
M401T67	10485.1	11323.6	12398.8	9568.38	9735.34	8643.31	10086	9291.38	7376.79	5967.24	6840.06	8597.55	7000.91	8120.21	6671.05	6913.34	5040.11	7960.78	7824.53	9482.58	9985.41	8475.05	9462.73	8686.39
M797T785	1237.48	1082.93	1202.55	824.812	1053.69	1173.23	1452.54	861.366	1674.44	1208.92	2058.77	1153	1775.35	1523.28	1309.82	1681.04	1421.28	1520.15	1668.99	892.225	1469.47	1492.8	1209.08	1785.19
M398T68	13620.6	17414.6	22396.4	15242.1	15379.3	9841.66	15599.6	9984.04	9716.25	12237.7	11208.7	13085	6834.65	7936.05	12922.5	12476.9	7460.05	10260.7	13668.9	13232.3	10587.2	7077.86	11287.6	10859.7
M841T581	1324.58	1805.72	1973.14	1750.41	863.955	1808.75	1622.18	1741.88	1522.37	935.22	1614.8	849.363	1425.07	1071.6	1206.11	1149.28	1319.61	1106.57	1192.7	743.888	1265.18	1363.35	1054.57	1595.29
M807T289	4612.97	4197.75	5846.28	4135.2	5051.17	5001.72	4482.98	6007.07	3241.23	3786.68	4064.04	3131.16	3565.78	4551.94	4895.69	3749.79	4966.47	3810.88	4291.05	4013.23	3162.54	3376.96	2730.96	4953.37
M613T212	3136.56	2889.89	3147.07	2352.81	3221.89	1906.04	1747.65	4190.56	4017.91	3845.19	3040.72	4968.12	4482.2	4599.01	4217.91	7613.22	4882.02	3785.48	3217.62	3419.2	4883.33	3008.65	3679.23	3669.98
M479T831	2120.3	1975.57	2236.17	2037.7	1778.77	2370.63	2056.28	2130.21	2433.17	2163.67	2075.05	2195.71	2364.46	2331.15	2433.8	3034.11	2502.25	2353.93	2221.64	2318.21	2312.34	2513.97	1947.35	2424.82
M347T380	1045.67	522.539	1074.84	1027.6	836.682	846.951	840.635	551.197	2406.39	609.776	1264.31	777.01	793.557	885.625	794.456	1214.5	990.772	808.757	1208.2	1086.09	1258.18	1119.23	1117.72	1764.67
M1073T761	1866.01	1617.77	1605.04	1523.25	1154.93	1937.89	1834.75	1630.24	2324.09	2500.17	2513.81	2379.14	2245.76	1209.64	2391.35	1972.68	2707.59	1903.67	2120.21	1938.33	2290.26	1987.6	1566.43	1809.54
M153T720	4144.23	1710.2	1936.64	4547.98	3192.26	2612.08	2526.46	1942.97	2787.33	2230.29	2368.35	3279.27	2714.88	3940.79	2621.98	3696.72	3770.55	3412.72	5868.95	3540.46	4695.12	3251.6	4757.2	3669.77
M335T631	66629.7	74363.9	59707.3	62319.9	50735	61472.9	59723.6	62802.6	46914.8	43821.3	44301	48316.1	61931.6	40484	36817.8	58553.6	55941.5	57065.1	50769.1	57267.2	56733.3	59976.5	52923.2	52209.1
M908T571	4793.84	4823.9	3622.95	3280.7	3244.89	5687.54	5035.78	4592.73	2608.47	2158.82	2493.24	1548.49	2132.02	2070.41	2142.8	2582.82	3859.66	3203.67	3278.43	3373.76	3568.99	3731.81	3357.39	3776.43
M433T512	1883.03	2054.01	1694.51	2397.51	1558.64	2307.01	2457.13	1946.08	1597.14	2245.43	2338.59	1665.52	2575.34	1744.92	2251.49	1776.01	2520.4	2550.02	2428.18	1899.21	2564.7	2753.5	2651.99	2152.47
M354T375	352.192	307.326	587.241	237.481	375.605	648.485	630.978	790.702	630.85	581.945	256.128	952.47	232.226	343.281	497.043	599.626	1283.14	510.44	947.727	748.704	1148.7	1001.19	518.255	499.687
M664T269	2932.46	4443.88	4331.28	9039.16	3783.02	4756.47	4573.01	4084.27	3853.84	4086	1664.71	4285.17	3706.12	2380.93	2474.18	3071.63	3209.18	2038.72	3345.67	3884.79	1388.83	3017.61	2882.5	3323.29
M789T578_2	3132.06	4800.73	4622.09	3399.21	5496.31	4695.03	4985.06	4185.35	3416.41	2749.18	2454.99	2329.94	759.494	2752.89	2848.55	2401.63	2929.72	3417.6	3021.84	2922.33	4020.57	4551.46	2953.47	3929.55
M221T68	14937.9	16873.4	10841.9	14597.5	8476.52	11884.6	14946.1	16299	17384.6	16035.7	17642.4	15462.4	18687.1	22838.9	16752.2	24130.5	20411.7	17716.2	16983.9	15351.1	15932.8	15014.9	15837.5	16781.8
M840T785	1281.44	1325.93	1664.5	1172.31	1011.79	1244.31	1461.98	1469.43	1417.93	1301.54	1200.43	1519.58	1629.95	1446.08	1130.76	1992.39	1738.41	1531.49	1602.64	1723.99	1811.57	1478.09	1307.91	1417.66
M355T848	563.565	626.44	508.012	532.018	534.261	546.051	505.604	497.541	1025.95	456.988	740.81	701.845	881.027	619.754	689.004	704.152	623.402	511.195	644.281	641.655	572.597	649.191	590.52	559.377
M521T758	845.277	481.537	1362.5	711.757	737.859	1361.02	658.482	826.251	2247.7	2648.97	2197.65	2288.89	2847.13	2891.89	2510.38	3782.69	1280.96	1300.18	1468.37	1368.03	1301.52	587.384	1389.15	1482.61
M502T470	13737.5	8123.06	8509.64	11237	7896.07	8626.39	12860.4	8488.55	13044.1	13581.5	10905.1	9245.3	10941.6	10622.4	9157.31	19398.9	12960.1	12608.4	14100.2	11866	13426.1	14573.1	10644.2	10124.8
M435T579	14948.8	7269.04	10870.6	5853.37	11689.9	11342.9	10486	11460.9	8577.94	6290.93	8394.64	3597	6787.94	8213.23	9100.27	8437.56	6941.29	5828.49	8449.75	5945.8	6935.65	10090.1	9760.76	5041.74
M335T75	211258	188344	239411	181721	199925	187698	219963	236610	141739	163754	117809	114871	163755	182595	169427	305193	132617	221698	178067	215687	165373	136451	136575	172135
M414T834	709.838	830.41	952.086	948.71	595.092	853.146	861.638	755.518	1143.2	862.61	876.295	895.051	307.522	973.945	841.078	1374.43	557.065	770.744	861.085	487.464	457.232	553.823	789.148	210.921
M113T198	3080.81	1277.42	3615.12	2160.55	2692.11	1630.05	2896.39	2676.78	1349.68	496.583	479.1	1463.41	1635.15	361.942	1251.17	1931.28	1853.64	1953.64	1724.68	2069.83	1599.09	1718.87	1702.01	1551.95
M373T69	3412.83	4611.56	3649.45	4178.25	4924.38	4229.16	3449.2	3400.21	3255.44	4323.33	4265.82	4120.85	2740.68	4563.86	3324.52	3755.89	3518.08	4343.72	3734.19	2232.86	2370.63	2852.83	3099.4	2896.6
M996T785_1	902.812	1022.68	1283.17	732.517	619.339	1530.98	1191.34	1170.66	1644.28	1061.57	1463.54	1020.67	1355.32	1082.94	935.489	2385.85	1763.12	1402.32	1470.91	1517.36	1474.13	1246	874.319	1909.94
M688T760	5608.83	5542.95	6136.24	3845.04	3062.24	6707.97	2365.96	2524.95	13126.5	9072.95	13426.3	8317.58	12462.9	14226.4	8851.38	20180.8	5125.34	6889.68	7660.57	7894.12	5503.47	5814.62	4879.32	7764.98
M470T474	2055.91	1679.49	2193.71	1772.78	2943.79	1925.14	2353.66	4015.9	3221.23	6921.38	6722.96	7059.69	1801.3	2492.4	2071.45	6595.67	2158.73	3625.29	4705.05	6417.81	3659.22	2972.29	2958.25	3616.14
M586T380	873.007	2587.38	2235.63	2232.8	2427.5	1953.25	464.972	2007.97	727.118	687.757	909.314	589.021	677.294	532.691	548.002	1318	778.971	982.354	1409.3	1020.1	1444.76	909.059	1450.92	730.203
M151T471	1793.8	1580.41	1544.27	1312.91	1702.65	1837.48	1506.39	1542.45	2203.49	1629.4	1921.93	1293.64	2315	2216.9	2103.07	2224.01	1401.02	1575.12	1636.11	1266.88	1311.27	1350.88	1262.02	1400.58
M843T57	3780.69	1552.73	5707.81	3308.04	5796	6377.75	4989.01	3557.92	2940.16	3325.44	3167.31	5229.91	3546.02	3950.12	3770.76	3479.24	1733.37	2547.5	3743.25	2003.05	3237.66	3404.7	2341.76	3030.19
M537T578	2484.23	3213.05	2251.7	2853.33	3478.37	2566.3	2930.89	2692.86	887.245	1452.31	2076.99	1712.09	1381.01	1166.14	1926.96	1661.72	2713.44	3135.8	2523.27	1438.69	427.474	1759.67	2028.95	1436.57
M249T159	16999.3	13465.5	20363.3	17238	31824	20986	12805.9	45111.1	44876.4	27370.2	42996.3	52617.3	33561.4	41624.4	33571.6	86565.7	42526.2	42751.5	21705.4	43981.7	35486.6	81912.1	36851.6	28547.6
M456T345	3142.83	2607.96	5421.82	3225.48	3263.53	3355.46	2917.07	3387.1	2585.9	3673.51	4477.74	3413.11	4098.7	6529.76	5148.91	5303.24	4083.67	5725.54	8582.06	4233.61	4079.84	4187.82	5669.02	4026.21
M315T828	3467.32	3475.07	3166.97	3428.26	4926.45	3163.01	2724.7	3282.12	4934.35	3768.71	5226.28	5817.39	5217.05	5035.69	3417.57	4865.07	4807.43	2643.35	4638.59	4483.75	4794.42	3891.7	4737.48	5192.39
M301T74_2	335945	294628	579929	175939	144505	284550	308897	192527	92469	54121.7	147102	147717	114964	232164	101489	205908	223464	199121	148722	130668	52325.9	56798.7	121135	247613
M605T63	14601.1	8457.16	1610.98	2488.46	15109	1068	17399.4	17215.4	2955.95	2587.28	2792.62	3463.41	2178.16	3312.04	3178.84	3480.78	2129.37	3095.62	3563.87	3029.69	2366.29	3536.41	2964.45	4080.49
M247T375	25472.5	31151.9	33924.1	21490.9	34425.6	23517.6	23141.2	28959	37915.6	17820.4	13395.2	10362.4	15462.2	11002.6	18626.8	21015	37119.6	14746.4	14333.2	21599.8	14898.9	13235.8	17899.4	19898.9
M482T262	26714.6	18141.5	25292.4	16768.7	18745.5	14934.5	21326.5	24723.9	17583.5	20077.3	19994.8	21547.9	20602.8	16406	22876.4	36144.4	6672	11798.8	19160.8	17099	17076	18839.3	18414.9	5211.94
M561T561	524.11	380.958	405.557	232.56	343.447	415.015	357.896	300.816	735.98	466.501	704.694	438.38	450.111	627.139	621.124	518.071	371.578	436.632	496.021	520.521	738.323	528.417	394.116	519.139
M114T719	1520.88	1065.61	2242.4	941.195	1719.49	3032.51	1417.2	1346.99	1872.77	1533.58	2661.23	1812.51	1145.85	1930.82	2308.54	1570.45	2570.07	2574.48	3949.8	2464.59	3255.06	3651.82	1781.17	1311.28
M354T376	1242.93	968.594	1231.34	1049.57	1334.32	2105.05	1836.83	2628.96	1949.44	1684.29	1412.34	2828.58	1077	1284.5	2291.03	2482.86	3563.82	1805.01	2400.38	1808.03	2947.22	2865.57	2050.82	1591.26
M316T717	739.417	626.434	1113.78	889.021	925.414	1063.65	547.837	883.409	683.693	711.74	741.799	605.764	664.357	640.954	737.276	800.819	624.296	750.976	582.666	503.514	771.47	547.477	743.84	630.064
M648T71	15761.5	14575.8	18420.4	23464.7	18259.2	15926	13959.3	11903.3	13173.4	13700	11677.1	18384.1	10464.4	17991.7	14275	15044.6	10707.8	10460.3	13484.3	14563.8	8028.75	14434.4	13633.5	15137.8
M209T483	876.701	1119.6	1061.27	984.636	813.152	1194.4	1054	1179.94	1617.35	1435.88	1340.48	1170.97	1215.57	1312.47	1312.95	1534.33	1177.18	1104.17	1405.4	971.033	1426.5	1454.25	1123.54	1254.03
M528T336	5655.56	10846.8	10337.6	7290.26	9855.63	12456.3	6975.16	10747.7	13864.4	13391.4	15192.7	16054.3	13738	13432.6	14711.5	19157.4	6864.42	12410.7	12382.8	12435.9	15924.5	12561.9	13525.8	13350.6
M340T756	611.609	765.818	701.57	610.188	624.036	656.986	503.872	475.78	1537.21	1574.61	1042.97	1749.01	1411.37	1724.3	1223	2281.17	769.352	1447.17	795.916	905.559	760.473	630.895	774.922	808.295
M527T475	1120.45	933.434	1035.49	843.116	967.727	870.188	861.895	1013.44	1137.85	826.447	944.225	932.607	1037.74	933.468	1008.04	1534.59	824.36	683.384	713.302	791.813	922.479	863.855	753.672	1016.32
M896T785_2	396.455	825.567	768.454	513.064	315.792	420.492	682.003	484.325	906.567	914.669	635.627	682.846	909.328	759.476	612.034	1102.06	670.383	995.316	1065.69	587.076	904.557	848.306	518.067	776.815
M331T785	260508	286607	334363	268690	237269	284370	323227	266654	334888	313856	325556	308585	335964	318589	271021	407368	308117	353023	361823	341890	336941	310561	256597	331417
M545T594	8689.76	7862.01	8258.82	8304.62	5515.08	9360.45	6264.75	6646.31	9272.34	7931.38	9492.49	7511.96	14265.6	7810.42	9044.71	11838.2	7853.56	8123.91	10277.7	9774.68	8660.68	10980.2	8677.69	9027.09
M179T391	3389.07	2553.06	5540.29	3622.24	4086.77	4707.74	2904.25	3368.67	7011.1	5192.44	7622.32	3743.12	6379.51	5804.1	5589.83	5667.49	4394.82	5485.79	4662.7	4654.84	4442.46	5498.86	4169.89	4812.68
M344T752	1524.22	1813.6	2178.92	1587.24	1152.3	2464.93	1412.93	1682.28	2057.05	3155.22	2812.38	2620	2298.98	3936.33	5329.59	1535.83	1867.3	1981.88	2527.43	2798.11	1954.31	2119.7	1989.7	2588.92
M418T566	22691.8	17674	16608.7	15218.1	15037.1	22363.8	18013.9	18419.5	12144.5	9571.38	12609.9	7390.98	10823.9	10203.5	8136.54	12608.7	18098.5	13574.5	14332.4	12474.9	17646.3	14798.1	15161.3	14608.8
M665T593	81773.9	68125.5	73809.2	68363.7	75552	109153	71063.1	67596.7	52089.8	50360.9	52842	48043.5	50845.7	68190.2	76257.5	60560.5	68378.6	76580.7	51958.3	61303.4	58739.8	61172	57896.1	64920.2
M724T342	4036.42	3938.46	3911.51	3138.69	3663.3	3945.85	3828.49	3413.46	3387.78	3254.37	4605.81	3302.99	3301.43	3550.38	3372.79	3932.4	3429.33	3455.29	3806.72	3321.54	3260.03	3575.17	3051.39	2968.99
M290T696	1334.98	1691.28	1426.89	1455.69	1431.42	2088.71	2053.05	2018.92	1488.94	3270.34	1443.01	1626.74	1590.59	2702.96	2418.93	2018.28	2031.83	2079.57	1874.97	3040.24	1721.48	3196.35	3142.68	1716.55
M720T73	4420.24	3593.06	4977.52	2884.12	2504.52	3069.02	3908.99	3387.11	2596.23	5235.25	2124.83	4456.92	1382.72	1516.87	1999.52	4184.97	5896.32	5241.11	3625.02	7166.19	4305.07	2966.03	5160.55	5855.75
M441T74_1	19707.4	20104.8	18963.1	18657	16332.4	19636.9	17535	18519.9	22746.9	19606.3	23556.1	24180.9	16677.2	19388	19217.7	18965.2	22746.1	21628.8	21427	20814.2	21102.4	18952	19707.9	17801.8
M333T848	6086.18	6453.83	6656.14	4841.77	5911.37	6381	6546.69	5225.58	9532.74	7095.21	8293.95	8310.7	9984.57	8405.94	8191.47	8366.6	7554.27	5310.05	7277.62	7164.99	6850.64	6834.98	7288.1	6741.37
M775T752	994.393	1167.04	1410.08	1061.94	1366.19	2191.32	1290.84	1046.22	1368.15	1647.88	1559.16	1059.34	1054.54	1396.19	1591.85	2280.83	1739.74	1370.1	2367.83	1479.73	1869.09	1624.76	1665.36	2611.23
M402T68	4155.24	5737.58	5679.48	5239.61	6718.63	2405.09	6919.76	4759.47	3376.77	2601.3	4216.94	4369.61	1793.35	4091.08	2537.99	5510.15	3455.04	4508.34	3402.8	4829.43	3335.81	3332.59	4210.94	2931.12
M694T329	8645.97	5197.37	7044.91	6960.88	6207.71	5367.5	5673.2	7180.59	5076.17	4393.29	5988.58	6330.97	4902.64	4941.9	1270.47	4271.88	5451.23	4702.74	5599.67	5206.58	5405.52	6496.12	5265.01	4989.5
M319T503	656.852	675.187	636.881	713.388	733.131	949.301	484.64	784.763	1305.06	996.405	992.553	1018.51	972.591	1163.12	929.104	1195.04	700.762	1073.47	958.651	600.556	968.197	1155.3	821.638	1030.47
M194T828	871.118	835.257	893.479	925.831	994.839	1036.46	914.454	837.182	702.046	968.792	1048.45	914.527	985.008	664.858	1106.83	1128.19	1101.07	1028.48	798.682	1149.74	1062.02	986.255	1072.61	1028.13
M662T61	20286.8	17767.5	16564.7	23243.3	22899.1	20275.1	20447.6	19178.3	16461.7	12587.8	16654.5	13559.2	15447.5	13967.2	15609.7	9171.98	15158	17664.8	17711.2	14277.3	15651.4	20744.1	18675.1	18292.6
M865T761_1	2584.64	2709.58	2076.19	1607.62	1872.56	3332.99	1813.18	1768.5	3488.7	1354.48	4053.79	2158.68	2281.61	3954.56	1897.93	4473.98	3867.17	2823.36	4023.41	2720.26	3273.96	3089.62	1925.6	2594
M413T371	7199.2	10533.2	8898.38	11353.7	10705.9	6036.77	6613.19	8992.42	8582.14	12867.2	14111.7	13112.2	14605.9	14514.2	12714.4	7914.66	18018.8	5935.52	14957.9	13903.4	7608.9	17151.6	14052.1	12602.5
M947T373	7382.55	4797.28	7077.51	3740.65	2513.38	6806.27	8199.71	6022.81	3863.96	5100.89	4271.68	2703.79	2727.52	2200.09	5548.87	2769.84	4017.41	7382.53	2468.44	3175.92	1975.12	3265.09	2363.52	3202.44
M173T683	643.004	411.065	554.001	518.142	561.393	468.277	562.227	541.402	850.743	669.073	642.307	618.845	605.676	577.036	543.906	648.378	507.604	573.178	600.986	625.959	803.348	753.366	702.35	573.532
M763T728	568.135	996.698	1654.52	986.074	1075.91	1664.74	1238.36	1400.56	1787.87	2386.78	1459.83	1567.73	2076.22	2025.56	1969.16	2352.2	1037.37	1626.52	1750.56	2707.71	2071.11	1444.25	1420.22	2094.4
M325T92	16807.6	13642.8	18061.9	18242.2	12992.1	15257.2	11953.4	13227.9	13139.2	13604.1	13988.8	14784.6	9864.11	13920.6	14701.7	15053.2	12489.4	6591.84	8884.89	15633	9185.15	14519.3	7261.06	14547.7
M457T451	1589.04	1650.09	3075.74	1502.97	2894.56	2100.72	1641.91	1896.09	2655.51	2761.72	3016.56	2440.03	2007.25	2725.89	2590.95	2071.25	2761.16	3276.54	4595	2331.39	2891.26	3117.72	2035.69	2483.2
M645T621	399.396	658.962	549.008	547.647	352.989	375.167	491.658	329.724	254.778	254.552	304.88	302.324	474.211	308.475	248.816	238.406	308.855	275.067	463.264	362.904	275.356	365.418	223.88	415.923
M626T370	15846.4	27584.1	14655.3	25323	15933.4	16325.5	11657.2	13016.5	30429	22191	38541.7	11296	21069.8	29743	36211.3	50509.2	38605.7	25366.3	17769	9749.86	38400	33117.9	35931.8	26491
M624T369	33357.5	21841.8	17023.8	46874	32231.1	19150.4	19028.9	18228.2	46385.2	27949	42374.5	51326.6	49656.3	42540.7	42487.7	30507.4	55667.8	20169.2	47507.6	24706.2	48753.8	62063.4	56067.7	29774.5
M370T786	1313.46	1161.3	1251.35	1291.81	1166.5	1303.4	906.897	1422.89	1268.43	919.882	1130.26	1133.98	994.823	955.271	983.624	1075.2	987.648	1093.44	923.206	1238.18	1088.28	1156.93	898.15	1052.47
M550T676	469.625	531.23	569.946	591.093	626.565	707.569	424.048	497.692	1124.06	899.01	782.507	1162.69	402.418	769.291	1212.41	1320.52	641.355	873.475	533.426	1084.2	612.255	768.675	546.548	917.162
M686T788	1221.36	998.747	822.164	1573.17	649.57	2537.14	757.739	2738.57	1889.49	3051.54	1906.03	2745.44	1398.59	1430.9	1815.69	2861.91	3782.29	2065.78	2698.67	2977.95	2587.59	1585.1	1102.96	4831.25
M440T71	729.099	3216.8	3296.68	2323.78	3487.32	2875.66	3223.8	2750.16	1596.8	2146.89	3463.63	1738.95	3094.03	1659.44	3880.11	1199.51	2873.55	3800.34	4192.87	3462.42	4383.75	3231.88	3890.93	3396.34
M180T103	5214.83	5661.2	4333.46	4531.84	3958.26	3210.35	1372.61	3702.85	3307.88	2741.73	836.553	3652.03	1487.39	3451.23	3142.46	3096.76	2205.61	2507.29	3122.76	3649.33	874.408	3418.37	830.319	3098.41
M193T389	7279.15	5099.74	4820.19	6598.06	4548.21	5531.53	3609.98	3646.09	4163.98	5389.78	3633.57	4615.45	5309.95	5710.72	5747.74	2975.12	7297.61	6414.04	11284.5	5004.06	7635	8055.02	6272.97	5777.63
M779T324	2090.61	2497.37	2002.29	2811.75	2096.27	1649.02	2210.5	2557.73	2811.66	2123.68	1136.98	2284.29	1099.65	598.064	2244.79	2622.36	2046.48	1721.63	1642.22	1907.48	2085.21	1716.03	1959.09	1962.78
M608T375	8924.31	3524.61	4331.72	5004.6	8813.74	2957.75	5905.97	3613.48	4707.95	6281.3	2967.32	3360.33	2464.62	1892.56	2761.83	1775.19	3330.96	3507.94	2809.8	4112.7	2803.02	3468.25	3132.88	2930.58
M985T67	3505.49	3021.63	3564.47	2613.63	3646.69	3218.2	3094.71	2928.79	3994.06	3154.49	2422.42	3050.4	4139.46	1896.6	2404.03	2779.82	2557.24	2829.22	2448.84	2435	2470.59	2714.75	3480.22	3030.47
M376T738_1	4367.42	3631.96	3269.37	3367.18	2610.89	4747.73	7758.89	3421.58	3351.25	6970.52	4964.04	3217.62	2553.52	11215.7	3487.31	5371.16	6880.31	15070.7	12559.1	4923.83	6205.16	5257.48	3659.13	9494.69
M429T381	2380.37	1331.18	1223.97	1450.47	1393.22	1635.23	1471.66	1371.88	1803.07	1243.12	1912.97	1216.27	1506.75	2951.91	1410.95	2340.93	1944.93	1877.19	3245.67	5907.99	1781.51	2321.02	1897.28	3975.38
M460T375_2	1297.32	1057.94	965.61	1175.62	1190.01	1663.05	1562.93	2453.14	1747.61	1556.58	1462.42	2151.93	826.256	754.096	1862.33	2379.33	3330.11	1037.98	2472.17	2110.8	3134.4	2776.34	1966.48	1309.94
M135T412	5074.29	4363.55	2261.83	2996.67	3936.07	2129.13	3448.72	3540.24	2552.68	1716.8	1685.01	1154.93	1620.92	1964.34	1328.32	1453.53	1667.44	2625.53	3603.32	1651.92	2583.18	1912.48	3204.1	1233.57
M330T425	2661.22	1755.3	2463.84	1321.05	1650.92	1402.54	1729.34	2186.7	1307.56	1065.61	1089.8	1023.07	1542.76	1370.37	1114.43	1012.48	1718.43	1453.74	1596.79	1167.23	1833.98	1187.28	1006.95	1076.07
M474T54	4272.62	3561.09	5910.73	5571.38	3920.86	3518.19	6361.39	3791.58	2799.83	7566.04	2628.92	3899.85	3291.15	3569.43	4808.87	3162.43	3991.77	3340.33	3213.66	4431.82	3180.35	2805.2	1940.19	4071.36
M788T761_2	1205.19	1388.9	1446.84	1178.74	800.438	1333.47	1389.78	2030.79	2135.9	1819.38	1836.74	1430.34	2697.44	1499.8	1929.68	2665.41	2042	1664.13	2052.61	1881.25	2570.36	1977.79	791.388	2223.35
M1017T593	5872.86	5270.32	4595.54	4129.08	5379.44	7737.16	5750.45	5570.54	3402.82	3630.19	3818.32	2618.46	3313.91	4608.81	4385.65	3248.08	5492.6	5166.19	3546.34	4032.65	4193.46	3968.02	4178.38	4809.84
M919T626_2	18253.4	12918.9	17719.8	18919	21545.7	17078	15941.4	11876.5	25668.5	25537.3	29262.3	21965.2	22288.5	32426.6	29048.1	23540	21027.8	18261.2	23761.6	20912.5	18340.1	19754.4	17302.8	22222.5
M601T334	13073.8	16227.8	13726.9	11748	13007.1	15946.4	11218.4	10805.8	19265	17658.6	16141.1	15886.4	19783.5	14117.9	10261.6	9547.9	14687.2	15478.1	15501	13812.5	14983.3	19083.5	13991.2	17318
M933T341	2377.74	1023.91	1393.75	1282.54	473.258	1985.58	929.85	1746.26	2388.17	1837.43	2629.31	2254.24	3677.59	2404.51	2136.63	2852.11	1686.94	2370.36	2865.09	2080.87	2137.32	1647.69	2325.22	1506.4
M1100T628_2	6821.23	7343.56	6499.96	3857.57	4044.31	6933.29	5689.52	6401.63	4516.51	3065.73	3489.6	3846.02	6770.81	2449.15	3628.44	3676.84	4460.04	5664.41	4433.5	3435.7	5220.17	5370.08	4303.46	3894.63
M253T386	4467.63	4936.17	4114.19	5865.96	4021.27	5555.91	7075.07	6838.81	6845.28	4721.54	2877.85	4689.6	6710.15	4188.3	1908.38	6147.44	8657.44	8424.16	6127.37	5071.23	6555.39	5482.27	10694.6	7576.2
M896T785_1	438.366	630.524	1096.53	647.951	659.154	914.013	796.384	673.831	1141.21	1058.48	1208.52	721.688	982.862	814.327	563.765	760.196	994.52	1307.14	1036.76	859.968	1287.8	978.328	663.575	832.981
M631T71	11424.9	8007.77	11347	8201.49	7149.36	7554.06	9520.09	5408.1	5065.38	8654.96	6434.3	9141.85	5612.85	7638.36	6974.4	5650.29	5972.12	6724.42	6507.12	7354.89	4808.15	6484.51	7637.7	7151.97
M597T119_2	18295.7	20570.3	37415.7	21563.9	28979.8	21866.7	24509.2	38267.8	35435.8	44719	59933.8	76203.5	54659.6	39513.1	55810.1	98488.7	26658.7	39441.7	41712.4	33866.2	61342.2	29228.6	35216.7	36714.6
M619T340	2776	3256.75	5469.65	3858.86	3699.11	4144.76	5363.61	4846.24	4360.83	3896.42	10988.2	2339.65	4572.24	11287.5	3968.73	10652.9	4989.24	9783.37	8434.64	4648.56	4181.93	6181.11	4434.59	6717.28
M297T157	57939.8	97905.9	38219.1	66628	93455.7	90883.2	32853.5	38194.1	18188.5	15906.1	10579.7	21955.6	13971.2	10864.9	36617.2	18228.4	14285.6	18630.1	21780.7	46714	80362.1	33524.3	42396.2	2579.24
M279T70	2713.5	2944.86	3638.99	3308.6	3169.53	2515.84	3961.34	3462.19	4264.88	3667.7	4635.99	5545.15	4487.24	5399.58	3622.72	4984.57	4079.66	3269.63	4050.85	4440.67	5066.18	3203.49	3104.1	4736.45
M451T90	15282.7	9616.99	15866.2	12192.3	15990.4	15370.1	12771.1	28949.2	27534.5	21502.1	26352.3	19805.7	21980.7	32120.9	27847.8	38914.1	23423.1	21185.2	22249.7	24920.1	15831.3	18929.2	20034	28956.2
M868T360	9095.74	5147.7	5068.47	5433.02	10309.4	8524.29	11779.5	3192.28	8397.11	4142.46	9420.29	6052.18	9963.28	10554.3	11551.9	10843.9	13067.6	12483.5	12275.9	9793.11	11120.7	10582.3	5061.83	12035.3
M665T952	870.386	849.057	443.499	726.194	857.969	1608.01	378.528	743.678	2622.69	2029.35	2157.47	2989.59	2063.81	3168.46	2197.37	5120.67	1131.73	1624.92	1023.89	1472.79	994.46	788.096	1347.75	1387.46
M487T303_1	8438.54	3004.13	7758.06	8080.8	8204.04	9274.5	9477.12	8032.19	4151.26	4560.21	8266.15	10322.6	8889.57	8685.03	10707.4	8984.34	12059.3	9222.08	7546.08	8954.47	9385.16	10564.1	12336.7	10424
M855T373	675.964	671.439	606.979	484.742	512.298	528.395	628.407	447.952	950.541	748.102	716.231	705.893	616.18	1053.25	1154.65	1059.15	545.072	674.966	854.384	598.403	795.434	857.455	541.938	895.422
M876T761_1	621.564	534.465	722.977	909.412	695.272	846.39	610.087	778.055	1573.27	314.961	890.626	625.139	765.507	1320.22	569.422	1339.77	1309.4	1145.19	1090.9	788.058	1036.07	797.375	666.737	732.463
M851T247	4429.5	4369.57	1998.96	2647.37	3101.27	1791.66	3286.32	2637.69	5394.56	3023.51	5805.62	3417.35	6345.62	5182.07	4085.58	3770.31	5719.67	4756.61	3561.62	4685.53	3836.01	5082.74	3311.32	2962.49
M985T578	4274.24	2764.13	1705.63	3100.86	3188.48	2387.99	3735.93	1891.12	1715.31	1449.24	1375	1387.9	1797.71	2139.68	1983.44	1541.82	2347.8	2291.51	1535.58	1537.47	2330.73	2220.82	1974.35	2176.99
M563T57	8065.42	6473.02	15542.3	7850.25	11288.5	6318.79	10250.5	11131.8	5526.41	8377.86	6669.54	8397.96	6035.23	7595.99	6554.63	5660.05	4492.46	5014.44	7489.68	5069.71	8555.2	6294.75	9225.72	5820.43
M468T677	2225.82	1142.7	2063.36	2393.62	2611.19	2561.5	1867.79	1577.06	3574.4	3212.26	3949.15	3148.59	1239.24	3998.28	3166.65	3660.43	2376.27	2198.97	3180.14	2959.76	2267.05	2892.51	2505.34	2435.44
M435T456	1892.61	1226.14	2882.93	1629.29	2240.65	1726.64	1694.17	1953.56	2131.44	2642.29	2659.93	2265.01	1657	2703.21	1863.95	2812.96	2405.63	2842.17	3313.94	2093.51	3166.93	2326.81	1805.42	2331.35
M494T593	2240.97	1568.66	1975.17	2219.53	2851.94	2832.58	2290.02	1788.03	2001.44	2415.92	1948.12	1528.58	1075.69	2312.76	2772.38	1142.12	1921.95	1867.7	1710.13	1724.1	2088.64	2042.56	984.991	1028.98
M863T760_1	600.806	568.897	603.96	227.014	328.297	736.394	361.484	217.728	1791.43	718.453	1331.19	1132.87	1185.72	1383.28	651.014	2446.51	643.218	1154.65	1131.71	967.495	953.636	622.554	403.595	360.635
M321T94	54828.1	48866	51258.5	42731.4	45893.2	53153.5	52008.8	62167.4	55180.9	58042.2	52202.6	51804.7	56136.5	56468	60053.6	63074.8	54547.8	58794.3	54732.6	66274.9	58084	52417.8	58478	58175.2
M251T271	46472.4	21819.8	23277	24414.7	23368.8	22165.2	21883.4	23105.1	17737.6	16846.6	15775.8	15241.5	19819.2	20573.2	35936.1	16873.2	14972.4	19920.9	20738.2	18166.5	18106.5	18540.7	19458.6	16393.7
M436T543	814.964	728.488	832.857	581.262	717.541	862.676	868.478	930.286	1464.53	1127.34	1007.01	938.129	1004.07	1305.73	1062.87	1252.19	1211.9	1386.19	1344.11	898.141	1922.98	704.605	906.499	850.112
M663T785	43763.6	50917.9	62480.7	44057.9	38566.4	50866.8	61267.1	44816.2	64671.4	56945.6	68199.9	59698.4	65256	64768	46168.2	79249.4	59732.5	65029.1	64083.9	64781.6	63057.8	57524.3	41488.1	62209.4
M181T828	745.83	621.968	836.293	850.545	766.733	554.139	681.541	604.686	862.498	1203.92	740.827	1303.95	569.742	983.792	470.047	506.686	591.063	881.751	612.106	929.985	982.486	1300.09	1226.35	1114.45
M881T323	1300.06	2351.62	2113.41	1963.4	1299.54	1811.59	2235.59	2158.11	2110.61	1762.62	1971.4	2513.94	2602.9	2416.93	1564.07	2347.3	2861.62	1816.13	2170.43	2969.67	3196.83	1958.02	3955.25	2178.35
M607T623	3980.76	1964.97	3039.53	3228.66	3456.26	2213.39	2306.84	2310.57	2782.44	1631.84	1838.24	1656.6	2490.04	1838.4	2853.94	2701.2	1902.92	1151.38	2028.5	2213.33	2497.78	1973.88	2225.58	2607.93
M161T756	29945.1	32965.4	40318.5	22959.5	26536.3	37792.6	22218.4	24296.7	41674.4	57714.7	60806.5	41826.4	41501.1	54064.2	36732.8	54171.3	42562.9	40527.3	32283.4	43020.5	34958.2	30064	31694.2	47866.6
M683T578	4257.83	5129.86	7030.38	5839.6	7108.84	7488.85	5515.26	5325.52	5971.04	5210.34	4709.49	4982.51	2639.61	2094.99	4901.18	4517.96	4750.32	5965.79	5904.29	4026.94	3967.25	4941.65	3311.42	4590.68
M169T73	9150.5	16041.4	14129.5	11746	10585.5	10519.6	9178.96	12985.5	10985.9	5531.85	6067.23	9150.49	1190.36	8662.98	10627.6	15092.2	10505.6	10018.7	6799.47	8674.84	9498.56	7345.02	11633	9467.67
M483T379	2399.33	1386.65	1483.27	2395.82	1230.79	3081.47	2654.29	1135.66	1479.09	2019.35	1763.87	1485.15	2504.96	2424.33	2460.51	1856.32	2248.32	2373.3	2231.55	3122.51	2355.75	3292.37	3293.37	3052.11
M271T69	4500.84	4553.45	4175.96	4120.09	3524.82	3019.59	3510.61	3278.75	5143.25	3077.36	2741.57	4589.41	4520.98	3490.81	4620.96	4666.41	3158.07	2211.18	3388.56	3030.31	4017.29	3065.01	3461.07	2963.11
M778T324	5949.24	3714.69	3203.17	6249.83	4126.36	4278.46	4652.53	3793.19	2851.73	3390.41	3630.84	3396.55	3846.55	2849.79	3534.55	1757.08	2967.13	3473.41	3866.78	4056.37	3685.02	3339.93	3591.22	2966.76
M954T761	1415.54	1127.92	1952.19	855.751	1121.98	2128.25	1569.33	1270.82	2478.01	1082.99	2129.52	1417.67	1753.69	2131.08	1476.77	2915.41	2658.71	2517.36	2457.31	1618.41	1899.35	1657.61	1486.84	1636.11
M553T189	5140.02	7860.23	6009.58	4038.79	6617.1	8731.16	10729.9	6867.74	9382.55	8546.65	6894.8	23398.8	9259.41	13917.2	7769.59	10077.1	5587.06	11698.5	8730.16	7900.02	18292.5	8509.07	17287.9	13147.1
M443T650	4237.61	8697.09	3650.26	4340.92	6485.81	4883.84	6467.69	5276.8	3777.09	2863.71	3158.7	2148.87	2784.02	3161.9	2753.44	2614.57	4660.77	4154.42	4168.83	3537.1	3285.91	4215.95	4444.88	3652.61
M485T717	1714.32	1696.46	3547.08	2229.68	2016.72	3142.43	2787.95	2371.36	3010.32	2302.56	4188.64	2852.83	2909.95	2408.43	2659.58	3282.18	2855.94	3211.62	3293.51	2798	3459.18	2885.46	2824.31	3158.47
M333T195	260255	481805	519102	304383	225740	386232	409134	525166	246531	344256	242845	244030	460771	533260	250193	694437	375922	286650	265149	282686	211544	261523	211407	322585
M427T379	3954.4	2272.91	4033.24	2663.54	2985.99	2903.3	3948.52	3598.61	3405.79	4829.46	3742.72	3191.3	3783.14	4754.23	3087.08	3813.02	3949.18	3926.6	4806.09	4665.26	3888.15	2918.82	4645.49	3906.33
M327T677_2	43423.4	44238.9	40701.5	39441.3	48926.3	44435.3	50728.6	38861.9	52294	43600.6	48577.9	51494.5	32636	53220.1	47670.7	50743.7	49773.8	47327.5	50047.1	48148.1	47181	48621.5	47180.1	44560.3
M394T592	1445.99	1412.82	1259.59	1050.32	1217.19	1268.73	1444.19	1526.3	716.804	632.201	974.793	516.856	713.04	1005.45	1302.75	931.162	1478.13	1098.77	875.791	1014.28	1247.98	1040.98	1174.02	623.66
M396T68	8266.66	11102.8	21470.3	8282.45	8606.2	5755.41	10921	8167.76	3442.73	5848.39	4208.05	6329.73	4220.69	4425.14	4101.85	3869.29	5453.33	5588.39	6321.44	6523.19	8161.36	3613.94	6712.81	5565.41
M888T578	4270.18	3791.41	1847.77	2735.18	3645.48	2327.24	2794.92	2439.3	2054.13	1317.64	1972.24	1883.22	2346.01	2024.12	1315.92	2045.39	2415.54	2566.07	2328.03	1171.11	2112.57	2207.06	1621.53	2663.72
M595T328	9435.07	7211.28	9912.85	7965.44	15458.1	8832.08	8657.85	14037.4	6507.29	7309.86	8767.86	7783.3	7662.87	8122.93	8183.12	7046.17	6417.64	9236.63	9271.8	6323.04	7156.66	6989.6	6968.24	7065.02
M593T338	1458.76	1022.17	1347.17	1153.53	1141.15	1333.85	990.85	1163.19	2156.66	1287.98	1195.05	1362.41	1361.11	1478.6	1724.63	1353.6	1144.49	1832.65	1669.41	1121.5	1614.97	1325.6	1438.28	1561.62
M685T74	10701.9	12037.1	14754	10212.6	10283.1	9272.77	10238.1	11297.7	13056.5	7016.69	9948.19	6557.54	11131.2	10376.8	8366.44	9267.06	8858.01	10674.9	10680.4	9534.07	8033.37	8015.7	8436.65	10385.7
M591T134	516315	249427	349708	408363	475877	298565	443715	375900	312704	238252	343394	303400	254707	337064	297598	395894	357682	314509	274145	328771	291927	334664	214830	306811
M491T677_2	105183	91901.6	77683.3	67633.4	95636.4	118289	112067	90218.4	114303	91729.6	127739	94605.7	101422	130245	113455	115349	108058	115741	108207	110536	104880	113402	107010	111237
M601T315	9632.63	11723.2	13451.1	7561.05	11638.3	13150.6	9710.03	14820.1	15565.2	16492.3	17040.8	28407.8	17079.5	17796.7	14292.4	25659.9	13436.3	16118.7	13900.2	14409.7	14970	12027.9	11763.3	14480.7
M415T813	9386.1	8108.46	12231.5	6165.22	7852.88	11869.3	7603.84	7827.1	7154.27	6319.34	5766.95	6913.24	7082.85	8980.91	6860.27	8846.85	8092.42	7394.6	7880.07	6491.47	7515.08	5630.66	5188.92	6193.34
M435T375_1	860.209	923.624	919.316	870.919	793.309	1064.62	1348.86	1833.52	961.51	1150.94	397.966	1670.04	581.178	847.856	1153.19	1311.58	1822.01	1263.88	1350.03	1403.95	2246.18	2109.68	1326.23	1005.1
M654T264	2432.66	1495.42	4394.98	2267.68	3448.05	3743.87	4879.34	6040.25	1447.21	3017.08	1391.62	1371.47	1530.34	852.681	1420.35	1685.41	1028.19	1961.85	2332.4	2433.98	1926.59	2273.13	3366.12	2011.39
M227T584	1031.14	452.027	909.36	466.422	1366.54	1031.3	752.066	674.449	697.501	661.245	832.649	570.758	905.441	745.429	828.864	700.734	621.214	427.204	437.487	555.4	560.581	638.746	526.704	668.201
M871T761	3228.5	2605.62	3333.56	2384.83	2010.5	4233.65	2697.97	2796.95	4069.5	3430.22	4250.94	2241.05	4390.25	3293.55	3194.23	5399.45	4263.75	4088.6	4240.66	3872.82	3545.59	4177.24	2416.8	3198.17
M359T63	6774.33	4938.82	7500.95	6669.81	7179.95	9812.11	4413.57	6443.11	21095.3	7060.71	5990.34	10953.6	10828.6	12394.9	5611.1	5128.25	10199.3	11147.8	5592.41	12683.4	13265.4	15753	6685.27	6358.15
M702T339_1	480.521	499.719	610.525	377.135	272.607	765.644	419.787	876.733	823.438	617.557	1016.64	1090.49	1213.63	981.971	941.4	1494.95	393.139	982.075	785.453	753.114	765.504	647.425	1177.83	944.51
M699T340	2488.83	1956.1	2930.62	2388.3	2527.74	2772.22	2704.47	2357.36	2695.39	2799.39	2950.89	2992.08	2835.66	3096.3	3104.68	3326.25	2944.18	2012.27	3148.38	2934.91	2901.07	3566.84	3760.07	3012.91
M268T152	41355.7	40508.5	92301.3	27686	91962.5	55433.6	58274.4	32217.8	50161.9	70714.3	26595.3	76415.4	16039.2	49135.8	43421.9	85662.8	4271.81	54554.8	1118.76	40320	22913.9	30371.1	29645.9	41560.6
M692T51_1	13387.6	23409.5	8158.48	4611.91	7704.29	4551.01	3067.49	6302.19	6058.88	3142.89	901.674	3019.59	2334.31	3173.37	1887.74	3052.1	503.656	689.881	2011.21	1730.63	783.844	1553.68	837.294	11031.9
M991T641_1	1580.84	1199.38	1092.98	1499.95	1803.81	983.452	822.895	1729.32	1398.13	1763.08	1656.26	813.11	771.977	1747.14	1480.44	1828.33	1288.71	1801.82	1873.7	1963.97	1506.61	1544.8	1775.3	1992.37
M334T696	1166.14	1455.36	1108.15	1352.88	1392.36	1674.99	1226.55	1557.45	1748.76	1497.77	1656.73	1612.8	1787.62	2233.61	1713.98	1842.58	1793.92	1620.72	1715.67	1555.54	1390.03	1475.31	1646.83	1410.36
M1044T355	4978.22	4382.01	6682.18	2764.06	6838.73	3754.74	3649.18	3000.74	4571.47	4459.96	3029.42	4953.58	6740.05	5034.74	4543.79	4701.34	4711.69	4692.11	8078.43	6122.85	7702.48	6279.42	6104.86	5972.21
M589T61_1	2316.41	3922.98	4430.67	3265.2	3695.88	4548.53	3342.82	4963.6	3121.38	2082.85	3976.74	3616.85	3993.71	3833.64	2456.76	4661.56	1549.18	3467.49	2782.11	3301.27	3176.08	1710.5	3659.56	2879.69
M1100T338	1502.13	2288.37	3343.54	1673.98	2247.48	3582.05	1908.29	3204.72	3838.85	2723.67	4847.16	4923.66	4928.81	3797.62	4636.12	5978.6	1447.47	3448.56	4335.99	4094.64	4579.98	3006.41	4716.15	3342.86
M699T761_2	631.725	1135.08	1010.14	631.489	526.33	1116.86	811.004	1079.3	897.699	872.026	1672.4	694.337	1620.17	1118.66	1190.2	1202.79	1606.15	1286.53	1363.51	1137.71	1208.11	1302.78	549.872	1172.23
M263T362	1622.7	1005.42	2380.65	1445.37	1437.49	2185.35	1438.12	500.07	986.192	697.192	775.058	538.88	651.244	1304.03	704.973	633.079	1139.98	836.133	1490.53	410.231	757.059	912.055	917.516	916.907
M315T743	4465.95	5128.14	5367.49	5036.55	4423.83	4809.29	5318.04	5053.26	6339.03	4856.27	6600.55	5403.92	4708.8	5716.27	4354.05	6922.89	6061.07	5540.94	5839.35	4813.59	6261.24	5654.09	4430.92	6041.01
M246T679	1035.52	1548.73	1665.54	1538.93	1404.99	1518.67	647.739	1356.68	5577.47	4694.71	3990.47	3949.75	3736.86	5218.68	3986.33	4703.46	1157.17	1899.04	2788.49	2036.82	2104.8	1460.39	1496.1	1904.22
M393T828	1048.4	1061.8	1572.19	1224.45	1476.07	1121.49	1080.62	855.494	1536.05	2006.78	1332.47	1807.63	1850.67	1709.87	1910	1620.14	1636.66	1350.14	1606.23	1898.9	1284.97	1752.19	1681.17	921.776
M599T301	2080.74	1700.82	2486.48	1227.98	3109.69	2232.84	2202.4	2065.99	3289.04	2031.48	2369.57	2169.4	2151.85	3040.42	1815.65	1347.35	4535.4	2753.18	2313.7	3699.46	2233.84	2481.36	3977.76	2320.62
M739T71_1	9798.15	11855	7647.53	9411.29	8087.17	8359.93	7169.58	6902.16	8367.81	7838.05	6924.71	4704.83	10749.3	14429.7	12483	7916.7	12719.5	11562.2	11936.5	7782.91	11611.5	7653.73	12210.6	11379.5
M383T762	6812.41	6401.42	5834.96	6287.59	5302.35	7136.78	6263.66	4722.8	5429.28	4949.18	6447.08	3923.99	3808.73	4466.16	3956.26	5074.38	5937.31	5073.29	3680.54	5025.98	5176.97	4334.88	6403.45	5209.34
M478T353	6549.43	4064.02	5948.34	4882.84	5231.25	7104.66	5219.03	3686.33	12565.2	9002.5	9974.48	8143.42	13414.5	11343.7	9630.48	7693.01	3723.45	5720.53	8368.63	6960.17	7685.53	8530.86	7473.83	7768.05
M254T444	1511.73	1471.05	1155.77	1070.51	937.516	1047.29	1253.38	1013.71	1093.19	1272.42	684.393	1161.17	549.077	1440.15	1029.01	1397.53	1074.16	1212.88	758.207	828.748	459.06	993.848	1007.5	979.473
M990T261	6049.45	4851.27	5498.57	3444.37	6140.25	5341.74	4227.94	4729.81	3816.12	5716.13	6459.75	4718.23	3292.61	5606.45	5045.02	4588.17	2241.42	2601.76	2971.38	4211.98	4623.99	4632.87	3899.85	5331.94
M287T664	10862.9	5998.01	9341.35	9917.77	9750.32	8876.21	8711.35	8684.33	6966.06	4743.02	5576.1	5310.35	6083.28	7882.86	7284.97	7339.97	5920.84	7626.3	9286.41	9459.88	8035.55	6242.39	4663.65	4883.28
M657T717	1289.57	1438.83	2888.57	1791.47	1495.74	2313.31	1851.72	1922.28	1527.28	1118.62	2841	1542.82	1894.33	1145.98	1581.55	1964.53	1522.01	1441.74	1235.89	1052.52	1394.34	1196.14	1338.06	1872.66
M761T399	5465.76	6835.82	14178.5	6400.31	9576.17	8453.84	7894.58	15642.8	13286	17962.2	22250	16232.7	14413.7	20827.1	14541.3	30765.1	13150.4	15037.2	12733.1	11994.6	15837.1	11694.2	10415.1	11680.6
M777T566	1699.85	1759.88	1295.2	1331.04	1091.31	2195.7	1631.77	1682.25	696.853	652.995	878.673	669.36	708.745	700.43	654.721	908.791	1419.05	1187.94	1262.82	961.623	1470.42	1324.18	1318.57	1169.14
M141T374	79585.7	57344.9	77253.1	80478.7	80220.8	84404.6	59425.7	74662	52307.1	29787	25734.1	65300.9	39302.9	51350.6	67574.4	58263.6	52227.4	73001.7	67982.7	72089.2	74740.3	48320.8	33175.8	28945.7
M469T384	2268.59	1571.48	1453.89	2090.46	1781.76	3367.96	1711.62	1853.42	3973.55	1899.86	2203.75	2343.4	4046.25	3312.28	1895.42	2994.32	2566.12	4036.03	2750.16	1721.43	2509.11	2664.08	2719.3	3228.51
M724T337	1202.03	1785.8	831.156	753.535	694.544	1950.37	1101.63	2009.88	2173.96	1969.6	2283.95	2311.2	1854.73	2272.32	2530.97	3171.67	1377.4	2097.86	1728.17	1497.18	1707.2	1930.4	1938.34	2376
M457T378	1479.34	1400.6	1808.02	2265.35	1701.37	2944.75	2413.6	2289.76	3452.14	1872.49	1699.13	3249.96	1872.4	2579.39	2456.94	1977.59	2376.17	2125.58	1742.15	2559.13	3359.18	3442.4	3488.49	4821.87
M668T593	4654.73	4107.34	3861	3467.02	3535.74	4919.37	2930.28	3853.18	2930.3	3318.23	2978.25	2382.87	1396.92	3624.7	3798.77	4336.21	3719.81	3754.95	3333.36	3176.25	3115.97	2736.43	3302.8	3271.2
M381T744	1689.39	2798.67	3148.87	2669.19	2621.1	3821.92	2746.3	3165.83	2446.1	4884.09	3311.21	3853.16	4172.68	4490.04	3613.74	3737.56	3748.65	4212.12	7007.45	4717.74	4173.55	2818.75	3325.66	2779.08
M299T739	3000.88	3516.58	2610.29	2583.49	2852.17	3102.79	2593.41	2474.86	3249.32	2656.56	2782.82	3013.92	2706.1	2616.28	2657.91	2767.13	3628.82	3064.32	2818.26	3120.84	3336.23	4591.09	3182.15	3377.49
M730T62_2	5694.1	4861.56	5346.1	3832.82	5662.98	4983.27	3950.32	4969.03	4462.35	4664.26	6008.95	2034	3919.97	2996.06	2602.62	3770.59	4979.43	4663.77	3688.54	3909.69	2760.18	3670.35	3758.74	4874.54
M598T742	3027.38	2945.34	4482.29	2239.06	3030.28	4153.19	2285.72	2797	7805.75	6556.77	6253.3	7051.9	6902.16	9729.57	6808.15	8848.84	4763.52	3931.86	4163.92	5096.44	3635.08	2781.27	3594.22	4377.09
M685T578	3058.82	2728.02	4045.98	4665.09	4404.89	3534.83	4738.9	4764.12	3423.97	2938.55	3626.32	2819.68	3199.01	2642.99	3112.95	2896.16	3737.84	3450.81	3258.08	1749.99	3532.74	3359.02	1589.27	3398.43
M266T431	1074.29	938.864	2777.37	1582.47	1584.26	929.484	1681.98	2386.09	1301.13	1107.83	1337.12	1950.92	1147.63	1234.28	2467.67	1182	1285.89	938.524	259.099	1241.07	1185.09	1009.16	1047.7	918.21
M588T378_1	2690.02	2867.33	2918.91	2579.46	1499.88	1849.29	2675.38	3250.85	3866.41	3482.61	2767.64	1977.87	3245.78	2746.87	2471.53	2678.68	2801.25	4060	2629.47	4269.92	2092.01	3707.72	3711.25	3551.32
M393T215	3254.19	4003.07	3699.34	2930.17	2674.54	4079.58	477.997	2820.96	4400.61	4038.86	6587.3	3428.77	3827.6	5286.37	3241.89	4797.8	8875.51	3912.99	3729.84	9031.21	3791.6	2934.11	5517.04	4182.27
M977T640	6729.61	5429.35	7153.24	5152.69	5676.09	5409.96	5910.82	7270.02	6650.06	4415.98	5080.53	5376.74	4543.91	3225.22	3328.39	6879.51	7049.06	7646.37	5675.51	7280.41	6533.89	7730.26	7499.72	6685.09
M454T378	4110.29	4614.68	4997.14	4790.66	3868.16	4678.43	5147.95	5185.36	5653.82	4171.3	5445.12	4824.82	4761.14	4716.14	4978.67	5446.26	5689.8	7511.98	4406.12	6394.22	5389.33	5738.54	4583.04	5180.57
M769T407	1257.04	1012.96	1816.26	1179.18	1877.14	1066.74	1863.7	3294.82	2905.65	2205.87	3204.39	2268.71	3564.84	3475.59	1658.93	4480.47	2209.32	2746.87	2211.37	2837.39	1537.11	2064.37	3037.79	2913.21
M620T742	669.771	615.481	769.366	575.641	597.948	678.502	505.325	637.106	1362.98	752.179	970.784	1109.45	1173.63	1296.95	1236.29	1593.59	1013.48	754.241	685.604	881.921	698.495	562.483	711.341	814.263
M548T592	674.876	3264.28	4155.75	2779.15	4454.47	1845.72	3817.55	1891.84	2499.62	945.576	1231.73	1215.32	813.135	1731.03	3151.02	1352.9	1257.85	789.865	2333.81	818.431	2452.19	1928.7	1041.64	2196.07
M464T654	3915.69	5510.04	5403.01	5906.46	5348.41	3180.49	3936.94	3539.65	3667.42	4267.29	3854.66	3566.84	6599.09	2433.97	3916.03	6509.87	4346.97	3846.17	3146.53	3390.18	3957.89	3690.64	3750.02	2584.78
M439T668	789.496	705.985	862.026	1022.85	1095.38	777.118	769.666	674.901	570.811	659.535	676.013	662.574	1089.01	617.424	661.023	807.833	802.492	693.917	754.201	703.28	624.851	735.263	677.181	606.083
M774T262	1764.51	1948.32	1631.93	1959.32	1610.08	2658.57	1625.21	1756.83	3744.21	1914.06	2624.64	1640.53	2587.99	2651.35	2441.18	3590.32	2080.27	2425.32	1912.8	2372.51	2049.27	2050.52	2364.77	2974.66
M534T369	17109.2	18513.3	17938.3	18354.3	17848.4	6351.36	16894.9	16763.8	12268.1	12436.9	11071.7	14393.3	11983	6127.72	12117.9	11844.2	4164.02	14151.4	13146	9386.08	13367.3	7209.51	17933	10341.3
M273T794	12002.8	10413.5	10462.4	8890.38	10917.1	11596.8	9297.73	12309.5	1862.74	3117.34	3789.17	6499.1	2889.58	4086.82	4171.01	4132	6322.1	11899.1	9252.76	8716.7	9850.36	10311.2	7551.09	6001.83
M433T478	872.209	692.804	955.125	698.579	764.555	604.851	838.621	876.991	662.813	464.172	766.067	690.315	634.022	654.101	756.818	964.428	624.974	626.734	490.11	748.709	739.88	692.435	486.761	787.096
M1040T761	1288.88	1076.86	1455.63	1110.65	972.798	862.461	1014.16	1430.5	1805.89	976.089	1504.99	1120.39	1713.32	1307.29	1413.99	1353.23	1633.12	1344.3	1778.47	1630.25	1624.13	1518.64	1300.33	846.737
M459T666	1129.91	1252.14	984.481	1176.31	1123.68	775.976	835.469	851.531	953.596	772.893	793.435	811.259	1013.91	663.37	787.9	815.807	814.539	749.279	827.706	1140.57	627.172	935.14	768.249	553.438
M509T256	29837.8	26129.4	53794.3	23990.5	25456.9	16631.7	25598.5	21809.1	17852.9	18286.2	12907.6	21800.3	20384.7	14520.4	14997.1	19632.9	17330.5	13851.3	23791.1	16962	20455.7	10531.4	15664.4	23534.6
M961T761	693.475	665.54	1189.18	257.044	919.099	835.276	885.215	909.036	1419.28	973.327	1197.8	969.152	1517.62	996.335	939.332	1688.86	1537.82	1272.67	1661.28	679.595	1695.59	1340.54	634.785	918.473
M376T381	2445.29	1310.32	2082.95	1579.19	1052.47	1757.74	71.1825	60.6355	2572.2	1557.04	2058.37	1150.69	1790.83	2027.12	1689.28	3101.19	2255.5	1991.73	2025.78	1987.96	1978.25	1878.6	2019.08	2134.08
M718T388	2304.14	1937.06	2434.55	1858.37	1485.84	1980.83	2036.1	2078.76	1339.19	1567.8	1954.93	1595.42	1375.4	1004.91	1380.99	1428.16	1806.19	1476.25	1462.22	2202.06	1329.03	1654.12	1899.35	1580.89
M227T128	10835	12986.2	10607.4	8408.99	13805.7	13258.2	12707	12168.3	13024.5	8939.85	4276.26	8087.69	14742.8	9422.82	13274.8	8468.86	5512.18	10861.7	5380.32	7626.73	10073.6	10532.5	11296	12107.4
M289T904	797.366	631.66	836.741	513.461	684.09	768.784	468.522	467.616	2478.44	838.435	1388.66	847.489	2189.08	1457.65	1219.54	1465.38	1686.34	900.895	1370.56	798.252	831.651	800.393	654.633	740.469
M575T644	288076	270745	285380	282535	258559	277482	231115	264974	116791	272576	144829	170261	304677	234367	118351	274672	235370	242371	132586	152937	283905	256239	263518	210778
M472T380	37.6218	1242.49	22.2478	11.7432	39.5656	1441.06	627.805	856.656	465.205	1280.79	774.938	820.745	154.273	965.886	947.427	896.935	984.732	955.057	1235.19	773.513	1187.3	1001.81	1090.36	1144.61
M619T469	705.371	1011.52	980.631	762.907	750.099	1084.87	875.074	792.846	1467.67	1383.8	1750.1	1516.75	1792.09	1841.24	1598.86	2027.76	852.406	785.536	1164.4	1238.09	1366.6	990.16	978.022	1279.71
M204T714	20136.1	17321.7	19375.8	15045.1	15809.2	15992.3	13078.3	17744.3	13804.7	16020.3	18827.5	14934.6	21239.9	19326.4	15158.2	17693.5	20126.6	19433.9	18368.6	19040.9	20963.9	16477.5	19922.5	18209.5
M289T201	3426.92	3676.6	1424.78	3480.34	3825.06	3300.92	2110.02	3882.56	4636.27	3979.07	4216.15	2896.42	4636.34	4331.87	3261.38	8954.16	3179.18	3083.97	4523.33	3782.94	5332.15	3677.71	4775.16	6286.26
M173T133	35254.6	33963.4	17694.6	18163.8	44142.1	44399.1	32694.7	36838.9	27468.7	40503.5	47896	51784	51744.9	48972.5	42504.8	45819.7	50169.1	39003.3	26366.4	49969.6	46088.9	56309.5	89643.1	45180.9
M321T62	7403.96	4195.46	5827.9	6641.43	7192.23	4246.38	6012.56	5398.67	1879.08	5609.61	7876	2272.86	2298.16	3582.78	5006.83	3932.72	2924.17	5394.79	5100.61	4501.36	6635.52	3927.77	3730.37	1997.21
M317T105	76871.3	59776.6	74783.2	23414.2	32525.1	55267.8	40038.9	47482.8	36419.7	2659.92	24218.3	51168	66353.1	84441.1	44723.8	71731.7	58409	23040.3	21124.8	32431	29302.6	18303.4	26483.6	44639
M394T759	1623.36	1554.15	1843.13	1626.24	2000.2	1658.6	2512.15	2003.26	1903.84	2349.92	2365.68	2021.97	2547.12	2530.12	2428.92	1399.65	3129.99	2401.42	1905.1	2599.86	2708.6	1856.54	1857.21	2135.5
M494T375	2521.45	6166.12	6993.32	2712.01	7134.36	2072.23	4059.38	2805.68	2403.03	2034.83	2685.92	2184.6	1964.21	5752.03	5634.83	2904.26	2338.29	2831.29	3129.81	2593.29	2256.5	2376.96	2385.49	2223.01
M113T388	21427.4	23406.6	18699.5	26513.9	19960.9	23459.1	22227	22900.8	33475	26685.1	29300.1	27502.1	47169.3	26347.4	27516.5	52226.8	29977.7	38393.7	29338.9	24391.6	19133.9	28965.5	62574.5	34774.2
M736T749	6239.79	5147.91	7309.85	4539.04	4519.18	5333.13	4997.59	2022.06	7537.93	7146.72	7492.02	2439.18	5644.54	7281.49	5332.12	8449.61	10470.4	10339.8	9926.81	9375.86	10635.5	7547.67	2956.59	2938.68
M741T157	4642.27	3334.2	1029.67	5588.02	4913.35	2641.75	2774.79	5466.03	7377.36	6515.44	10994.1	6169.14	7126.52	3772.34	2020.81	8563.71	5831.63	7034.53	4908.92	8331.66	3825.96	15377.9	4604.74	7041.4
M511T74_1	8421.44	8457.19	10279.7	8806.96	7809.7	7762.67	4759.77	4480.59	4485.98	4282.96	5841.82	5145.37	7271.66	5650.6	5740.7	6564.01	3724.35	6965.4	3743.76	4889.88	6396.89	6455.94	5309.55	7165.3
M723T69_2	2570.23	2808.79	3062.87	2687.54	3055.85	32520.6	2935.66	2952.44	1729.26	1475.14	1946.75	1722.78	1327.8	23969.1	2084.09	2606.34	32793.3	2515.66	26876.8	25872.6	13529.7	32356.1	1541.42	26696.7
M577T336	1698.66	2684.59	3054.82	1848.99	2334.12	2040.89	2158.1	3034.26	3243.47	2752.9	3028.16	2038.04	2697.1	2535.44	2756.14	5533.27	1509.16	3168.35	3649.65	3045.69	4256.38	3104.43	3081.42	3233.65
M826T636	3840.66	2830.88	3249.97	3285.61	2832.78	3854.95	2825.58	3551.35	2536.51	1820.13	3239.76	1925.58	3900.38	2954.01	1760.69	3028.75	2425.21	2308.03	1995.8	2972.1	2374.08	4155.13	2538.38	2044.25
M212T522	2222.54	1812.32	2079.52	1809.27	2098.4	2740.65	1903.43	2285.68	3407.66	2748.45	3193.59	2396.85	2518.56	3044.47	2619.9	3508.41	2168.97	2577.24	2740.98	2144.92	2449.96	2539.84	2282.82	2524.56
M156T734	1169.9	991.406	879.011	1004.5	772.961	850.825	1202.47	906.598	1048.31	1004.17	1090.63	1104.48	631.05	519.824	842.423	810.523	1195.84	1161.42	1561.03	901.378	1348.86	1017.6	1045.06	1251.08
M209T679	7355.17	4899.02	4917.64	3498.74	3460.61	4277.92	4919.8	3366.18	4466.58	1212.54	5720.29	1910.04	3987.24	1917.41	11211.6	2961.66	3795.52	3467.78	2363.46	4134.55	3052.59	4706.31	2000.45	2454.31
M253T503	1537.46	1585.7	1276.2	1476.79	1957.02	2120.1	1693.08	2284.2	4165.53	1791.18	1033.35	1587.04	3118.16	2436.78	1960.65	1944.95	2737.9	1885.18	1755.13	2809.79	3915.23	3451.1	1846.6	1655.01
M484T385	3713.16	2765.27	2851.86	3107.17	2388.92	3134.5	2260.95	3027.27	4261.46	2926.55	5086.13	3104.89	3314.92	3221.37	3085.68	4491	4231.56	2713.16	3568.27	3001.27	3983.81	3518.62	2965.58	4218.09
M830T785_1	1449.45	1707.68	2122.52	1297.82	988.429	2271.15	2503.85	1410.14	2289.52	1783.81	2175.82	2095.92	2449.12	2099.59	1451.59	3220.41	2132.38	2431.31	2938.56	2174.52	2560.52	2474.44	1248.45	2634.45
M732T69	3428.75	3968.72	6289.66	4280.6	5631.25	4191.9	5352.24	2739.8	4312.74	7331.35	3683.77	2367.17	3780.01	4930.44	2764.47	6205.58	6332.61	4913.21	4076.37	8237.52	4422.08	7930.9	6304.68	6513.46
M146T588	895.366	1304.1	1713.27	1395.9	1474.82	1967.47	1141.03	1890.06	2386.7	2097.91	2490.73	2787.42	2829.66	2276.1	2009.31	2684.58	1862.16	2405.89	1327.14	2092.3	2266.1	1625.61	1599.95	2048.47
M440T768	2235.65	1440.5	2084.41	1719.38	2181.81	2323.71	2015.3	1903.27	1956.51	1908.58	1577.99	1272.01	2103.31	2274.54	1615.65	1543.97	2038.15	1712.17	1692.75	1389.78	1952.77	1775.91	1151.36	1409.65
M260T849	1097.39	1284.42	1183.94	1129.94	1110.11	1166.91	1260.56	920.229	1901.89	1262.58	1351.95	1077.23	1319.83	1746.95	1248.18	1475.86	1464.69	1270.7	1374.92	1268.88	2177.13	1319.49	1222.56	1267.8
M706T645	3350.05	2648.52	5504.11	4866.85	4920.08	3861.13	4898.23	4283.69	2282.97	3637.35	1955.99	3254.19	1374.11	3583.2	2924.14	1837.85	2809.64	2615.75	1945.27	4254.13	3784.52	4333.67	3478.05	2615.81
M693T355	1183.55	1377.98	1544.4	1088.25	2005.27	1365.56	1932.77	2176.27	3361.29	1209.39	3625.5	933.278	1919.66	2521.15	2014.47	1437.79	1949.56	1962.83	2777.53	1806.22	1285.34	2728.84	1959.42	3351.45
M435T664	4613.51	5655.39	7165.43	10099.8	8287.63	4370.16	4494.48	3999.65	6419.09	4746.74	7811.44	6606.4	4741.95	4762.87	4284.47	6360.9	4068.73	3928.94	4444.09	4642.69	4107.25	4974.38	3959.46	3669.02
M1181T629_3	11928.7	10953.7	7892.01	7632.73	5484.41	8747.15	7656.84	9342.07	3834.32	3495.19	2429.88	5710.02	6811.79	3544.27	2700.83	6131.92	7279.12	7648.98	6461.54	6203.95	7156.66	8479.73	5532.28	5961.49
M69T1305	4208.33	9197.47	11384.8	9203.23	9859.57	10155.3	8900.1	8895.9	7755.53	16519.5	13122	10722.9	37426.5	10572.5	9962.98	8178.26	16382.6	9397.26	10584.4	12474.7	9988.1	12535.7	8599.82	13753.8
M1047T626_1	16717.3	10783.3	16803.2	15792.3	21436.7	17229.9	16693.6	11025.8	25343.2	23153.8	26687.2	21644.9	21121.7	31212.1	28734.1	21576.9	19130.6	17380.9	23174.1	19411.6	16697.5	17010	18986.2	22903.5
M704T828	353.341	432.292	360.829	375.466	438.916	491.122	419.605	327.508	456.636	655.104	474.708	658.129	701.722	536.914	638.766	622.855	630.823	565.229	914.417	448.347	445.969	486.433	763.418	294.286
M803T594	5169.9	3425.17	4331.92	2953.05	4354.16	4657.05	2459.82	2624.57	1694.39	2652.37	2920.96	2132.36	1925.49	2059.93	2198.66	1986.68	3061.04	2040.42	3157.57	3508.26	2844.63	3149.98	2692.15	1802.01
M159T416	621.486	1137.58	1038.26	781.531	846.391	680.623	821.091	554.285	1791.21	2101.65	1493.79	1416.08	1407.39	1791.43	2380.82	2024.54	1910.75	947.393	1082.74	1215.11	696.805	1377.1	1190.36	850.161
M547T363	1382.27	3695.82	4424.32	3214.84	3462.41	3467.38	3696.47	2265.58	3484.71	4320.37	1618.67	4010.23	2719.56	5379.95	2039.69	4497.46	2354.92	5391.89	5866.36	4391.1	4720.77	4342	4038.53	3862.67
M491T819	458.931	472.95	764.186	362.765	365.314	615.678	288.389	355.936	1461.84	940.134	1221.02	883.61	1606.64	1745.18	995.202	1706.98	468.365	992.631	611.082	1309.96	543.295	491.245	724.995	706.083
M1175T626_1	4127.57	2838.53	5109.19	896.014	5709.25	5005.28	2848.44	3141.83	7158.66	6653.6	8031.39	4818.65	3814.88	7978.34	6915.38	7256.08	5393.57	5432.43	5712.73	5581.91	4698.79	4134.48	4274.13	5709.51
M399T717	2570.31	2841.74	3892.97	3466.64	3393.63	4348.61	3565.96	3429.06	2591.99	2481.61	3859.36	2861.15	2818.51	2841.95	2855.37	3373.76	2816.61	3295.11	2915.42	2553.94	3068	2518.67	2863.18	3319.89
M665T645	4142.67	3134.47	3441.37	4052.67	3959.44	5046.11	1660.8	4350.36	1852.64	1299.1	2005.98	1192.44	3220.02	679.351	2650.17	2029.71	2525.66	1079.87	3056.98	4467.19	1571.69	3131.28	1868.42	2454.94
M903T366	2205.47	1251.52	1982.78	1471.79	1871.64	1960.71	2023.92	1553.44	2449.74	1963.34	2064.52	1854.37	1845.79	2055.7	1898.69	1983.72	2013.78	1647.29	2336.89	2478.69	2144.62	2279.14	1843.84	2549.1
M495T337	677.753	755.358	1000.05	833.983	1341.17	1543.46	1361.81	2133.39	1383.62	2052.08	1907.16	2770.92	1820.02	1743.59	1633.02	2188.83	723.378	1874.08	2088.7	1724.95	1733.68	2232.52	2133.66	1618.68
M376T566	4052.23	3167.1	2768.06	2831.93	3187.98	3718.61	3286.07	3239.43	2422.13	2196.55	2461.99	2047.31	3163.96	2312.41	1598.8	2493.51	3186.43	2569.67	2725.2	2334.56	2897.91	3324.39	2876	2848.18
M297T375	668.4	728.584	839.693	458.243	705.084	1021.93	1004.11	1281.53	894.868	935.742	425.126	1294.25	959.253	772.929	1161.37	1306.36	1987.96	632.174	1329.8	986.873	1661.4	1638.96	1150.91	808.311
M282T402	592.503	619.495	736.607	681.066	560.237	740.51	733.096	1065.71	710.044	853.81	637.985	705.193	631.023	682.835	436.392	686.813	480.087	520.243	641.942	777.166	576.825	433.175	427.865	585.699
M1079T625	1683.87	2216.49	1663.89	2146.2	3006.17	758.032	1774.25	1515	3296.26	3162.6	1776.93	3205.57	4310	3868.47	3941.87	2581.83	2794.39	2306.07	3582.36	2838.05	1564.9	2857.64	2092.08	2520.2
M371T406	7365.78	8896.43	8529.1	7058.87	6267.17	6454.99	7813.76	7989.61	8404.23	9433.03	7516.85	7560.45	7660.21	7244.28	8100	11075.7	7692.32	8241.12	8544.02	8567.35	11138.5	7399.4	9601.69	9072.71
M635T62	10202.1	8305.79	7202.42	9703.79	13190.5	11676.6	12217.3	12977.4	10327.4	10789.7	12241.2	10652.6	9780.45	10080.7	6029.68	4533.88	7137.2	5452.47	6454	9103.41	9465.75	10107.3	9728.25	9580.16
M507T73_4	4983.74	4737.18	4192.19	3817.17	2807.29	4727.9	4044.9	4511.94	4191.04	3166.81	3833.16	2420.93	2942.84	3032.63	3114.74	3794.68	4270.56	3769.6	3027.43	3475.44	3350.57	1960.36	3342.86	4091.78
M558T584	1110.06	715.577	722.595	578.481	1171.38	965.914	1001.69	1318.74	1055.66	845.473	978.69	575.449	710.475	663.09	1052.53	945.515	542.606	532.552	852.227	665.912	743.603	765.561	775.33	847.73
M456T375	559.164	495.021	724.44	620.651	777.104	679.713	771.727	1515.39	1090.78	676.725	643.179	1210.09	203.529	369.786	405.459	701.88	2031.65	1001.28	1195.74	982.36	1408.84	1414.9	911.479	652.465
M441T563	1543.02	1556.41	1081.06	1257.96	1119.77	1406.41	1277.76	1254.68	727.93	631.946	983.357	563.988	1191.77	602.996	609.129	1001.53	1116.35	1103.48	1285.99	713.699	977.333	1246.81	1129.12	1245.72
M572T380	1524.64	340.029	377.233	371.816	390.199	1178.96	417.438	1008.94	1176.82	979.262	768.334	1100.39	920.994	553.792	1078.35	1024.08	1226.1	798.429	1176.15	592.204	1617.4	1415.4	1453.5	1106.45
M413T117	23721.4	34409.3	23205.5	12098.6	14077.4	22654.3	13921	17594.3	23091.2	5432.6	9041.64	20266.3	9951.33	14648.9	31184.5	27172.5	8043.67	11116.8	12239.6	11240.7	11273.2	23004.6	13321.1	15272.3
M506T379	2416.8	1613.92	2708.38	2845.57	1864.23	3908.17	3174.66	1901.38	2657.85	2817.67	2826.49	1430.61	2918.32	3414.22	2561.86	4450.64	3314.19	3810.01	3638.66	3031.66	3393.8	3150.7	3495.13	2377.52
M577T320	3305.66	3745.09	4408.19	4328.56	6551.89	4923.58	4741.93	5887.68	6468.03	5168.4	7975.73	6419.56	8655.28	6096.82	6630.22	13221.3	6190.82	5294.97	5305.19	6927.82	6567.18	5646.74	5990.19	4546.24
M777T324	5568.17	4854.47	5782.58	6262.59	4782.7	5269.38	5153.94	5333.05	3889.3	5205.8	4939.33	3031.98	4795.11	4802.72	6010.79	4811.94	5163.28	4459.89	4137.62	4779.21	5977.72	4764.18	4561.07	3896.44
M141T554	14106.6	10689.8	10853.6	10026.6	10246.8	10441.9	10778.3	10573.9	8502.66	8942.06	8498.85	8410.38	7234.12	8510.11	8723	8637.57	10291.5	9366.73	8699.89	9943.78	10312.4	10375.4	9983.17	9459.08
M1083T323_1	1562.91	1941.32	2765.38	2464.4	2198.7	2504.94	2816.05	2575.35	2614.66	2681.03	2480.87	3172.02	2623.92	2919.68	2354.78	3580.44	2954.14	2870.96	2723.39	2397.69	2598.2	2979.25	2479.09	3033.32
M190T234	38968.7	68404.4	36532.4	33763.1	27728.3	42564.9	55147.1	38155.2	64660.2	26618	46015.2	45534.8	45976.7	53420.4	83074.2	41512.2	71984.1	57686.1	54665	66441.1	47926.4	45015	41763.4	68715.2
M745T324	2360.82	1046.26	1743.45	1714.24	2280.23	1538	1521.4	2320.53	1787.81	1384.44	950.108	1629.71	1513.99	1905.17	1907.53	3430.6	1467.47	1821.82	1270.11	872.496	1177.13	1322.44	1021.68	1800.4
M850T569	2206.69	1881.07	2462.61	2134.79	2095.46	2912.55	2087.06	2077.54	1547.53	805.424	1256.77	1458.89	1612.24	1095.03	1253.64	1279.7	1932.7	2089.76	2331.88	1962.73	1874.29	1739.53	1427.48	1808.33
M492T681	907.984	1221.32	1651.27	1270.8	1020.43	1223.35	913.099	1550.28	895.202	1025.69	1215.42	1262.35	1023.05	955.601	774.175	2069.7	1021.93	952.662	806.239	983.603	1245.54	863.58	949.688	958.806
M561T711	721.731	977.93	1230.69	599.866	1119.43	1529.43	866.463	1023.12	2000.91	5106.84	2576.76	6081.23	2694.21	3955.78	3873.4	7237.87	1632.9	169.815	2580.28	4518.68	1681.78	1344.2	2206.99	2213.68
M179T589	10890.3	5457.68	6767.48	4399.89	5449.29	6811.49	3295.5	3041.21	6591.85	8710.14	5487.61	5711.13	6203.85	15529.4	11802.9	9678.26	18994	8036.82	8954.88	6664.65	15798.6	12805.7	5711.8	5544.69
M792T388	1079.69	832.649	1014.88	697.598	708.214	893.627	847.119	912.914	1140.96	1117.93	1153.81	736.639	961.183	639.089	628.22	1108.94	1219.59	813.204	695.033	1150.16	1003.1	1193.03	1338.03	1386.24
M928T739	464.375	518.595	514.714	428.255	427.126	582.421	639.471	557.556	572.011	449.537	551.086	687.382	567.437	538.93	583.299	746.114	545.339	516.704	549.563	624.947	716.652	632.806	640.58	558.725
M490T57	2094.95	1181.39	3815.68	2320.94	2099.73	1918.42	2583.68	1877.02	1311.45	2621.63	1432.84	1169.36	1218.41	2435.68	1949.43	2057.08	1513.65	1310.81	1407.57	2381.34	1539.34	1165.31	1253.32	1795.48
M211T70	17492.6	22656.7	20366.5	21677.7	27787.9	22363.9	18430.9	19020.7	20765.5	67864.1	23789.5	29009.3	21368	20914.1	18296	20713.8	28566.4	24188.4	22663.6	22716.7	30007.1	25742.2	27706.4	19422.1
M589T629	126110	158353	126370	101036	87603.3	147455	116573	124071	73280.6	63246.6	67882.9	72978.5	104515	60950.4	57836	109729	119097	116024	71130.3	86452.3	125486	102450	77269.7	91941.4
M135T622	2835.49	1716.55	2444.16	1386.82	2458.19	2808.7	2156.46	1553.58	4443.81	4239.53	3657.2	3223.41	4489.55	3441.76	2484.3	4848.8	3316.38	2029.81	3265.64	2372.4	2507.14	2961.84	2424.9	3523.73
M553T325	9995.22	10154	13816	11120.5	11031.1	13263	14342.6	15485.4	14755.8	15026.3	18548.6	15512.3	15493.5	15850.4	18048.7	20173.4	15203.1	13752.1	12505.3	15299	14855.6	15705.1	13956.7	13250
M322T890	2689.52	2487.81	1395.42	1769.97	1813.05	2164.22	1928.85	2003.52	3415.17	1747.93	2627.77	1535.53	2504.15	2629.58	2072.69	2173.39	3353.61	2442.34	2676.68	1992.32	2275.96	2619.45	2071.76	2679.12
M645T640	14106.3	14771.9	16013.2	15343.5	15436.9	12435.8	13603.1	13946.4	15710.8	15641.3	15161.3	17155	13052.4	10802.7	16115.9	13697.8	15578.5	15865.4	14957.2	17090.7	15911.2	17254	15847.1	13677
M524T64	3676.2	2244.82	3676.71	2048.74	3234.29	2310.33	1098.47	3753.77	1327.69	3484.29	3602.64	1300.98	3704.79	3549.05	1159.9	3234.61	4469.43	3556.92	4750.64	3044.55	3934.63	4971.79	2538.05	3219.76
M400T739	1849.49	1844.76	1881.37	1915.13	1828.38	2063.51	1916.34	1758.45	1682.34	1776.46	1894.96	1981.62	1734.49	1443.13	1947.84	1850.14	1934.39	1741.24	1619.66	1730.58	2020.16	1539.59	1614.17	1623.26
M377T337	673.799	554.521	492.775	909.433	724.323	644.539	661.415	1048.85	1498.89	287.798	778.21	959.354	561.906	571.829	1057.15	1417.77	697.027	1057.4	832.662	857.301	907.699	1047.88	804.03	1502.01
M554T647	16730.4	14199.3	14874.9	17435.2	14652.3	13550.5	12310.7	14239.5	14442.6	13169.1	9528.32	14636.1	13160	10251.1	10579.1	9678.15	11784.1	10846.1	12947.5	14670.5	12834	16627	9739.28	9421.52
M250T1248	4053.65	2533.72	3657.05	5960.17	4429.75	2562.88	2330.05	3745.06	3453.52	2413.1	4139.01	582.446	4278.38	2723.12	2861.87	2474.5	439.105	2639.17	4253.25	2797.4	734.338	2373.62	2252.03	2719.5
M112T828	5199.46	6642.23	6995.01	5888.37	5150.62	5951.97	4576.81	3979.49	6499.78	5686.56	6137	5063.03	7400.23	5648.75	6177.08	6979.98	5823.69	6184.38	6922.08	6696.62	7514.24	6364.94	6672	5776.17
M802T641_1	2958.69	996.306	1860.65	2425.99	1367.65	1019.85	1091.28	2578.64	2483.53	2927.27	2380.02	2017.66	644.269	2055.81	2402.36	1411.3	2859.81	1595	3519.9	2943.93	3255.05	2576.77	1625.65	2694.09
M261T762	2620.26	2799.96	4479.03	2676.56	2691.27	3100.95	2546.63	3823.54	3738.29	4275.1	4105.07	3422.6	3714.73	3253.2	4107.61	2853.61	3758.89	3577.02	3581.15	4138.25	3334.59	3557.41	3463.38	4375.93
M294T170	10293.8	6337.97	9223.48	7528.91	18472.4	9233.23	8399.27	10778.8	20850.5	14058.7	8104.95	9861.26	40619.8	41823.5	11215.5	13434	13095.6	9353.71	24506.2	7338.94	17908.3	18601.5	22273.8	13047.2
M572T567	2410.82	2192.82	1609.35	1907.04	1743.66	2590.6	2008.48	2101.73	1256.87	1066.77	1278.23	1083.65	1445.03	1282.15	1165.43	1270.46	1586.07	1376.12	1892.27	1002.98	1789.71	1954.09	1990.22	1903.2
M569T369	37963.2	24183.4	25724.4	50991.3	25687.2	47732.9	40997.6	33608.2	43001.6	44443.9	65800.2	49277.9	45680	24434	10382.8	44675.5	48382.5	49233.6	37366.8	49266.9	49198.9	52463.9	46411.7	33616.5
M932T56	2586.67	2719.33	5719	3415.89	3217.53	2845.73	3620.06	3638.63	2668.56	3500.2	3841.19	2577.8	2964.24	3146.46	3526.47	3732.21	2297.88	1991.24	2466.36	2001.47	3504.65	2644.27	2612.49	3043.56
M144T576	3112.68	4869.42	3669.49	1896.77	6050.41	3378.49	5483.3	4317.65	2174.22	1698.1	1650.99	1251.13	2905.1	3084.43	3411.82	2413.69	3287.96	3023.37	3485.26	3208.5	2386.16	2360.16	3175.91	2700.81
M919T626_1	7254.43	13367.6	7361.41	6017.72	11111.5	7487.65	7129.94	5423.09	6108.34	5138.58	5156.76	4596	4598.57	5566.16	5753.63	24845.3	6705.86	6601.81	6821.05	6245.19	5982.96	4279.34	5374.23	4747.12
M268T561	693.243	720.096	694.761	823.171	778.659	831.45	609.617	573.414	930.306	866.625	1145.56	1050.25	794.194	1491.97	1002.24	964.556	657.613	875.653	898.262	825.214	913.619	988.514	634.786	1009.87
M510T297	5260.93	5519.38	11768.3	6654.04	7281.96	6431.07	6827.48	5688.78	4105.67	6724.93	5345.39	4319.99	5962.36	5231.18	4719.7	8210.26	3133.93	4357.95	7821.52	4672.85	4123.58	5338.61	4605.75	5391.95
M875T828	542.22	487.218	469.163	508.163	358.703	408.129	415.044	268.394	400.34	569.371	737.883	574.822	605.559	447.765	457.584	461.927	594.99	566.591	430.28	521.362	527.028	543.58	505.367	444.601
M602T761	679.948	488.357	690.305	362.935	499.123	717.224	635.795	806.077	807.971	805.71	423.702	488.326	871.989	790.543	560.684	1159.23	1146.64	688.497	900.842	682.125	556.312	890.071	678.387	857.424
M695T329	6567.05	8176.37	12438.7	9620.39	8309.82	7466.33	7601.93	9001.82	6718.75	6500.03	5494.91	6831.67	5961.12	5078.43	6132.1	5529.41	6745.1	6262.51	8638.13	6820.92	6347.83	8222.33	6818.35	6460.45
M278T661	777.667	1164.19	922.255	1139.22	784.717	835.535	793.43	741.218	1282.74	1212.24	696.447	1351.38	2321.34	1228.86	774.914	1042.74	595.246	1050.26	1355.75	1210.33	1003.54	1548.58	1358.8	1181.72
M1031T323	1566.27	1492.31	1640.31	1878.46	1398.17	1143.37	1564.05	1655.84	2333.24	2595.89	3928.98	2107.06	2676.08	1891.99	1989.48	3441.41	2559.39	1852.55	2318.58	2151.96	2009.8	2520.04	1397.19	1117
M222T564	40849.7	32997	31451.9	29899.9	29925.7	40956.5	34484.5	34693.5	29036.9	21350.6	26498.3	17038.3	23925.2	23875.1	22426.3	25538.9	33291.4	29027.9	31712.5	27666.8	32915.5	30802.9	28558.5	30167.5
M578T754	2713.71	3381.47	3167.59	2243.18	2567.55	3476.23	2216.27	2402.45	4311.89	4085.36	4029.46	4189.79	4553.5	4606.31	4209.57	4891.32	3223.99	3444.59	3337.81	3812.17	3113.15	2831.21	2930.92	3266.07
M607T166	22064.5	37963.5	32288	30533.3	15956.3	34582.9	35626.4	23400.8	16538.6	28563.6	27296.5	17258.8	20498.8	18114.6	19976.9	28872.4	24028.5	21666.4	24007.3	29040.9	22439.6	20218.1	16449.8	19584.6
M749T370	5245.05	4955.4	4444.01	13633.2	8992.36	4243.65	6171.55	6626.75	8806	5373.96	5979.78	10322.4	6154.44	6558.78	6074.24	3438.8	8133.01	11843.5	9979.4	11202.1	13575.8	9679.06	5603.03	9734.19
M502T351	7188.44	7492.5	7688.51	5615.26	6302.82	9548.81	6956.34	5946.91	17050.7	11438.1	13215.7	11649.8	17904.5	13608.6	13604.2	13863.7	5748.06	6125.42	8829.55	8788.15	13151.9	10592.2	11081.3	10287.4
M451T262	6418.25	6020.23	14523.7	9910.2	7106.82	4658.95	5733.08	8470.74	4877.12	6555.99	4253.37	4315.95	3625.84	3852.87	6676.98	7795.11	4642.88	2972.29	4914.88	4926.03	7447.94	6384.66	4754.84	4917.03
M387T304	15907.7	5892.4	16124.8	13189.6	6288.74	7918.22	6388.45	14316.9	7936.47	8621.69	11052.2	3463.4	7572.11	12491.6	26250.2	13148.3	4195.82	13632.3	2475.78	8915.17	5217.83	2935.64	5366.83	6032.46
M767T152	3.78012e+06	3.21505e+06	4.1018e+06	3.67226e+06	4.64253e+06	3.9062e+06	3.1393e+06	2.67689e+06	771434	3.80257e+06	2.10565e+06	4.15675e+06	5.0409e+06	4.76044e+06	4.46958e+06	1.42997e+06	1.01744e+06	3.02755e+06	2.29162e+06	4.31771e+06	3.06981e+06	3.47357e+06	694990	2.52639e+06
M546T300	2048.88	2779.84	1815.43	3783.31	2435.71	2398.15	2805.55	2426.26	4183.15	3554.34	3762.41	2870.81	2596.93	2909.77	1881.53	1645.32	3129.15	2293.59	3878.85	5641.53	3125.07	3843.02	2220.19	5257.56
M587T373	9084.99	13211.6	14357	9303.77	8932.02	7891.08	11346.2	7243.86	16484.6	6091.88	7279.9	18356.2	7274.8	7212.36	15948.3	8189.97	19132.8	17618.4	11736.5	9638.71	13162.8	15046.9	12090.9	10213.8
M985T630_2	11366.7	13118.2	9953.71	8907.29	5471.87	13853.2	10561.6	12183.7	4524.25	3084.31	3348.71	4450.89	6314.18	3027.13	2736.13	6794.42	9988.19	10161.9	5962.8	7001.42	10461.1	8029.61	6043.08	6943.7
M171T565	1243.69	1022.64	1439.27	1115.4	1491.03	1603.23	1013.27	1335.21	1358.82	1607.7	1642.09	1436.26	1076.88	1615.35	1370.13	2169.76	1622.61	1614.69	1495.45	1577.28	1559.66	1291.8	1365.17	1371.52
M609T303	5759.67	2957.72	6305.05	5471.96	7149.08	5711.74	7329.63	7098.74	10648.7	12170.1	10039.5	10272.6	10933.8	14536	10759.7	11602.3	6414.54	9575.22	9998.47	6456.14	5966.63	6368.51	8320.49	8242.69
M780T716	999.362	1148.17	1718.83	1414.41	1147.68	1309.11	1101.28	1376.64	868.69	1027.57	1929.73	873.036	1249.57	852.469	1028.95	1384.88	1014.76	1017.38	1050.82	960.325	1184.17	1057.38	957.603	1315.75
M501T717	535.431	480.921	904.32	651.401	582.815	835.33	728.824	609.893	1287.91	1011.15	551.546	1535.04	658.616	1177.83	1027.28	1667.53	469.433	467.842	498.14	576.282	588.955	641.424	513.835	554.76
M757T408	1234.76	1517.48	1906.17	1087.52	1299.41	1414.35	1230.58	2162.25	1550.62	1983.98	2970	1874.03	1151.86	2673.91	1849.85	3467.59	2181.61	2009.17	1564.34	2281.34	2168.72	1604	1989.01	1313.12
M433T593	1688.33	3660.89	2521.54	1958.1	1327.37	3001.73	1977.59	1700.26	2524.79	3059.14	3294.52	2080.49	2555.38	2699.31	2636.5	2689.42	3052.87	3522.03	3616.24	2181.81	2822.16	2898.15	3028.33	2534.99
M335T613	3016.09	3528.85	2820.82	3385.39	3858.35	2609.75	2860.63	3534.26	3149.15	3452.81	2858.67	3631.21	1616.32	2725.25	2785.64	2006.23	4743.06	4315.86	4696.44	4166.27	4337.52	3709.35	5354.16	1733.04
M205T107	20911.7	20203.3	18248.8	18775.3	22472.1	21810.2	22510.6	20131.5	30518.3	22151.8	18751.1	24483.7	26364.2	19346.2	29533.2	23848.1	41303.8	20045.2	21939	27301.3	23199.6	25961.9	22190.9	26838.1
M1128T761_1	668.079	642.729	790.592	248.115	472.625	1101.59	291.285	474.763	1344.87	371.653	1125.84	550.849	974.765	1086.04	598.9	1444.7	1038.04	968.903	777.118	1008.97	1004.2	873.39	546.179	618.076
M315T67	5464.69	6101.68	7535.17	4800.89	4963.48	5031.39	5508.21	6387.85	5619.93	4011.51	5935.52	2381.12	5525.52	5135.41	5254.52	5547.17	4873.13	2759.84	4107.74	4579.02	2961	5696.34	5496.96	5791.89
M888T74	4810.2	5266.04	4103.67	3268.98	2208.44	3887.55	4001.85	4052.42	3985.31	4160.35	4239.47	3274.53	4427.37	4538.8	5057.57	3068.66	4782.25	4758.96	4677.12	4583.99	5037.27	6582.98	4599.05	4100.29
M783T628	7347.44	7444.42	6317.22	7013.94	4616.44	6516.75	4474.09	6418.64	4570.57	3554.72	3946.2	3952.45	5904.34	2736.8	2895.58	5900.53	5829.09	5332.89	5862.33	5292.89	5220.77	4441.29	5585.26	4578.32
M256T67	10639.3	7527.58	10813.2	10129.2	10960	7050	9451.54	7512.22	12149.3	10020.1	9022.03	9609.86	6576.47	10310.1	8846.26	9499.49	12068	12487.9	9197.1	14001.8	12550.5	14057.3	8476.26	9031.79
M618T73	6903.2	4040.88	6677.4	4905.14	5270.61	4911.16	2926.73	8868.91	3282.72	4246.01	5646.74	5399.57	4974.35	7478.64	6668.37	12091.2	4548.28	3571.66	3398.9	4168.33	5363.93	1968.96	3480.14	4514.58
M851T341	953.289	1444.01	1645.09	1895.63	1459.62	1618.57	1313.43	1342.96	657.507	782.684	1337.26	743.241	815.16	1012.06	1375.04	1127.25	1273.19	1162.7	1299.64	1326.65	1326.27	1217.51	1185.4	830.357
M866T761_1	591.029	509.359	804.165	541.571	466.376	548.94	697.94	300.735	1231.71	464.627	886.403	442.646	813.165	820.47	577.483	1376.02	802.183	401.291	1030.01	624.968	1170.18	936.6	630.088	714.227
M74T689	12807.6	12230.8	13865.9	11805.9	13933.3	13534.8	13186.2	14768.7	17040.7	13512.2	16131.6	13072.3	13983.9	15387.1	15658.3	15829.5	15188.3	13463.3	16202.2	15212.3	15273	14505.8	12603.6	13504.9
M602T273	5023.92	4584.04	4090.95	3293.06	5388.61	3912.34	4895.78	6429.22	5142.15	7908.89	3114.64	6665.6	5555.17	7544.08	4888.07	12564.4	6435.05	6761.63	5234.03	6056.11	8033.77	4619.94	5110.92	4929.32
M364T658	1419.64	1287.94	1186.99	652.65	1143.77	1588.56	1231.18	1126.6	2060.5	1336.31	1305.9	1223.07	2537.36	1994.82	1389.04	1797.65	1435	1303.67	1472.53	1568.28	1371.1	1456.62	1561.58	1310.99
M984T374	2419.61	3891.62	4222.59	2776.62	2185.45	2270.52	5753.74	4391.92	1521.09	1472.97	1342.87	1941.71	3448.49	1010.57	1899.4	1046.36	1788.76	2080.51	1512.79	2614.59	1876.6	1522.06	2736.24	4034.15
M579T379	1459.57	793.254	82.0742	980.875	44.8715	32.1878	738.715	10.898	1542.56	814.567	713.089	993.788	974.007	1062.24	1264.77	1084.28	986.789	613.88	973.838	483.232	1406.7	1508.19	1309	1057.46
M241T486	1258.5	1284.68	1234.49	970.766	1177.61	1518.9	1074.1	1729.79	1591.7	1423	1553.93	1673.07	1303.63	1904.6	2004.07	5901.62	747.574	720.672	1128.33	1138.51	1071.03	813.055	1327.06	1197.17
M383T240	38073.8	36017.6	57710.7	49367	59895.4	59419.6	53089.5	70874.4	47550.4	53855.2	53270.2	69262.5	58131.8	64531.9	61882.5	70285.4	37388.5	42663.8	27221.1	53795	39008	41860.2	52646	37885.4
M311T84	11231.3	10999.7	19468.8	12302.1	12781.1	10041.7	8768.14	6389.93	7861.19	17734.5	14928.7	9183.68	10209.4	13149.2	12238.1	33042.4	15958.8	16071.2	13652.8	18756.4	14602.8	14815.3	28383.6	10878.4
M1183T628	4358.14	3160.42	4441.43	3081.22	3091.22	5980.54	4582.5	4050.38	1994.53	1520	2467.46	3325.82	3056.57	1668.84	1370.11	3556.63	2910.94	3496.96	3172.22	3948.29	3814.71	2784.5	2770.17	2878.57
M107T381	6245.63	3472.12	5419.71	3725.95	4000.64	5033.63	3617.35	4185.91	6139.39	4428.23	5362.84	3800.49	7053.53	4899.93	4312.79	6722.18	4586.58	6052.66	7435.34	6786.62	7142.5	5643.18	4751.22	3779.1
M462T64	10574.9	9594.15	10905.1	8339.18	10716.8	9970.49	10238.8	9377.55	11739	9179.06	10533.3	6802.14	10022.5	10142.8	12183.8	12753.3	10694.5	12125.7	12248.9	11730.6	12083.6	9882.52	9790.19	9942.43
M283T74_1	21586	11863.4	15376.4	15496.1	14131.8	16297.5	16356.2	28081.9	7545.26	4846.21	14021.6	13800.5	11379.8	12957.5	22016.6	33552.5	12153.7	6806.2	9357.95	14252.6	17564.6	4468.18	13830.6	16845.6
M390T380	2867.93	2196.22	2432.48	2095.8	1845.12	2726.43	2117.51	2318.52	2555.8	2280.74	2543.89	2010.01	2789.66	2046.23	1775.47	3167.47	2567.11	3378.24	2340.32	2664.96	3057.29	2462.5	2809.39	2426.9
M700T340_2	2992.59	2394.06	3299.2	2430.35	2627.65	3258.1	2402.88	2120.55	3793.63	3543.67	4242.18	3526.62	3113.24	2884.6	4051.21	4320.67	2390.61	3815.28	3628.37	2970.09	3084.03	3070.55	3914.46	2941.43
M611T62	5560.42	5828.37	4445.28	3807.27	6828.53	4458.12	6148.73	4681.31	4305.2	1998.47	3962	2738.65	2795.79	1859.7	3622.54	1961.93	4175.75	4624.16	3997.42	4700.69	3454.88	5788.74	3442.83	2914.64
M1045T293	8429.78	6880.26	7369.57	7016.13	7989.98	8991.82	7522.14	6765.35	7808.97	7017.84	8697.53	6900.27	8613.9	11712.4	8067.18	6215.65	9023.69	7183.45	8562.49	8970.94	8905.69	8061.47	8145.2	8448.6
M555T341	222477	217341	228408	216622	198171	189331	178975	279666	234026	214375	228229	225053	8842.46	253726	211076	328705	195731	197227	197306	207133	188155	165245	179354	189886
M429T379	2278.22	1069.72	1517.45	2146.86	1152.37	2780	1968.92	1307.79	2567.68	1302.21	1716.28	2197.61	1215.12	4114.13	1881.36	1722.68	2132.13	2643.45	4088.85	2413.92	2623.97	1819.57	2941.11	1691.17
M857T324	3301.33	3959.63	3562.48	3343.49	3496.67	3039.32	3007.48	3676.21	1304.9	2165.63	1950.85	2942.08	3626.23	2385.42	3619.43	3048.04	2637.61	3149.02	2616.41	2574.22	3035.27	3746.38	3534.15	2123.94
M411T403	3870.66	1198.49	2366.03	1658.45	1788.13	1966.07	2380.29	1678.28	1359.59	693.229	1067.98	737.715	1270.45	1023.23	670.821	2240.2	947.153	651.054	1639.88	1148.73	1249.01	2404.54	929.396	1721.39
M809T388_2	689.363	967.495	1487.84	1095.93	1378.26	1089.28	967.023	1249.51	1383.93	1496.33	1957.02	1887.42	974.329	1876.22	1389.67	1346.33	865.737	1352.22	1397.44	1377.21	1888.43	1312.53	1568.25	1613.71
M706T633	1005.82	1719.73	1806.99	1495.86	1040.05	1415.25	1143.34	1567.03	1289.1	1066.58	1104.91	710.952	1264.48	749.473	1050.84	1889.2	1397.86	1289.45	1213.12	1073.1	1062.97	1030.36	874.578	1057.3
M765T98	60098.9	58336.6	46689.9	67758.7	68036.7	76125.4	76220.6	48246.3	87563	81123.8	91549.7	81558.7	134434	85877.3	53017.5	36142.9	59516.3	68284.1	93659.3	122551	68000	72342.6	92344.6	72814
M397T577	30873.5	21716.2	18601.8	33098.4	25806.6	13960.8	32146.9	17889.6	12703.6	21571.9	12956.9	18369.4	7193.69	12883.7	14382.8	17436.1	14565.2	18975.7	17518.5	9885.74	9914.02	23703.7	22608.9	20114
M1047T626_2	10153.2	7180.94	12212.9	12086.9	12553.7	12909.1	9814.95	8458.13	15205.8	15329	17073.8	11893.3	12409.9	19855.3	18775.7	15492.9	12568.6	11558.9	13758.8	13692.5	12450	11824.3	11265.9	12728.5
M927T629	6125.59	4725.25	4571.52	5644.56	3365.59	6129.02	3893.09	4200.63	2787.55	3188.56	2660.92	3922.84	5025.11	1398.1	2305.07	5002.48	4459.72	4427.27	3589.25	3570.52	4499.24	3635.47	3508.5	3863.45
M333T868	2058.33	1148.35	1903.55	1481.89	766.913	1258.39	1064.16	1695.23	1835.79	938.985	2008.24	1639.88	1702.17	1326.29	2150.43	1669	1309.71	2144.52	1973.2	2004.14	2043.72	1649.66	1595.68	1978.5
M521T63	27499.2	25898.1	23631.3	20261.1	23933.8	22620.3	25377.8	23396	23749.9	21474.3	23417.1	18470.4	23909.4	23627.5	26428.7	25543.4	29129.8	26291.4	30205	29185.3	25573.2	26118.4	20655.7	29893.2
M711T72	5706.25	4671.35	4876.97	4432.61	3884.92	4603.31	4488.86	5794.53	3251.08	2971.09	3762.42	6509.32	3259.76	4852.04	4222.77	4804.02	3171.9	4439.22	2213.09	4917.51	5171.15	3612.47	4339.31	2847.42
M752T568	2431.28	1744.01	2324.47	2804.05	2070.56	2224.63	1993.63	2420.35	1057.54	1401.38	1673.43	1562.03	1936.66	1537.78	1346.03	1725.78	2186.66	1482.81	1994.88	2088.36	1990.47	2109.59	1774.03	1913.98
M484T716	1123.47	1465.55	1855.7	1688.19	1286.2	1564.09	1097.3	1272.38	1011.84	1121.18	1567.01	1016.41	1076.75	948.525	963.813	1221.73	1152.44	1233.28	1560.72	1118.42	1144.65	761.948	1023.9	1155.82
M176T166	8304.19	32802.9	30145.7	11224.3	13581.1	16849.2	13335.6	13055.6	12393.2	13081.1	15407.3	13135.3	15823.6	13700	13778.9	7767.59	7713.86	5018.14	11512	12411.9	11951.1	8932.36	12480.8	10135
M1050T329	6424.58	8564.35	7357.22	9496.57	7766.85	7554.82	7426.79	6173.6	6346.28	5898.03	5939.35	6355.77	6496.38	5752.18	5663.31	6348.2	5594.26	6340.88	5827.06	6343.07	7394.5	6956.41	5216.97	8060.97
M581T181	51209.6	23568.6	61953.7	44776.1	20255.9	23878.2	49431.1	44784.2	11284.1	58292.3	41987.3	65386.3	15385.7	44661.2	32223.8	29937.1	70785.4	73347.2	49179	49727.3	70529.3	27732.7	48958.6	69899.5
M112T561	11208.5	9064.7	9767.73	8786.44	7557.95	9465.29	7208.52	8333.84	13099.5	9104.84	12866.2	8879.1	11058.5	10315.6	8743.93	12641.5	9889.64	9225.45	12920.8	10537.7	10526.2	9683.66	8776.92	11296.6
M935T132	9035.61	6958.12	4205.17	7719.76	4413.44	6947.68	6369.22	7285.95	9400.85	6521.12	5503.62	7508.69	21475.3	13732	9052.25	6512.73	8388.14	5703.09	9584.1	20229	18744.9	8060.15	8587.33	8784.34
M367T67_1	6930.31	7471.31	8145.18	2944.25	5166.52	7329.62	5987.63	7190.84	7264.41	3400.79	9478.95	7515.06	20312.4	5789.25	8719.57	3041.34	8268.52	10713.7	8712.01	10216.2	6835.38	19427.1	7335.6	7425.68
M365T105	32815.4	46786.3	38121.3	38329.4	49161.6	57793.6	62006.9	66486.6	37007.8	26742.9	29440.7	33778.9	38319.8	24349.3	37880.4	46589.6	43806.2	33907.4	34598.1	34432.6	31750.7	48933.2	34000.1	43636.5
M366T54	3441.59	5736.73	3671.03	3596.46	4569.62	4252.1	3395.77	3050.14	6413.18	2668.42	8369.12	6414.95	3349.91	2241.17	5123.69	3355.41	4236.87	1925.41	3092.6	3640.72	3568.36	2607.02	2742.01	2856.61
M219T70	6916.02	4166.16	8092.95	5945.59	9254.13	6176.7	6172.36	6633.75	7707.42	8640.34	10665.2	11610.1	6560.46	6492.26	11229.8	13697.2	10543.5	10795.7	8446.78	10903.7	8378.94	5418.45	11250.4	5421.44
M519T416	437.09	1712.84	2398.38	1639.21	1797.8	2461.91	3032.34	2612.72	727.69	1416.74	1107.8	552.83	1667.73	1173.69	489.171	1352	1184.25	1380.29	1003.96	986.476	1186.8	841.526	2439.77	1154.55
M477T564	516.177	532.674	611.972	587.861	501.721	631.345	379.217	515.154	507.521	631.965	582.011	613.732	490.248	477.663	659.193	869.731	682.317	528.196	662.936	605.982	666.836	622.161	581.472	541.567
M656T336_1	1062.77	1193.91	630.754	1038.86	1434.92	1479.14	731.491	1053.69	340.491	1691.05	1350.16	1797.95	2180.46	1623.31	1272.22	1982.51	1128.08	1520.15	1010.51	1131.01	2180.5	1731.03	1731.25	1307.44
M1017T786	2155.75	2463.37	3048.9	2534.48	2458.93	2696.68	3199.26	2222.33	3072.99	3160.7	3032.76	3479.52	3398.63	2884.83	2251.07	3642.67	3105.74	2723.11	3143.94	3379.93	3027.3	2898.68	2303.07	3810.95
M480T56	3347.96	3930.31	9494.41	3998.46	5189.89	4760.84	4978.49	4646.3	4281.92	6582.63	2127.37	5578.88	4325.46	2206.8	5988.76	6083.1	3300.36	3409.13	5249.91	3291.84	3692.81	3511.5	1486.66	2898.78
M782T372_1	17672.8	9363.22	12876.5	9548.32	11295.5	15095.3	13267.1	17434.9	5155.89	4697.03	4339.24	14118.9	8861.45	12535.2	10669.1	7771.93	10298.3	13922	13148.6	7890.64	10884.8	8960.65	9526.61	5263.91
M661T374_1	5782.62	4691.87	5728.64	3333.64	4986.11	4182.42	4024.82	4975.76	3351.82	3860.97	2458.92	2123.9	4110.92	7680.87	5465.26	4975.32	5099.19	10000.8	5574.03	3456.74	8808.99	8938.77	6256.79	4992.11
M595T368	42222.9	22671.4	20533.1	22327	27458.3	40272.1	16036.3	31652.1	45738	34403.9	46184.9	40817.1	41325.5	25743	46096.2	41062.1	46222.7	38815.2	36504.3	30618.2	30282.4	41995.8	47730.9	26960.5
M586T336	2211.66	4290.41	5057.11	3075.88	3984.53	4949.31	2759.96	5513.27	5361.36	5641.03	5574.38	8413.99	6170.77	6108.41	6789.35	8397.66	3239.48	4635.76	5341.81	5198.14	7238.4	4873.72	5976.12	5655.44
M490T302	299833	307186	307014	311496	331556	304243	337836	370158	372988	308283	430952	303573	363248	375270	301622	316199	309639	329028	396159	374661	307377	347317	394007	385832
M626T336_1	1483.3	1676.98	1856.85	1218.43	788.25	2019.41	1515.45	2006.25	1400.02	2959.12	2385.54	2154.48	1696.43	2362.41	1767.98	2164.09	1553.36	1981.01	2149.33	1928.4	2061.51	2795.15	1832.72	1744.1
M698T340	2167.29	1963.76	3041.59	1904.83	2066.22	2603.3	1942.16	2238.02	2376.88	1825.99	2826.34	2987.52	2273.02	2745.69	2428.98	3771.91	1905.6	3566.72	2970.22	2393.65	2701.63	2744.71	3118.35	2491.7
M1090T178	7604.04	3642.9	11109.1	10271.8	9889.14	8998.86	14027.4	13304	20338.8	9244.69	13509.5	15911.7	22874.8	5340.59	11777.1	18519.7	9592.03	13023.2	13524.5	14131	12244.6	10611.5	15571.6	13891
M741T828	699.889	643.615	739.969	599.53	513.706	559.075	516.315	423.602	651	707.948	464.609	605.803	748.073	603.137	694.332	728.823	660.645	590.916	650.726	821.859	728.567	892.622	651.363	622.278
M439T577	1972.38	2335.71	2854.59	2814.17	1468.02	1979.76	2532.4	2903.9	1591.08	1359.05	1615.41	683.89	1582.53	2190.87	1714.07	1024.42	2015.06	2408.75	2277.42	1307.94	1615.56	1664.38	1509.54	2043.19
M429T561	1236.98	863.927	885.453	976.61	970.878	1202.45	904.809	760.989	1439.55	1100.62	1278.58	993	910.843	1401.42	1108.44	1313.53	968.127	1141.72	1456.39	952.496	1362.49	1312.38	965.883	1245.54
M871T149	13211.9	2120.73	14179.7	13232.1	18966.3	13195.1	14116	6886.46	5598.51	41458.9	9605.35	34903.7	16621.4	30161.1	20624.7	10846.9	11272.3	24498.1	13259.5	22728.8	36369	15100.5	18050.7	14737.7
M121T72	7992.57	9942.51	10717.7	5254.55	8295.79	7715.69	7663.11	8233.08	11140.3	9616.42	10491.8	11930	11863.7	14110.2	13052.1	11406.2	12998.2	17297.6	6449.23	9320.38	10973.8	10450.5	8689.36	12254.7
M538T130	45207	29765.9	34768.2	31005	39825.4	28340.2	24875.7	33071.7	30875	20531.3	38851.3	27471.4	11661	32339.9	20232.8	48160.6	28606.4	36593.3	15606.4	30238.6	30797.5	18139.1	26840.5	18824.6
M414T375	8400.95	13587.3	15312.5	11259.8	13848.4	29442.7	12326.5	11599	27613.7	7582.62	8168.18	10122.8	9460.26	17343	25833.4	25540.6	26659.9	27315.5	28284.9	18590.5	16441.6	14558.9	27295.4	13074.9
M438T835	1166.2	1025	907.717	1073.26	582.458	843.043	918.05	907.54	741.98	581.906	1013.46	628.348	816.166	668.199	586.928	1483.21	648.31	846.316	794.138	876.277	658.46	945.683	743.693	512.399
M489T302	1.08641e+06	1.18517e+06	1.12333e+06	1.13525e+06	1.46992e+06	1.20595e+06	1.2713e+06	1.18575e+06	1.39291e+06	1.25494e+06	1.67103e+06	1.18974e+06	1.2705e+06	1.30865e+06	1.17796e+06	1.15905e+06	1.1925e+06	1.2543e+06	1.38897e+06	1.35819e+06	1.20632e+06	1.35962e+06	1.41262e+06	1.44721e+06
M329T373	85023	62220.3	41859.7	61094.9	75322	32759.1	84699.8	21777.6	33356	47227.5	32705	23235.2	22247.9	63334.6	35136.3	28489.4	41418.3	23566.9	53078.9	31748.6	39939.1	35276.2	46427.9	35052.4
M672T726	733.03	711.305	1171.28	691.672	1018.64	1405.06	372.667	760.548	1013.57	928.928	1169.26	814.344	907.882	927.61	1065.36	1505.26	863.029	1161.81	1815.73	1003.35	1858.09	1325.59	781.055	1257.75
M259T697	1544.6	791.179	1067.39	831.19	1266.4	999.645	1138.8	1336.34	907.088	895.578	871.895	597.526	771.08	1070.64	479.432	898.885	1080.57	845.437	1213.68	378.08	979.878	589.691	801.426	798.496
M381T56	8887.44	7955.31	9526.98	9706.1	10745.2	8044.63	11010.3	24110.2	6151.14	6154.53	7505.55	7622.03	8382.31	7632.1	7742.01	7124.02	6371.64	7039.11	6583.88	8020.85	8316.48	6175.72	7484.27	6716.83
M500T69	4265.24	4925.68	7063	5623.12	6253.13	5018.29	4417.78	8730.42	4720.93	7235.65	6509.02	7493.55	5629.72	7155.21	5982.96	9199.63	2895.46	4387.28	3413.23	4553.6	6624.15	3129.39	5323.06	3824.02
M487T839	1519.67	1832.98	1028.15	1860.49	1501.05	1592.53	1284.39	1129.6	1722.18	1597.98	2137.5	1674.17	1099.8	1004.87	1137.06	1314.18	1941.84	1720.11	1804	1921.98	1767.11	1550.74	1563.9	1592.41
M1054T367	11875.5	7690.55	5693.57	8224.64	20174.2	9447.17	6196.83	9086.52	16186.6	16581.4	14811	17357.4	8768.06	14158.5	13741.5	14533.7	14862.4	18091.3	15154.7	7164.41	15180.7	22050.9	10521.9	15161
M670T72	4586.92	6000.74	5306.3	3050.28	3117	5803.11	2839.11	2085.65	2627.02	981.041	1787.92	2758.06	3465.25	4014.57	2196.74	3021.62	2738.93	3581.41	4313.2	2743.8	2531.78	1708.77	833.047	2922.72
M445T63	33265.9	36654.3	33693.1	28666.9	28414	30855.3	30762.4	33150.6	34724.9	36226.1	33944.4	35632.7	36067.1	33750.8	38322.2	41932.8	35234.8	36548.9	31585.1	39190.9	35943.9	36208.1	35313.4	30155
M752T324	4252.05	3783.53	4114.99	5148.81	4735.36	5938.26	5126.98	6362.46	4338.13	4469.47	4290.41	4947.78	4024.2	3666.16	4019.84	4357.2	3304.8	2985.96	4838.59	4529.99	3693.46	5414.65	2535.17	3966.71
M562T348	5299.34	3026.01	3770.77	4642.72	4761.25	6659.65	5441.48	3895.88	9811.82	6783.31	7015.15	5917.7	6667.29	7231.96	6321.33	9115.3	6029.19	6539.58	7302.86	5166.57	6009.21	6099.25	4679.59	4695.97
M599T336	709.866	1619.21	1537.1	970.403	1022.83	1732.21	1333.08	1302.08	1106.19	1478.76	1990.87	1363.07	1733.5	1069.99	1102.8	1522.99	1184.57	1283.85	1530.35	1697.57	2332.44	1541.75	2231.85	1770.86
M445T381	4493.01	3087.23	4355.21	5228.73	3169.51	4851.05	4059.5	4805.53	4758.06	3991.27	4048.96	3304.12	4644.41	4525.19	3865.03	5032.52	5087.55	4650.17	4696.25	4703.53	4843.48	4755.53	4877.97	6270.36
M183T72	52304.3	54802.7	41257.7	55547.8	59216.4	57705.5	60180.3	63013.3	91582.5	50075	46964.4	58556.8	70760.6	66212.7	44802	57104.2	66098.4	57988.8	53537	69100.6	83184	76539.1	59220.1	55455.2
M462T768	1965.55	1651.57	1752.11	2150.02	2129.93	2340.21	2171.82	1780.52	2164.37	1874.21	1203.76	1527.12	1787.31	1050.81	1811.03	2003.56	1854.8	1831.35	1550.53	1783.48	1919.2	1899.39	1820.62	1470.24
M383T182	12546.6	11805.5	4428.63	12168.6	13206.3	9292.51	14012.9	8393.06	13400.5	15530.1	12871	17089.7	12364.8	15202.2	15254.9	9533.51	11915.2	6100.23	11729.5	24407.6	20299	14471.6	20684.2	17852.9
M399T389	2930.64	4043.14	3817.33	3389.44	2983.67	3888.17	2054.44	3090.75	4389.5	4571.72	13639.4	3257.24	9124.87	1824.28	4500.1	5760.6	3723.74	3678.11	3095.93	9013.03	4329.31	9584.98	4062.16	4770.29
M729T61	4102.27	4535.2	5897.67	8136.63	6990.39	9434.32	4279.55	5549.35	5472.65	5111.14	4499.6	5734.79	6917.46	4494.72	8476.67	4316.65	2070.09	3443.03	4668.83	7025.27	3968.48	4123	5078.4	3795.87
M282T376	826.682	755.109	900.599	924.068	845.633	819.891	1152.2	2101.27	1462.68	902.989	699.845	1708.47	757.015	459.881	1615.54	1417.03	1930.63	724.751	2026.48	1710.63	1817.97	1852.98	1152.63	1111.99
M374T378	4964.51	4020.12	4459.29	5252.09	4458.68	4203.73	3336.6	5838.77	5319.13	3837.01	8476.74	4829	6324.16	4958.88	7385.12	5788.02	7223.91	6048.24	5204.64	5461.23	4204.75	6043.61	4517.93	5354.94
M769T580	1566.12	611.403	370.095	923.5	1194.23	1139.33	607.782	943.653	1198.09	876.688	1845.18	1357.27	1372.77	1023.57	1216.96	1487.78	1200.96	956.902	1658.7	1016.67	1276.64	1778.49	977.169	1584.42
M423T755	2793.6	3377.07	3791.52	2568.7	5072.31	3609.41	3849.97	3289.3	6603.21	6237.07	5536.23	8594.87	6355.51	9975.89	6411.12	9067.93	3824.52	4610.94	4061.91	4870.89	4899.94	4032.84	3230.64	4763.44
M795T650	2684.1	1483.62	2729.15	3489.61	3100.84	2079.24	3697.9	2495.18	2334.12	1309.05	2339.82	1901.64	2209.61	1571.2	1579.05	2242.49	2303.37	1566.66	2433.17	2219.28	2416.84	2479.18	1752.42	1483.01
M791T388	2023.96	1671.74	2066.83	1902.04	1217.34	907.723	1346.13	1845.67	2245.35	2697.63	1628.13	1584.34	1894.61	1671.67	1525.96	2140.85	2688.12	2212.86	1965.08	1099.67	2375.71	2199.05	2019.74	2239.83
M191T67_2	30410	38542.9	57360.5	42546	39526	41483.8	30096.8	42362.3	42066.9	50095.5	51826.6	64230	48093.7	68636.3	58172.7	68843.7	27396.8	36406.8	31856.6	36970.8	35266	35272.6	32886.7	30462
M119T61	4751.3	4240.94	3171.57	4082.44	6049.49	4115.23	2447.99	4932.29	2107.05	4117.21	2528.06	2220.07	2630.49	4544.63	4396.78	4607.34	3181.54	3099.9	3413.11	4544.5	3316.33	3258.79	2916.68	2461.33
M629T71	28213	29424.9	25684.8	26215.2	22638.8	28998.6	26364.2	19335.9	19158.6	24539.2	19153	34713.5	16407.5	21540.2	19797.1	23009.7	21970.7	22025.7	20642.7	26553.6	13334.4	24392.8	25783.1	18994.5
M421T506	639.719	725.464	743.096	739.073	799.259	835.282	599.42	827.034	1156.93	998.839	773.995	913.539	988.587	1308.71	1148.42	1129.06	1131.23	670.317	598.873	1416.82	1361.15	1334.89	1022.09	585.691
M504T63_1	15322.7	13620.8	12855.5	12256.5	13947	13426.3	15679.1	13802	12956.1	12617.9	12530.3	10020.5	13960.3	13611.8	12911	14689.5	15991.7	16586.2	17318.1	15857.7	14809.1	14247.9	11885.8	19130.3
M679T66	8497.79	7733.34	9525.95	8617.89	8352.04	7625.31	4976.51	7560.35	7393.59	7244.47	5469.8	8544.14	7416.26	7181.25	7460.18	6878.04	6257.86	5644.14	6440.28	8000.27	5709.47	5865.72	7518.02	7546.11
M380T375	875.059	658.312	1466.16	892.199	939.033	1413.01	1344.42	1891.78	1013.37	1106.48	539.621	1682.08	494.655	727.413	980.479	1273.54	2482.29	1141.04	1425.64	1342.62	2454.69	2234	1599.86	1108.68
M1109T641_1	7461.35	8360.04	8614.86	6579.92	7931.34	5628.07	7841.72	7371.33	6727.25	9051.84	6774.38	10240.2	6665.92	7740.87	7446.79	8453.05	7606.94	8343.67	8098.34	8913.34	8425.75	8144.3	8202.69	8378.71
M459T453	919.917	774.309	1262.16	840.92	1331.08	1017.7	911.819	991.719	1138.91	1407.19	1168.87	951.064	1002.48	1051.42	964.866	1408.63	1064.62	1384.81	1595.91	1155.58	1539.03	1171.81	1080.44	933.138
M350T375	1964.26	1798.26	2513.32	1541.47	1645.48	2845.79	2641.05	3998.45	2991.68	2877.03	2130.88	3321.11	1360.6	1566.92	2705.48	3144.26	4610.04	2273.87	3543.49	2431.82	4678.51	4224.41	2778.74	2381.9
M279T215	12854.5	12399.8	12055.5	13714	12476.6	14384.7	10039.5	16750.9	12515.4	11487.2	13194.4	14288.6	13276.7	14314.4	13936.5	22277.4	30548	14830.5	13646.3	16764	13080.3	15540.5	15531.8	29849.6
M403T67	5810.24	3834.6	4175.74	4224.91	2826.62	3761.61	1839.14	1964.59	2194.35	2784.87	3169.05	4478.55	1021.54	1844.1	3895.56	3475.3	2308.2	2342.59	1597.83	2850.63	2563.58	2942.3	3027.79	2386.7
M172T726_1	3162.03	1901.27	3633.51	2341.22	2684.95	3457.32	2635.02	3920.63	3968.96	3297.05	3338.27	3224.26	2029.54	4445	2113.68	2003.82	3125.18	3026.18	3970.22	3524.53	3862.5	4073.48	3104.55	4060.64
M407T798	6478.44	5795.24	7335.91	5615.24	6133.97	7781.84	6686.07	6854.44	6920.96	6665.55	7418.27	6470.07	8058.64	7729.87	7475.25	7322.25	7405.19	7170.83	6603.88	10534.9	8106.94	8372.14	6163.51	7598.44
M468T471	2023.68	1574.94	1554.92	1369.01	1492.29	1633.62	1487.32	1723.9	1726.05	1356.73	1860.81	1773.31	1447.64	1478.27	1774.74	2560.83	2078.27	2359.71	1929.46	2078.76	2091.67	1614.54	1464.37	1527.87
M80T561	8389.33	6110.99	7426.25	6754.78	7480.77	8807.02	8079.99	8164.36	9819.97	7093.81	10166.8	8232.59	9595.69	11108.9	10199.5	10252.8	10151.5	7624.37	10183.1	8324	7998.04	8666	7548.6	8978.8
M664T49	6964.57	9654.39	4258.29	2295.29	3634.96	2186.6	1162.54	3355.36	3245.56	1330.45	397.633	1248.36	1185.57	1678.34	859.885	1413.15	721.707	389.498	769.813	722.821	1021.23	2878.13	1331.79	5616.83
M560T585	1337.44	915.012	1251.94	1219.79	1169.01	827.829	1160.29	1133.75	1055.03	1269.2	1174.86	1398.29	735.231	977.143	1002.42	1748.29	987.756	1094.81	1078.63	817.598	1018.25	860.647	1071.72	837.074
M1136T338	794.155	1274.19	1914.68	651.849	1080.06	2509.83	1062.06	1682.53	2244.15	2178.13	2657.42	3950.41	2388.47	2415.75	2591.04	3146.04	338.204	2600.04	2846.04	2011.63	2181.08	2158.56	2487.26	2322.36
M762T759	692.209	1311.22	1197.52	1212.84	1021.89	907.818	1325.49	1258.32	1389.1	1283.08	2358.48	1278.36	1437.63	1910.77	1514.5	1596.99	1779.05	1356.22	1549.58	1550.99	1465.72	3330.03	1794.4	748.383
M825T122	10400.9	25185.2	13481	25934.4	14886.1	10860.6	14031.7	6487.07	10632.4	20552.5	9712.07	9022.05	10723.6	10573.3	9406.66	10739	10136.6	8339.05	9999.69	11600.3	9124.91	11190.2	12379.4	3085.11
M604T380	2313.72	1983.19	2232.71	1330.96	1534.48	1048.26	669.937	1678.96	1826.34	1552.05	2142.9	1839.44	1656.19	1707.03	1272.32	2175.65	2398.88	2130.42	2438.31	1628.9	2141.5	1780.56	2938.13	1710.63
M417T632	50676.7	48718.1	46937.8	45950.3	38805.6	47051.8	42475.5	45414.5	39607.9	36890.5	37362.8	38789	46915.1	33346.7	34283.8	42352.5	44467.1	42943.6	42012.9	44886.2	43776.9	43210.3	40387.1	38751.1
M1179T629_1	7391.35	10203.2	6679.17	3100.88	2681.32	7412.87	5819.35	6000.48	2350.27	1165.86	1192.06	2209.24	3374.78	1025.6	1026.57	4062.97	5128.9	6290	2504.55	3104.28	5443.12	3428.31	3142.69	3457.92
M425T372	2919.98	1661.88	4253.9	4900.98	1739.92	4338.9	2709.64	4593.79	1660.78	1980.97	2282.8	2842.81	1276.44	1711.73	2586.2	2259.22	3293.44	1886.78	1981.38	2042.4	2228.13	2410.32	2284.7	2696.42
M354T329	8631.03	8200.58	7263.22	7053.25	8013.31	8702.78	7322.9	6737.12	7024.11	7896.03	6930.03	7465.34	7068.33	7063.28	6244.67	6900.04	7087.33	7818.3	6743.79	7884.17	6521.61	7202.15	6681.99	6244.45
M642T61	1762.61	1177.14	1672.69	1395.22	1523.95	1229.38	1478.65	1174.18	797.067	1384.79	1250.2	1369.71	1473.14	1437.36	454.142	986.711	1392.34	1120.41	1410.51	1207.29	530.991	649.638	1243.51	1392.18
M1021T646	6803.87	6437.53	4655.09	6503.5	5276.41	4833.21	5390.35	2729.18	7051.75	4256	6113.54	8518.8	7811.11	6372.42	6293.56	4421.72	5904.06	5845.91	5994.49	7216.61	7005.08	6771.96	5838.75	6737.29
M764T372	5301.68	7363.5	8729.29	5260.43	9334.77	8783.16	4140.88	2667.07	3804.1	7904.35	3715.4	3397.46	3105.38	2814.28	4843.45	3682.34	2411.49	3508.66	2889.92	2773.97	4874.14	3619.81	6944.92	6479.05
M261T225	15324.5	5427.15	11778	21631.8	7407.99	6112.74	7197.57	9567.41	19767	12366.6	14837.7	26332.2	6075.2	10785.7	24741.2	40849.3	27837.3	14131.6	6862.36	26167.1	25705.4	11581.5	9909.33	22661
M626T828	833.234	670.483	730.617	798.588	808.313	902.634	784.844	702.491	699.574	1061.34	933.921	1092.25	1011.45	914.206	1173.31	774.311	970.809	791.576	645.392	1278.45	1379.71	1253.27	739.641	895.335
M293T54	17997.2	17157.8	16792.7	18025.3	25144.9	21313.4	22624.8	19449.8	13427.3	15043.4	20192.7	25460.9	31581.4	19455.3	18262.6	16785.1	16526.8	11783.7	17264.9	16220.2	13814.6	24296.8	14757.5	15441.7
M774T508	1339.09	1385.77	1354.82	1328.59	1270.68	1065.53	770.003	747.743	1406.77	1157.17	1411.12	906.339	1287.15	1248.28	1166.22	1493.17	1790.02	1344.92	1459.33	1528.71	1232.34	1486.62	1057.45	1418.85
M308T74	19270.2	20333.7	18882.3	13429.5	14236.3	19485.7	18650.1	23921.1	11020.4	12418.8	15157.7	15688.6	14223.8	25424.8	15995.6	27175	18266.5	18977.9	12743.4	14547.8	11245.1	10410.7	16751.5	17169.6
M688T324	1487.2	1490.76	1640.67	968.25	1433.87	1133.52	1358.4	634.144	2780.67	1437.74	1372.27	1670.32	1367.67	2175.55	2105.74	2080.44	2282.95	1852.37	1682.9	1311.55	1343.97	1397.6	1547.18	1522.21
M699T677	437.905	740.402	595.235	1032.69	586.896	261.579	228.247	432.927	1081.72	1134.63	848.099	893.365	386.647	1215.95	877.553	1185.45	1121.31	808.662	926.4	921.288	709.174	880.881	534.935	462.748
M1055T760	1041.45	1104.25	800.762	585.212	655.068	1116.45	738.98	767.307	1365.17	1020.14	2843.32	1308.14	1628.73	2106.97	1031.15	2605.34	1076.41	1471.89	1088.08	1870.95	1088.4	1019.44	619.058	1097.14
M715T402	9281.54	8966.94	15386.3	6983.59	8711.43	8213.9	9295.85	13100.3	9441.86	8188.8	8622.59	13186.7	7109.54	7372.9	9222	18776.9	5566.55	7747.77	6761.68	10544.4	10573.9	5523.24	5918.66	6392.76
M926T314	1508.5	1900.93	2432.14	2828.8	2648.68	1549.73	2423.43	1957.76	3733.65	3191.01	2675.71	2751.74	2398.07	2225.82	2410.18	2816.51	2477.34	2320.72	2812.37	2871.45	2450	3010.07	1960.11	3201.3
M588T61	1091.68	3174.36	19776.4	1901.18	10519.4	8787.43	13427.7	11676.4	941.435	4752.34	4674.43	3938.05	3786.79	2956.33	4731.95	5354.44	9876.39	1753.46	2078.78	3349.82	1670.84	3624.89	3366.27	2839.41
M513T649	1823.56	2027.92	1480.98	1837.15	2042.22	2725.9	1711.99	2063.21	1644.3	1863.61	2211.84	2393.25	3795.53	811.844	1895.57	1866.19	1796.55	1288.33	2188.93	1643.55	1512.85	1192.89	490.961	1827.59
M559T632	60599.8	62299.5	56649.2	48065.3	42062	64661.9	54694.3	63200.8	40355.9	31656.8	31205.1	36429.7	39153.6	34574.5	30227.1	48980.8	56123.9	56467.4	44598.7	45205.8	55702.8	45222.8	46227.4	43747.6
M643T176	10644.9	12086	11967.7	5819.76	6303.39	9540.09	5725.06	8477.67	10951	8429.44	9270.06	10912.3	5883.93	10736.6	15779.6	19467.9	6244.58	7875.68	5652.2	7957.36	7417.52	5617.09	6483.81	6470.67
M230T75	3713.61	2486.49	2842.25	3438.99	4737.5	4435.38	3521.78	6129.89	6619.98	4226	4433.09	5298.51	6779.62	7962.64	5057.31	3125.09	5789.09	3628.1	4361.84	5579.28	6665.99	7181.33	4753.18	3786.73
M103T464	1358.59	1310.76	1736.23	1443.82	1439.27	1571.69	1673.29	1509.34	988.288	910.242	1237.21	944.423	860.026	1198.21	1410.42	667.713	1321.6	877.392	1796.29	1473.89	1467.58	852.472	1106.18	911.482
M631T637	3768.92	5641.87	3478.8	5307.75	4759.24	4016.97	3636.67	3722.46	3245.72	4612.94	2361.17	3996.01	5927.1	4856.71	4647.94	3318.26	4645.89	5599.44	4766.5	4442.69	4723.87	5266.84	6995.2	4886.29
M720T770	3434.03	3499.59	2522.1	2379.23	2649.22	3125.59	2940.12	3528.5	4722.23	2402.69	1731.96	2715.84	2976.27	3421.04	1798.52	5125.75	2023.99	4792.88	4569.06	3744.26	3793.87	3734.34	4182.12	3119.92
M891T255	6987.05	7718.14	9938.81	6901.51	8813.07	7977.23	6814.89	7568.42	10733.9	6817.47	5309.71	9929.67	7853.69	8622.24	7069.93	9688.32	9842.56	12539.2	9037.79	9007.14	15661	8700.6	8004.52	7473.7
M145T548	695.349	622.549	780.25	729.199	554.86	657.783	669.172	567.447	893.748	2254.13	670.334	776.899	1307.91	960.128	697.544	1215.81	985.542	771.156	852.684	773.725	774.143	710.821	494.994	888.301
M418T68	10035.3	6182.96	16604.9	11449.5	11362.7	7521.87	14764.3	8401.67	4417.84	5735.42	7089.03	7503.61	5314.72	5859.62	5241.74	7393.43	7677.07	9802.73	7198.95	7871.02	4017.92	7125.86	8142.74	10379.5
M904T56	2613.74	2012.88	4362.13	2326.55	3632.07	2962.49	3327.25	3493.77	2303.65	1975.71	2695.05	3112.4	2159.48	3684.64	2962.14	3426.63	1983.75	2146.24	2766.12	2263.29	3009.86	2881.69	2190.34	2384.98
M191T70	2053.24	2299.59	2478.98	2938.49	959.433	2421.37	1838.75	1013.12	3076.71	3571.74	2444.55	2912.76	3099.56	2419.87	4995.93	3973.9	2867.92	2409.77	4829.87	13866.2	2218.51	3241.54	4835.9	4722.55
M233T74	38887.9	41951.7	33461	44456	39537.2	34249.9	35909.7	37405.5	33585.2	26514.8	26804.9	32868	29210.3	36320	27272	36613.2	30477.3	37944.1	33585.4	42657.1	28488.7	32891	32329.1	32708.1
M265T54	112272	193733	123204	100948	206871	220253	161309	110090	103482	136677	124419	136854	3.02603e+06	140335	118478	99336.7	113863	104997	125541	122861	104737	141708	109318	109063
M1060T761_2	1816.51	1970.44	1361.64	1179.71	840.394	1031.76	1086.67	1912.86	1940.48	1125.63	1613.75	1757.84	1427.31	1579.21	1606.42	1592.52	2241.69	1565.8	2200.99	1827.45	1763.1	1601.15	1443.63	1694.66
M583T436	1176.75	1051.92	1325.35	1177.27	978.546	1525.23	1499.54	1350.8	1519.86	1344.37	2116.18	1030.61	1324.33	2472.54	1226.82	2212.82	1609.9	1669.09	1748.44	1133.22	1475.89	1361.26	1202.49	1732.27
M151T406	4580.39	2074.43	5776.59	1911.45	3119.09	2957.68	3776.48	6679.13	4060.24	1326.33	851.337	623.133	1424.12	2460.85	2482.03	868.888	3102.01	1600.49	3348.53	1396.2	3633.91	3470.35	1084.04	910.15
M250T159	9600.58	10400.8	10916.1	10632.2	10192.2	9080.31	3266.14	3176.77	4643.97	11209.9	4834.23	3971.61	3913.2	1503.3	4029.55	3945.72	7655.48	5029.77	4074.31	9357.58	4013.16	2017.05	7279.86	3520.81
M186T716	1641.03	1257.55	2168.19	1325.3	1207.77	1335.98	1308.67	948.726	2608.83	2120.62	2315.66	2197.97	2117.34	2288.02	2402.54	2602.85	1783.16	2089.81	1635.17	1346.91	2210.04	1542.96	1648.31	1678.17
M673T340	2393.04	1873.92	3254.69	2054.71	2603.73	2229.84	2582.71	2512.22	2588.78	136.306	4041.59	2942.57	2996.11	2732.1	3101.38	3235.94	1963.08	2777.16	4467.91	3196.68	2513.7	3692.1	2884.44	3156.57
M1027T183	4105.05	1224.07	4753.95	4330.85	3215.09	2816.25	4819.1	4380.3	4581.25	9115.87	6751.55	5138.75	6805.16	5076.55	9416.96	15078.6	8536.54	3986.08	4915.64	5852.48	7814.47	4057.7	3303.17	4564.51
M69T1340	13711.4	16318.5	15007.2	14980.5	2757.12	13799.4	16705.2	273.058	9784.45	15512.7	22775	11486	4307.02	11758.8	9289.21	12491	45282.9	14648.2	8542.05	29674	14063.1	16669.4	16616.5	28577
M1162T785_1	210.887	461.44	567.622	472.536	191.822	487.29	459.274	301.16	758.809	779.54	659.979	255.007	514.799	467.396	329.976	887.961	496.021	552.066	749.484	946.081	535.444	387.908	288.617	686.83
M920T636	1668.24	1439.7	1722.96	1403.37	1273.67	1700.68	1729.81	1644.78	1646.79	1057.69	1140.47	1760.17	2709.17	853.447	1062.65	1887.05	1543.39	1746.81	1294.87	1535.83	844.729	1299.93	1173.66	1198.7
M597T119_1	18480.9	16031.4	27087	19363.6	19207	12485.4	13408.1	25650.3	10510.6	14002.5	10559.9	24022.5	10994.7	17370.8	16502.3	24251.4	12818.6	13725.4	14913.8	19156.2	17821.5	12509.1	12536.4	13755.2
M251T94	7497.67	9258.37	7856.84	10236.2	3872.88	6376.72	5270.83	6156.3	5413.02	6089.95	5611.42	5781.92	5624.38	7529.46	5687.17	12324.4	6111.65	6239.6	6448.6	4808.05	4119.41	2756.31	3508.45	7093.65
M693T631	1684.9	1810.35	1722.89	1857.25	1507.2	2098.2	1424.36	1514.92	2046.31	1944.44	1749.91	1400.46	2468.79	1851.52	1463.51	2958.98	883.103	1677.27	2163.38	1350.19	924.976	1165.82	1374.31	1296.28
M667T336	3181.78	4069.89	4444.84	3588.01	4637.02	6055.97	3245.26	5632.75	5522.7	6183.32	6563.57	8424.91	6356.31	5400.63	7271.08	7118.45	2776.61	5911.21	5617.97	5193.1	7232.9	6543.28	5611.02	5925.02
M630T256	35506.5	47769.2	48577.9	60757.5	55996.6	47036.6	46142.9	47747.8	32482.5	29254.9	47042.9	38509.1	41173.6	32855	30273.6	56863.7	35045.1	34243.7	35103.2	31192.6	53370.4	51177.7	40907.7	43061.9
M440T373	9567.69	7748.38	11525.5	4304.39	7615.86	8062.76	4432.58	3215.45	6347.68	4410.1	5772.3	4655.7	2779.14	3281.75	5700.81	4254.99	6135.64	4062.88	4401.88	3950.35	3727.88	1427.38	6262.78	6701.87
M436T528	870.694	853.578	1556.39	1017.54	1213.73	955.673	952.407	1616.72	1510.23	1986.55	2089.69	2136.96	2125.05	2375.53	1820.09	3581.92	1487.87	1363.58	1326.98	1633.42	1344.69	1279.35	1356.07	1201.29
M588T62	2758.74	1647.43	4177.82	2953.54	4175.07	2104.64	3212.95	4532.09	5004.49	8073.39	3726.97	5347.05	5566.57	7552.04	6025.64	3027.49	3923.72	3879.22	5319.19	2858.87	6582.21	4978.76	3265.3	4156.95
M230T91	4657.55	2351.35	4488.77	5593.99	7551.82	7698.19	5241.09	9816.98	11876.5	8609.61	6376.68	9040.08	11319.9	9367.03	8188.66	7635.67	7240.55	6354.16	7657.36	8139.04	9440.96	10725.1	7902.15	6316.18
M666T657	1059.96	953.602	1275.39	1046.95	1020.99	1014.22	770.971	824.911	1239.09	1113.5	1063.94	1417.7	1537.15	1404.15	732.01	1188.05	1105.96	1263.23	1417.82	1031.39	997.245	1235.73	1003.43	1177.46
M379T155	3530.82	1096.97	2247.85	4127.57	2176	1458.41	3749.73	5043.65	4052.62	6170.33	7397.36	1296.39	2279.47	6721.86	2704.9	3396.25	5372.25	5796.5	5409.83	4361.23	5525.17	1631.8	2600.04	4935.29
M163T380	2895.63	1941.46	2630.58	2716.41	2341.67	2677.11	3353.01	2324.87	4217.38	2223.11	1986.36	2411.39	2310.72	3314.68	2327.26	3608.17	2984.91	3500.28	1933.71	5407.36	3938.81	3520.48	2763.99	3276.65
M545T54	542.824	726.576	339.904	823.513	486.111	475.678	488.904	486.108	817.196	619.323	749.588	571.951	126.299	635.07	549.712	677.481	878.439	528.706	706.319	546.142	617.008	711.011	826.167	727.616
M560T174	74958.1	46201.1	91427.7	114136	62628	81806.6	73970.7	103536	110520	157931	56364.2	147491	138209	102787	51221.2	241230	52653.5	118730	87385.8	133194	96707.3	104792	128401	141810
M540T726	4132.9	4495.17	4949.95	3549.4	3778.63	3031.13	4053.55	4327.97	4896.03	4616.44	4428.88	3950.69	4991.85	4915.09	5240.04	4961.99	5018.2	4363.25	4559.27	4429.72	5910.62	4118.87	3903.51	5247.04
M345T367	1088.6	861.107	1278.78	539.205	1089.92	919.718	817.051	1194.18	1061.01	677.474	998.19	663.964	531.464	913.879	661.67	1083.36	1319.63	1656.86	1440.91	943.402	1930.14	1440.83	699.691	1084.45
M573T739_2	11499.6	8605.3	11540.1	9977.78	10261.2	13248.2	12941.1	12292.3	14711.7	12171.4	14691.5	10939.8	13678	11621.2	13326.6	15919.7	14161.3	12648.9	12085.8	12029.9	14444.2	13150.8	11107.7	12234.2
M229T72	1235.84	1582.63	1016.81	715.443	1580.7	1404.62	901.562	1988.46	1794.56	1820.55	995.616	789.401	1290.65	1537.46	1345.1	1586.34	1435.17	1178.3	1915.88	1598.67	2019.51	2053.27	1400.67	2003.21
M273T707	3059.35	3346.15	3767.42	3287.9	3234.18	3541.53	3478.37	3233.32	5426.39	3567.61	5634.68	2707.37	3253.16	4760.49	3405.67	2980.48	3911.49	3495.08	3321.48	3582.23	3940.65	3541.95	3289.82	3867.71
M688T613	1125.46	1310.11	1043.43	1211.2	1311.12	1423.29	1437	1562.89	1341.86	1068.4	1014.91	1342.62	849.82	1279.15	1109.19	991.336	2568.83	2263.64	1426.85	1359.44	1990.39	1590.53	1238.57	1173.18
M268T86	2185.73	2431.49	3317.44	868.454	1895.86	2073.33	1825.53	2613.38	2905.69	2590.61	2959.97	2956.72	3452.33	2580.79	3518.52	1636.3	2866.46	2445.35	2130.37	3110.42	3343.29	3543.69	2026.81	3017.75
M392T373	1892.46	2841.94	1722.78	3164.32	2601.7	1774.74	1935.62	1715.4	1332.71	1692.93	1377.53	1712.53	1890.94	1133.43	1619.75	1272.52	1246.8	1708.07	2575.08	1567.23	1785.5	1599.57	1538.43	1558.82
M420T381_1	2077.7	105.139	2237.28	2002.94	1327.56	144.822	1858.72	33.3748	1990.28	1643.01	1504.51	1698.09	2212.15	1982.36	1832.47	1357.76	1888.41	1891.63	1993.14	2091.8	1831.56	1780.54	2030.43	2016.73
M199T224	2729.85	5048.7	2427.35	2833.43	4686.09	1259.08	4297.51	5213.02	4721.52	5641.53	7397.53	1676.2	2207.81	2455.09	2508.44	3379.09	7646.96	6982.56	7343.05	2006.78	5598.81	4953.22	5375.78	3108.03
M223T433	1086.82	901.143	849.063	1154.31	1050.24	1291.17	853.142	957.583	1341.6	906.514	1170.17	1062.65	1400.38	1270.88	1270.51	1174.35	1212.05	999.165	1393.18	1107.16	1709.3	1376.2	1019.04	1042.02
M1057T628_2	8581.83	7251.8	7461.27	7274.19	6872.03	8304.3	6752.25	4768.5	6181.87	4719.7	5144.63	5002.6	7107.01	4986.92	5515.13	6177.7	6721.21	7274.38	5984.93	4925.32	6158.57	6710.7	5043.92	6136.46
M643T262	5400.38	3654.71	5528.76	3900.67	3918.53	3291.11	3730.66	3199.63	3050.42	4887.22	4729.11	5451.85	4103.24	3899.09	4040.42	4771.05	3707.29	1762.42	3446.09	2896.8	4958.48	2940.37	2029.57	3033.74
M233T828	2129.89	1569.22	1884.59	1652.96	2160.07	1789.74	2413.37	1729.66	1443.34	1616.19	665.136	1595.2	2223.38	843.231	1659.26	1418.78	1800.18	1647.96	1923.85	1301.81	1837.3	1704.77	1611.7	912.376
M597T204	25378	28217.7	52211.4	25582	46419.6	39534.9	30807.6	48435.8	50788.1	88044	64811.4	77613.6	44091.6	87463	75909.7	108412	34706.5	52796.2	59961.6	48249.6	73073.3	40738.1	44890	39366.8
M355T66	11807.7	12561.5	10209.4	12368	12176.5	11762	8985.94	10707.7	12014.4	8287.12	11480.4	8191.32	11904.4	11092.3	7440.34	11172.2	12283.8	17943.9	10987.8	14311.9	15572.6	14739.6	13375.2	9089.6
M684T336_1	1707.78	2944.07	2521.12	2035.25	1950.99	2881.63	1638.19	3190	2893.66	3195.58	3004.36	3054.85	2190.37	2171.13	3414.5	3463.48	1772.58	3821.27	2933.78	2882.91	3561.91	3009.18	2670	3279.69
M745T755	1016.63	1007.47	1006.18	728.474	1120.64	1653.85	770.75	882.429	3299.88	2840.72	2961.98	1583.34	3807.38	7947.57	2938.69	2360.13	1479.33	3241.14	1100.19	3089.31	1318.54	1029.39	1097.68	1388.42
M1138T641_1	7522.68	8839.75	8150.72	7668.15	7529.1	7210.77	8131.18	7778.86	6744.11	8939.04	6634.44	10326.6	5401.07	7990.14	8249.13	8835.22	8181.48	8721.85	8769.69	7942.5	8624.89	7622.29	8227.38	8541.2
M425T74	32115.9	36696.8	38293.2	37323.3	31215.3	35979.9	31165.1	32600.3	37506.7	33782.4	29390.6	37728.9	29891.7	39415.1	34781.5	44398.9	39754.4	40281.2	37184	42822.3	36246.2	35822.5	33510.4	34825.1
M1097T628_2	13422.6	14891.9	12572.3	10537.7	8356.23	16409	11237	11813.8	6788.5	5374.95	5344	5815.53	8817.42	5869.92	6098.68	10990.8	11517.5	11912.1	8251.57	4993.36	12321.6	10749	9437.33	9718.35
M665T200	17954.2	8988.32	21008.1	6754.43	7347.63	6184.21	9200.72	14456.5	6878.31	4112.89	9579.43	12498.9	13411.6	9774.05	10249.9	17896.3	7567.8	5804.58	5660.52	5813.29	11338.8	5258.41	6429.74	9063.55
M139T69	6467.48	6164.83	6012.04	5783.49	5634.58	4344.32	4406.34	5069.16	6387.32	6233.76	5949.72	7757.84	6156.65	2110.71	6069.85	7157.48	6312.08	8465.63	7816.94	6486.58	5453.7	5549.75	7487.06	4954.63
M403T371	18754.4	16060.4	17850.3	14983	13621.7	14500.9	15583.2	17852.1	20790.9	18920.7	23379	18814.2	21137.8	20580	19453.5	34129	17110.7	18086.3	16307.7	17280.6	17528.6	16425	20469	19866.8
M835T56	1822.22	1860.48	3578.07	2644.48	1287.64	2357.77	1836.56	1784.87	1848.88	1995.4	1524.89	1840.28	1119.86	1685.75	1781.15	2363.96	570.427	1807.26	1832.61	2150.13	772.174	1562.61	1540.88	1741.63
M569T75	2784.66	3514.28	2463.29	2879.47	2679.65	2506.43	2248.47	3241.37	2429.01	3047.82	2568.44	2332.58	1578.16	2722.26	2437.71	1975.24	2591.27	2355.14	2447.22	2861.6	1541.56	2607.2	2248.35	2342.83
M705T68	5984.32	3012.28	6369.42	6071.77	6737.27	2841.69	5852.32	3297.61	4249.97	3941.69	4984.22	5123.88	2963.4	4568.64	4110.03	5580.48	4603.12	2428.24	4701.6	4332.69	2633.91	3266.61	2512.84	4421.93
M215T415	1912.3	1031.1	2047.95	1186.11	862.641	1088.71	1487.78	1146.34	3056.07	2090.54	2414.35	2138.23	2692.06	4033.33	2194.52	3005.89	892.389	1035.2	1181.91	1014.99	771.9	1037.4	1229.68	960.929
M514T302	32998.6	37229.6	44892.6	35133.5	48280.4	32791	40696.6	38421.7	32879.5	40629.2	33096.2	37468	40830.9	44611.2	33577.1	35057	36328.7	33501.4	34091	35471.6	33931.6	31638.7	38883.3	31291.4
M468T641	8038.31	8234.09	7619.08	7170.76	7364.63	7437.8	4665.25	8124.33	6106.26	6554.96	6557.92	7717.36	6789.23	8215.71	2308.05	6847.59	3176.49	2719.24	3420.33	6786.14	7180.63	7117.24	7075.76	7384.05
M300T593	5709.64	4557.03	4310.51	5489.69	2494.75	5685	4303	5761.41	5339.24	5220.3	5202	5473.14	3306.71	6084.34	6278.08	6005.95	6340.26	6326.88	4753.26	5687.05	7379.99	4482.29	6154.73	5641.66
M646T324	2112.83	3505.02	2043.7	3460.09	2815.93	3064.28	3332.02	3003.12	3567.65	2904.93	2420.57	3386.6	2002.77	2774.4	2427.53	3383.35	2180.48	1884.74	2752.65	2181.16	2706.2	2838.88	2393.78	2574.2
M68T71	646.862	932.808	70.6832	791.092	2340.23	2613.78	1317.24	2035.08	4227.57	948.014	538.508	3339.32	2163.42	1997.72	1989.4	1141.71	2507.29	1484.05	1889.41	3017.78	3116.39	5185.02	2389.85	590.908
M753T631	11502.1	14672.7	10895.8	9045.86	8274.86	13517.9	11943.5	12379.6	6026.61	6201.94	6266.43	7100.74	11081.9	5026.87	6352.3	9173.62	10575.9	9731.86	7615.3	8815.75	11357.2	11767.8	8799.18	8597.98
M856T324	2908.21	2603.82	3282	3614.75	3087.06	2864.19	3887.31	2759.7	2090.27	1789.41	2138.17	2686.4	2455.66	2608.84	1651.91	3190.42	2949.29	3095.89	2991.48	2484.51	2539.99	3090.24	2246.55	1412.4
M562T379	3065.29	3823.23	3981.66	3697.02	3534.86	3759.27	4495.27	2794.51	3298.61	3448.92	3795.09	3923.88	3744.15	3775.04	3837	3672.83	3532.73	4986.25	3695.79	4574.62	3826.76	4531.75	3755.44	6052.66
M383T726	8030.3	6461.44	6643.42	6168.52	7037.07	6913.23	6984.64	7435.12	4977.67	4684.45	4767.51	4229.67	6102.15	6691.62	5217.12	5110.6	6815.05	7317.08	5609.01	5487.79	7183.54	6358.01	5563.22	5856.22
M868T641_2	1784.97	1460.25	631.758	1555.08	2298.93	1928.78	1442.09	2659.75	2096.78	1884.02	1306.02	3009.63	1414.17	1681.27	2364.1	2004.54	2268.34	2222.05	2435.22	2404.78	2528.31	2174.97	1923.09	1689.96
M320T565	7874.11	6236.75	6591.86	5892.7	5409.02	7211.91	6123.74	7222.44	4785.23	3516.77	4677.1	3622.23	4545.63	4107.72	3946.9	4682.71	6686.04	5064.5	6228.03	5966.73	6122.64	5880.62	5405.78	5677.55
M311T579	39609.3	39623.1	43377.1	39775.2	20656.4	33047.1	38305.8	18550.2	30676.2	27331.1	29488.2	17969.9	33364.1	30432.2	27679.6	30269.6	16025.6	16143.4	30781.5	24762.6	31519.1	17631.7	33594.3	32268.8
M342T214	2303.13	2673.72	1885.15	2407.83	2589.16	1341.12	1865.37	2946.66	2755.68	2647.37	2968.33	4447.86	3269.52	2982.23	3947.95	5757.78	4873.98	3168.38	3087.04	2442.39	2696.6	2235.78	2136.81	3248.34
M342T785	556.464	513.389	700.24	795.089	455.339	907.931	754.786	401.427	729.369	651.452	548.3	567.729	337.06	1248.7	661.751	1165.62	689.866	771.461	1042.42	752.659	1055.46	858.791	636.222	675.189
M543T657_1	399.591	372.061	431.656	609.803	645.43	585.545	723.005	487.314	1937.76	1814.24	699.85	1537.16	517.529	855.203	652.458	601.457	699.148	438.231	507.649	616.383	691.667	998.506	1109.68	701.878
M893T641_1	2404.77	1836.18	1907.37	1438.42	1933.26	2000.74	2712.11	1575.34	1639.1	2676.29	1152.64	2496.48	1560.47	1678.15	1740	2016.07	1277.5	1404.24	2031.57	1367.47	1637.87	1463.2	1877.8	1866.34
M591T109	134832	124636	154772	125307	135137	142113	138521	147944	150653	160086	141155	144518	173114	147546	149570	197451	139204	148621	165943	130656	145249	158269	144583	162334
M365T951	599.776	581.143	605.024	452.137	576.256	687.34	517.892	496.899	748.015	627.148	789.286	531.259	643.573	665.773	628.64	681.761	695.686	634.393	665.106	600.855	831.104	651.011	534.423	573.577
M451T651	12574.6	11879.6	20089	14778.1	9760.58	17747.2	11186.2	12272.5	11763.9	9377.24	11515.9	10999.3	17894.4	12224	11329.9	16869.7	10518.1	9784.03	10693.9	11619.3	10888.8	12096.3	12741.3	10967.8
M359T761	10702.8	10200.8	11680.1	13025.9	13309.3	17457.4	14476.9	17552.8	14015.5	18065.6	20636.2	10355.1	15634.8	15486.2	15934.9	17514.6	16463.9	16046.1	17054	14829.6	18283	15430.2	13046.5	15735.1
M1082T359	3187.17	6149.51	3104.79	9546.13	6344.78	2369.19	2470.49	5428.45	5663.53	6375.54	8179.98	7636.84	8367.7	6495.58	6752.02	4011.21	7001.67	7548.9	4759.85	7089.6	6276.14	8614.45	8163.02	5425.66
M141T698	56182.2	53676.5	56771.3	56277.3	59854.8	52877.5	58654.3	53405.2	57583.7	56177.6	55385.7	52361.8	55030.3	57433.3	68010.7	59958.2	66126.7	58143.3	54273.5	63285.9	58224.1	60963.9	55077.6	58681.9
M228T688	2144.6	2597.4	2653.3	2327.35	2141.86	2462.41	2505.72	2381.47	2701.46	2458.28	2795.39	2288.36	2357.45	2222.8	2499.36	2790.96	2316.19	2650.66	2833.14	2816.97	2586.03	2631.86	2310.41	2640.82
M781T578	5217.89	9053.4	9802.07	7030.02	8162.16	7538.28	8991.81	4271.12	6533.41	6330.29	6639.73	4055.55	6005.07	8115.5	3865.38	4993.97	5311.46	6430.36	7111.61	5561.59	4930.55	6393.19	6789.38	5598.7
M287T212	1794.64	1376.54	3226.53	2088.68	1790.42	1650.86	1729.78	1892.46	2995.28	4463.62	3041.56	3972.32	2890.36	6298.32	5004.74	3212.76	4125.17	2108.95	3368.77	3125.86	2907.3	1631.41	1842.09	2277.62
M910T572	4595.2	4861.23	2758.13	3627.7	1862.64	4756.77	4146.37	4266.58	2001.8	1558.46	2152.8	1278.54	2185.05	1944.44	885.822	2090.72	3234.17	2906.27	2519.49	2546.55	3602.53	3463.99	3265.37	2840.38
M537T63	4194.53	3650.82	3194.3	3984.03	2883.07	4032.24	3835.65	7249.14	3436.65	5955.4	4696.78	4091.96	4520.36	4023.84	7462.54	4397.2	6100.23	5352.4	6012.64	7894.66	5661.83	4242.5	3532.6	4951.92
M629T431	733.865	696.986	990.232	1066.92	984.321	1022.21	651.687	1195.97	1410.86	1149.62	1443.28	966.747	1340.96	1414.45	1062.31	2014.72	1400.35	1318.04	1311.34	903.964	1199.42	1076.43	886.668	898.575
M892T256	3059.92	4184.16	6314.94	5212.6	3621.3	4330.27	2888.67	4895.33	4856.13	3649.32	3239.91	5139.93	4724.05	4461.85	4746.95	2975.92	7538.04	6747.44	4652.29	5817.95	4660.76	4253.82	7912.99	3934.01
M779T924	990.409	674.642	821.912	492.178	452.939	833.702	368.9	459.112	1661.8	852.068	1517.63	810.926	1673.92	2892.88	934.444	2962.22	1120.42	854.569	1046.88	631.189	1035.05	673.487	546.382	979.561
M533T579_2	3113.3	2387.97	2187.41	1682.43	2027.63	3249.02	1070.22	2902.19	4163.11	1603.6	4097.25	2646.51	2132.8	2281.58	2466.48	2450.02	3431.94	4698.53	4249.43	4148.14	3529.89	1630.93	2562.53	2011.43
M525T578	1192.48	691.941	1149.32	1500.39	1040.26	1172.78	1039.64	1157.28	1392.25	932.512	608.923	841.002	1076.49	344.321	493.117	416.318	494.138	998.521	694.097	659.539	1108.5	1044.59	1134.96	947.726
M563T348	3173.82	4326	5541.44	4340.36	4202.08	7998.14	4569.74	4067.74	5743.57	5639.26	5177.29	8836.55	6513.72	7055.75	4292.66	6828.39	6476.47	8658.48	4153.28	5848.21	9072.54	6384.59	6123.11	4472
M723T361	3977.34	7135.28	9321.52	3499.86	4630.09	6948.76	4157.07	8343.3	6334.75	10364.7	11509.1	9996.7	11554.8	4453.2	10170.3	4282.54	11706.9	10981.6	15399.6	4293.83	2554.58	7953.96	9604	13833.4
M268T101	9751.46	2011.45	13226.6	8668.03	13308.2	9053.98	9259.38	6835.04	10208.2	7657.09	17235.6	19215.1	7093.77	8795.92	10177.4	7992.18	16443.5	9353	17621.9	8333.36	16991.5	16474.4	7854.89	10852.1
M649T629	213422	246203	207732	166917	109622	240490	210548	213540	89026.4	67743.1	76312.3	95070.8	138491	68001.6	60542.7	145336	194626	206930	111024	134429	210379	157452	126394	129458
M256T739	8930.81	6955.47	7841.43	8279.26	8176.62	8017.9	7921.94	8131.47	10723.4	7828.32	9486.24	8284.54	9580.15	7974.1	7826.18	8298.88	8625.66	8628.67	8601.12	8372.37	8972.07	9140.5	7761.54	8154.52
M669T739	490.264	364.816	562.883	364.815	605.196	502.212	573.426	565.621	604.606	567.433	673.738	463.172	548.51	438.856	564.737	579.084	772.054	536.154	652.436	425.351	717.779	592.715	506.885	675.017
M567T369	10193.9	10885.1	5798.79	5209.65	9480.44	3627.73	4257.67	9953.45	9412.73	15095.5	2929.22	9632.04	11992.5	3676.49	9081.92	5120.31	10448.3	9880.55	9327.99	10449.7	10655.2	9034.18	8278.15	8999.63
M1062T785_1	361.179	588.274	436.895	210.64	410.365	509.734	613.804	207.449	869.183	1030.07	906.961	623.917	520.2	764.353	640.081	896.455	452.098	610.575	732.294	809.895	900.261	496.318	457.893	320.91
M469T404	1709.99	1765.19	1840.69	1625.46	1758.62	956.839	1166.56	2487.95	1362.4	1002.67	1228.5	1445.26	647.939	1274.91	1217.04	1830.15	1189.39	1745.42	1362.4	904.645	1275.26	873.648	1628.47	1178.7
M670T194	2481.91	3061.18	2577.06	3199.19	2903.77	2391.2	3022.76	3790.38	2813.87	3154.8	3008.45	3147.34	2978.28	3322.9	2778.81	3705.27	2277.58	2501.31	2675.1	2485.58	3205.76	1946.18	2686.96	2313.62
M632T259	10376.4	8391.26	10949.7	11939.5	8168.19	10299.5	8550.64	10322	12988.7	5924.16	6810.96	954.744	5684.79	6045.06	10516.2	10377.1	8148.29	8720.57	3481.26	8673.23	11204	5404.09	10020.6	7307.4
M275T374	17444.7	9709.74	11255.5	6493.9	13892.7	5244.62	13639.9	5520.58	3847.34	4630.02	11562.5	6583.51	6502.24	11914.4	8854.24	7165.41	8217.76	10869.8	5625.91	6036.94	4820.18	5474.13	7098.44	7416.63
M726T364	3864.71	8014.51	2695.42	2581.79	5653.81	7478.64	5869.71	1778.34	10537.4	7327.88	10169.3	8549.49	10472.5	4502.19	2169.52	9433.42	10705.4	5887.99	8038.48	10042.1	2422.67	5909.76	5984.58	9716.21
M229T513	2589.51	1828.11	3433.89	3331.02	2816.65	3379.84	3346.49	1351.38	4036.89	4005.83	3512.61	3376.8	4132.25	4274.22	3593.81	1696.85	3519.51	3494.33	3321.26	2558.65	3924.34	3650.93	3262.11	3372.84
M808T389	1602.64	2075.51	2217.53	1831.93	1953.71	2108.2	1747.95	2138.99	2715.63	2896.7	2906.03	2266.87	2435.48	2693.74	2967.48	3178.79	1567.03	2224.36	2583.68	2879.4	2781.02	2196.93	2775.74	1739.78
M665T286	10520.6	9782.39	10373.5	8147.86	9191.41	7842.93	6504.49	8208.89	7946.85	6458.86	6104.93	7870.23	5134.2	6220.3	2731.05	3790.34	3477.26	6567.48	5033.55	6513.17	6701.63	12622.2	6694.54	6034.09
M594T386	1893.03	929.448	1680.79	1381.04	1227.28	1857.06	1241.78	1157.56	3755.39	2219.32	3196.36	2052.79	3122.43	2269.73	2191.13	3338.18	1060.45	2031.38	2381.09	1323.81	2268.66	1458.06	2618.93	1936.04
M579T343	10367.6	10689.3	10530.1	9093.49	10819.6	12984.5	9809.8	11689.3	9761.13	9986.06	11561.7	9884.67	11808.4	12978.8	11545.4	15432.3	6709.58	11477.3	11251.5	8239.96	9974.4	7704.96	8722.39	10142.5
M491T183	195386	323953	202324	516291	300220	241845	239014	209451	192856	270934	479578	318538	316527	473468	247024	471617	159343	202000	196912	291413	190551	133988	197758	200352
M592T324	5336.57	5462.1	5559.74	5124.37	7058.17	5086.68	4678.32	5397.99	5104.81	4763.69	4352.71	4964.96	6405.19	4569.94	5362.24	6343.21	4543.92	4464.39	5877.32	5159.83	3636.74	5312.09	4313.93	4828.75
M147T414	1161.57	966.808	1138.95	1033.75	798.386	1120.82	1010.55	1713.91	1516.08	1527.51	1530.18	718.601	1294.75	2018.86	1042.04	2457.13	1687.21	1465.52	1582.15	1440.48	1010.82	857.12	1587.57	1606.5
M649T63_1	15477	12652.5	11390.4	13633.9	12889.8	12564	9646.17	9103.64	13430.9	10724.6	12266	14201.6	8325.12	12506.3	12289.6	12793.3	9877.03	13022.9	11323.3	11789.2	7822.81	10875.9	9048.82	5109.37
M442T677	1050.54	802.758	717.224	682.745	900.493	865.371	522.289	728.659	1062.03	660.998	632.265	752.572	844.759	1122.63	1211.12	775.095	738.03	989.339	1295.27	608.998	1106.34	1046.82	1028.87	963.646
M228T734	774.511	631.069	653.792	691.721	754.894	719.58	1053.8	946.227	735.852	806.945	797.19	880.884	667.936	938.818	772.108	721.282	1125.58	850.62	888.923	738.756	1093.24	828.065	840.592	1002.13
M1048T292	4328.65	3802.09	4516.2	4806.08	5608.59	5188.45	5012.84	4951.2	3580.15	4880.92	5004.1	4899.3	5101.65	5922.64	5665.21	1368.24	5874.49	4555.03	5389.8	5401.17	5339.64	5107.53	5304.07	5042.59
M283T67_2	9858.83	10977	8076.6	9183.56	12351.1	8612.44	12028.1	10709.6	12380.7	10272.2	10768	11915	12290.9	11602.6	12784.6	15005	10695.3	13475.5	11164.4	9979.85	13221	10813.6	12433.7	11357
M462T373_1	5498.25	10695.3	9496.96	5508.93	9861.91	9431.52	3554.34	5573.24	5672.9	5998.51	3343.04	2177.4	2342.41	3372.88	3338.9	1980.89	3203.27	4541.55	4856.9	3872.3	5307.42	6961.75	5810.86	7642.1
M194T504	919.555	1019.34	1025.94	1115.04	1716.91	1392.72	1283.73	1684	2310.28	1354.31	1199.26	1439.24	1960.3	1762.85	1373.26	1625.69	1902.27	1495.26	1231.37	2244.2	2643.68	2274.95	1201.39	989.538
M813T631	20221.4	24412.5	22589.2	15078.2	13181.8	20803.2	20898.4	21469.5	9040.13	6466.67	6570.49	9741.77	14157.3	7481.26	6744.47	13726.1	18823.5	21263.8	11107	14197.6	20494.6	16428.5	13617.9	12326.6
M986T754	372.423	640.559	459.916	293.778	355.033	612.898	415.205	393.434	345.264	551.595	667.291	589.763	640.519	571.99	469.901	670.553	563.656	585.977	588.054	539.09	599.973	482.291	432.843	521.259
M167T510	668935	654321	686697	706714	619118	816246	687179	639364	753205	787460	770366	678253	859081	724476	744358	776222	807870	747761	776894	703791	718079	763114	668761	715445
M738T738	2910.24	6715.07	6023.4	2330.66	2589.74	5965.77	2794.54	4316.16	3690.5	3806.54	3918.03	3080.21	5471.82	14568.6	2941.32	3510.77	5643.32	5605.21	12346.8	4029.27	17213.3	15178.2	3918.29	3083.05
M926T60	885.597	940.749	1750.62	1332.34	1115.44	1040.4	1227.39	955.949	1013.4	831.175	1238.1	1033	1358.03	1181.13	1197.96	869.106	961.616	887.74	812.181	921.699	895.408	1077.43	960.661	1054.94
M500T452	3458.77	3740.53	3790.23	1722.45	3345.5	3587.83	1493.81	4251.67	9284.83	6320.8	5035.43	7000.24	3270.07	2538.62	2576.59	6021.41	8169.71	3404.9	4592.38	4010.97	2513.88	3886.67	4214.37	5986.84
M253T1275	593.019	1115.38	3810.65	1581.06	1665.98	2556.64	3036.44	2127.82	2240	1753.81	521.561	1730.77	1980.61	3525.57	1194	2050.68	4190.53	5687.43	2139.34	2931.88	2537.72	1963.58	3709.74	2549.71
M468T388	1134.17	858.392	1510.62	932.365	1351.21	1519.23	1254.97	1055.03	2156.17	1660.09	942.683	1662.68	1419.91	1844.83	1764.82	1967.3	738.784	2262.61	1424.54	1625.31	1628.9	1540.34	1472.37	1659.99
M834T263_2	5263.1	3726.24	7429.59	5605.27	5652.18	3858.3	4732.19	8480.11	6693.06	8162.87	7576.29	8088.81	6611.42	9362.97	7726.01	12418.3	4856.15	7586.72	7964.3	6069.87	8376.76	6106.24	9398.74	6825.64
M843T629	37789.2	36375.8	32863.5	25247.2	21020.8	42709	31755.6	36144.4	18536.7	12585.2	14539.3	20295.6	23727.6	13333.3	11799.4	27898.6	32789.7	33287.1	20312	23902.1	31178.2	27011.7	19341.1	26305.5
M1100T183	13519.7	12458.6	9019.48	8049.34	10756.4	7166.79	8317.63	20944.6	10796.8	8358.61	11418.7	7376.96	6113.74	4548.06	8331.49	2524.26	8343.7	8906.98	7082	8352.09	7490.59	4812.33	10555.3	7757.75
M529T677	4833.63	4750.65	3383.3	2886.74	4875.43	5834.96	4737.16	4195.13	3214.55	2721.71	3693.49	3026.96	2950.7	4194.85	3388.26	3163.74	4179.29	4239	3709.75	3930.06	2663.7	3861.93	3635.17	3296.22
M410T770	2072.74	1345.98	1194.43	1812.55	1865.8	1680.18	1732.31	1539.79	1325.78	1787.71	1466.22	1963.72	1532.5	1349.8	1620.39	1638.6	1909.7	1549.58	1976.37	2153.96	1831.39	2295.27	1720.88	1882.33
M755T212	2320.38	1451.95	2337.11	2179.98	2721.72	2389.98	2178.43	4242.47	3283.93	3685.25	3240.02	2686.26	3519.09	3643.95	3463.51	4585.99	5075.23	3195.9	3349.92	2344.57	3032.93	3240.42	2857.54	3042.49
M873T828_1	802.729	875.188	989.157	935.812	689.62	982.239	766.312	708.123	859.156	1102.16	846.515	1086.25	1051.98	957.483	1010.66	1064.29	1078.26	973.355	1149.27	958.947	1020.68	840.784	871.038	804.402
M571T585	889.814	654.401	730.985	274.377	678.934	804.881	449.164	581.665	763.756	798.995	742.644	537.952	704.102	1141.81	648.486	1273.03	914.106	829.95	716.991	726.838	1531.37	807.906	681.243	762.876
M514T310	14648.9	15764.5	12295.6	7507.83	13840.5	16115.4	12870.2	13887.7	20315.6	16525.5	15498.5	14288.2	16416.1	14295.3	16823.5	40352.3	14352.6	14500.3	19310.6	16633.1	17998.6	11856.8	14529.7	18832.7
M875T761	960.267	1076.86	862.094	916.679	787.44	950.281	882.903	853.355	1190.14	624.824	1232.3	866.863	692.634	1559.25	597.484	716.458	1000.99	1361.9	1119.52	955.15	1052.37	1168.88	893.817	816.865
M373T379	3807.9	3832.76	3023.77	3006.27	2853.94	5337.22	5096.08	3415.22	15075.4	3678.31	3388.68	4351.79	4695.15	5222.1	2835.87	5026.78	4485.45	3944.41	4888.58	4605.03	5849.99	3467.1	5535.19	4480.57
M321T637	5789.36	9900.38	4820.49	4906.29	4274.53	5596	9701.6	2992.54	3960.58	3457.51	2373.22	6013.95	2110.34	3207.99	2748.91	5496.86	3237.45	3302.95	3841.15	4401.64	3254.05	3665.15	3139.25	7198.35
M482T424	1378.96	289.286	1193.65	1025.45	1639.01	847.685	1225.28	1934.92	1407.91	1466.25	1346.05	1410.91	1278.79	1531.23	1223.47	1354.62	2042.43	2332.53	2051.03	1533.26	1585.02	1236.79	1260.9	1203.42
M1174T182	9216.56	12148.5	12605.8	7372.76	8853.95	9547.26	2759.51	2424.39	9282.81	11440.2	15151.7	9888.04	12167.2	11448.5	18378.1	17000.9	13355.8	12262.9	11695.6	7468.49	11080.6	9066.15	12174.7	11743.1
M572T374	9877.38	4530.33	2507.04	3496.28	9297.21	5254.73	8003.21	4308.6	3088.56	2322.63	2259.42	5211.71	5479.02	5653.08	4182.99	3461.99	5486.6	6016.46	3688.6	3166.42	2967.95	2854.64	2867.15	3163.9
M908T370	7484.34	5758.67	8018.07	7655.3	2601.45	8943.57	3316.34	8288.02	2211.44	3463.73	3859.13	5701.2	5051.07	6803.85	7744.65	6123.84	8115.09	5809.14	3044.44	3335.64	2930.05	3735.27	5038.87	3298.69
M823T403_2	1881.05	1708.48	2022.33	1487.05	1049.19	1600.31	1212.69	2203.18	2192.12	2070.65	1343.05	1531.01	2038.39	3461.31	2313.17	3184.36	1213.32	1306.71	1013.6	901.012	2074.76	1288.87	865.674	1420.69
M578T423	687.393	868.546	875.972	725.896	714.727	677.935	641.167	809.089	1049.38	930.015	1089.17	728.505	1008.02	896.074	730.83	1034.5	936.736	735.268	825.99	946.018	944.47	691.596	926.886	766.038
M683T72	3730.11	4670.37	5851.18	5208.04	4449.44	3319.87	4442.85	3058.22	1488.97	4354.85	3825.11	3539.48	2396.58	4006.4	1561.73	7661.65	3886.99	2849.59	3648.25	3268.2	4570.6	4232.16	3323.34	1912.24
M418T512	279.024	396.557	477.853	396.567	416.943	335.618	357.285	728.32	502.791	766.06	744.399	812.82	317.748	1776.74	673.981	3284.99	588.743	1096.17	1183.55	357.413	545.746	410.219	422.883	700.856
M525T827	483.56	431.007	894.762	494.839	446.47	544.87	468.392	363.327	498.061	1030.1	531.549	682.778	715.278	735.541	550.174	661.388	877.708	557.257	1090.28	630.211	575.676	841.548	631.876	426.56
M867T641	5294.55	5106.16	4521.92	5605.3	2759.57	4693.77	5940.41	6397.44	5698.92	6711.77	5560.54	5427.4	4196.46	4908.31	5147.21	5670.62	7092.19	5978.72	4532.82	6001.93	6364.23	6185.69	6171.09	5443.11
M263T755	990.098	714.841	740.596	534.533	530.73	753.482	495.783	490.171	1277.35	1060.04	1229.97	1599.65	1499	1214.43	1219.63	2475.72	651.72	802.588	906.201	901.151	706.085	627.54	1129.51	868.709
M666T48	80661.3	141470	48775.8	28265.5	44373.8	26209.7	18593.8	43519.8	46196.2	18762.1	3487.57	14409	14643.3	20530.6	10273.8	18054.6	7065.46	4031.87	10939.8	8807.59	13475.8	34912.4	17714.1	75093.4
M660T260	10470	6407.3	8868.34	8135.55	7672.53	8265.85	8289.21	7134.63	7856.84	6119.42	6310.6	10921	6467.29	7759.97	6410.67	7807.12	9433.28	5300.7	5851.11	6295.44	7263.97	7843.75	6863.58	6554.21
M855T409	2536.31	2369.61	2353.31	2644.48	2451.25	2122.57	2354.71	2208.77	3071.05	2053.53	2780.07	3237.77	2693.65	3531.69	3624.57	3015.98	2425.73	2824.66	2438.08	2939.77	2854.68	2970.04	1963.09	2768.03
M125T286	41728.2	107115	150387	116866	70685.9	135941	137258	123909	72973.9	100139	47265.1	169890	186921	285985	203560	185541	80318.6	186401	194567	233597	203734	128295	66858.3	186061
M252T55	7143.44	2180	6541.27	4235.12	2399.65	1398.47	821.035	1756.31	1311.69	582.378	600.68	1229.2	1286.3	3028.37	1172.86	1105.39	2996.43	1250.89	756.932	834.079	1303.75	2977.96	1220.34	808.976
M615T377	2193.27	1515.72	1878.88	3408.59	1696.26	1698.9	3887.48	1685.86	2743	2495.62	2085.6	2546.86	3140.19	2864.67	3122.08	2067.97	3704.19	1875.34	4705.59	2788.94	2102.98	3421.11	3020.68	3436.51
M689T408	60157.1	67824	68553.8	54342.8	58956.3	57517.9	54149.8	66714.4	57245.3	56608.8	55327.8	73136.7	53903.1	60849.6	57124.4	78611	47072.4	57074	55674.6	61514.4	56171.6	59158.7	56441.7	54830.4
M227T307	29732	21603	25283.8	20182.9	26093.9	23625.1	24740.7	24631.3	31126.8	24044	31033.2	24557.1	27147.4	24281.1	27632.4	29615.1	33968.9	22217.3	25582.5	25052.9	38394	28580.6	24840.5	31720.6
M719T61	107181	67650.2	57058.7	80841.4	86004.9	69376.2	69349.1	57688.8	91681.1	56866.8	73887.4	53063.5	69946.6	86108.1	54581.4	40452.5	100377	81237.7	84419.3	84822.4	91574.5	95292.6	75998.6	83726
M161T379	8854.68	6558.65	9131.82	7986.11	6594.76	7158.18	8510.64	7244.31	7643.49	6184.69	7922.21	8437.98	6829.35	7707.51	6316.5	9441	6515.64	8541.95	12661.6	10596	9109.8	9318.34	8742.84	8088.33
M547T515	1248.81	1864.06	1594.48	2252.2	2213.95	1474.62	2027.43	2036.52	1652.55	1620.61	879.925	1830.74	672.009	1895.55	1566.15	939.356	1235.57	1302.2	1554.05	1207.72	1331.85	2149.51	1182.91	1902.82
M535T372	6835.96	10839.1	13882.4	8444.9	5696.86	5062.84	10413.5	5648.8	6206	9220.54	11685	10623.7	5572.84	13478	10333.8	12082.1	12763.3	8474.42	9181.3	8735.34	12800.9	10844	12703.3	11544.8
M255T66	58551	40487.2	52873.8	39812.1	68938.7	43663.2	42653.1	40880.3	58721.9	46329.1	52982.8	51029.8	40162.5	53377.4	50175.4	47837.7	54626.8	68257.4	52415.7	64718.2	71918.1	59351.3	42054.8	54353.7
M1183T324	3091.27	2698.84	2786.9	2956.82	3568.81	2378.87	2915	4349.19	5425.78	4488.71	5084.99	5625.23	5087.26	5780.01	4892.34	9185.55	3820.51	3218.09	3424.32	3523.4	4109.74	3821.33	2860.37	4175.83
M589T716	752.376	754.756	764.115	850.967	685.242	775.819	673.94	735.875	875.808	1042.12	1205.99	1019.52	979.384	790.045	852.323	1013.04	803.281	967.731	751.769	723.383	884.634	748.987	788.149	887.982
M788T644	4049.05	3428.17	3305.53	3669.61	3981.87	2857.57	3570.15	1964.94	2090.72	2301.95	872.455	1399.29	2748.22	2356.38	1828.28	754.615	2657.14	1250.8	2884.16	3327.2	2449.55	3885.58	781.482	2779.51
M242T739	44221.2	37093.6	43286.6	40967.7	41993.8	46850.1	44650.6	43041.3	50316.6	44691.1	47762.2	42374	46864.1	44404.7	45671.3	49277.1	45230.9	44910.6	44644.1	44890.3	48947.8	49209.3	40780.2	45265.4
M345T601	878.221	998.214	649.119	786.679	846.873	605.826	739.398	734.825	688.856	771.516	936.323	699.642	547.575	658.524	568.856	287.025	996.239	1881.94	1048.56	871.597	1013.52	1010.91	774.946	744.564
M452T649	3955.96	3929.41	4827.91	3220.3	3367.76	4147.06	3368.93	3397.92	3833.23	3089.9	2209.54	1831.22	3838.31	5853.79	5973.23	2120.61	2657.31	5098.52	3855.51	2703.05	2133.58	2220.27	3042.98	1896.98
M229T854	3958.4	3297.83	1923.91	3161.42	1922.92	1680.76	3695.7	3498.25	2785.2	1330.46	3336.67	1860.61	3195.06	2976.01	1107.4	2453.37	2511.98	2983.76	2502.31	1358.59	2418.61	1145.97	1112.46	2613.03
M305T403	1765.94	1634.84	1654.08	1586.63	1287.45	1817.99	1855.58	2158.61	1960.61	763.839	1542.9	1255.05	288.609	1728.13	2072.47	992.272	2646.65	2524.46	2110.14	1848.37	1983.73	1147.43	1981.16	2586.53
M1046T626	20758.5	16735	18609.1	21424.6	33120.4	17676.1	22893.4	14109.9	32346	31426.7	37702.7	30069.4	29700.1	42198.5	37032.7	28407.4	24543.5	25217.6	29900.4	26456.1	21428.8	21346.4	26239.8	25570
M491T726	1062.41	1232.16	476.122	737.81	1130.76	629.665	1086.76	797.7	760.29	889.734	1138.3	966.516	1153.09	879.093	585.234	1010.87	892.474	952.615	1435.49	1108.01	1587.84	848.437	1016.26	1593.63
M701T786_1	2059.42	2220.67	2161.16	2550.34	1422.04	2874.45	2385.61	1893.75	1686.85	1803.5	1373.88	1632.52	1988.39	1444.18	1188.52	2387.32	1900.99	2021.17	1954.14	2221.37	2096.46	1595.77	1029.24	1515.13
M934T641_1	2091.93	1833.23	3555.75	1887.55	3810.46	3033.62	3409.49	4361.91	3520.54	4118.19	2803.95	5576.16	1924.79	3945.1	4155.95	3541.87	2948.51	3755.09	4046.55	3637.9	4536.71	3632.43	3940.9	3375.77
M279T15	1542.97	1863.22	1729.85	1547.72	1749.05	401.117	2690.83	2139.24	1823.97	1571.07	1790.14	2148.81	1930.26	1400.45	1858.5	1733.82	2822.51	2130.28	8700.73	1578.5	2390.71	2144.71	2497.1	4938.52
M363T95	4385.98	1949.65	3869.82	895.156	2546.17	3161.64	2216.88	3886.95	1299.3	1756.97	1870.04	2120.28	1771.38	1848.01	4852.5	10007.1	1547.98	1491.24	1797.3	2580.04	1114.39	1039.68	2124.73	3386.61
M171T692	609.354	474.557	608.694	427.027	495.181	435.973	462.584	507.624	848.508	1004.33	633.269	708.39	678.536	534.584	357.34	450.522	427.244	671.713	911.567	920.255	365.392	752.16	770.859	464.257
M255T402	1634.79	1231.07	1410.02	1109.81	1189.27	1858.45	1299.06	2053.51	1069.86	1057.91	1051.4	1056	939.544	1209.55	656.949	1200	1118.93	1297.89	1165.63	1323.39	1335.1	961.99	1414.8	1112.14
M357T757	915.204	546.111	580.558	789.898	670.018	926.509	596.617	583.304	800.584	1006.79	788.594	951.159	675.964	871.008	492.279	1096.08	952.892	617.876	1267.27	726.974	916.814	1231.46	738.694	738.512
M572T304	5358.3	5847.79	6536.39	4812.85	3400.21	4846.12	7227.07	6022.76	4037.43	5064.85	3415.97	5587.93	4066.98	3440.69	4391.26	4590.14	2284.07	4712.19	4329.52	4555.41	5659.98	4147.04	5152.99	4724.29
M1089T627	3911.53	3916.62	3896.64	2567.69	3884.72	4810.26	2932.1	2880.87	2391.51	3049.16	4102.38	3439.02	4615.13	2511.42	1454.94	3151.27	2865.79	3485.24	3179.29	3680.5	2877.39	3070.63	2045.82	2660.43
M297T67_2	10127.5	10347.1	61948.2	10927.4	55409.7	54970.6	51801.3	41675.4	51853.2	35326.5	3682.61	9616.09	9676.69	50400.9	42597.2	7210.45	47038.1	4135.18	7419	5203.3	9857.28	4355.91	8981.21	47546.6
M403T375	841.243	666.583	1277.72	846.696	812.127	1025.46	1170.83	1789.49	1022.06	1182.18	848.33	1810.82	578.074	1136.63	1272.27	1520.21	2043.73	964.325	1597.96	1340.31	2144.24	2332.94	1102.16	722.023
M681T739	537.452	609.8	738.886	814.692	903.259	727.912	861.072	745.616	621.845	649.99	645.3	667.587	651	901.296	608.065	709.362	585.452	661.863	748.831	694.4	619.234	562.419	678.636	638.201
M608T332	4617.92	3195.56	3959.71	5470.65	5448.08	3942.05	4995.97	3384.78	3578.35	4019.66	3538.72	3872.93	4112.71	3315.86	4459.44	4674.97	4162.85	3468.19	3552.13	4838.41	3359.45	3112.93	3617.95	3053.93
M813T640	15825.9	14116.4	11430.3	15610.5	16703.7	14381.8	16520.7	10967.9	6635.32	10114.5	7478.29	11318	6795.47	10763.1	12684.1	6542.53	11235.3	14657.4	7189.98	13946.6	15116.1	10179.4	12297.9	12224.7
M451T738	671.289	833.759	698.515	781.542	797.659	707.367	362.437	778.606	761.714	751.467	627.753	814.349	933.496	609.348	685.441	835.555	1071.97	864.974	721.984	667.915	901.131	806.992	911.965	759.226
M420T381_2	129.7	1161.06	1120.58	962.105	589.328	51.2594	1220.53	1140.44	1404.13	832.439	736.804	967.267	981.972	1013.35	898.953	976.739	1242.03	1511.2	1063.18	1064.42	1362.06	971.665	1239.49	816.548
M649T639	17028.7	20061.2	21305.8	19131.6	24814.7	16950.3	15755	21678	13846.6	15976.5	15378	18060.9	10883.7	17729.7	12818.1	13590.6	17683.1	16318.2	15770.5	17589.6	18618.1	17596.4	18385.3	17489
M652T660	1202.7	1101.53	1248.97	1087.53	790.296	759.178	627.635	989.076	513.244	812.432	1182.59	917.205	1507.95	908.408	395.918	801.81	544.782	710.736	969.766	1082.54	756.967	649.899	875.332	617.533
M631T768	1317.51	1595.16	1452.6	1470.4	888.461	1182.46	1524.85	749.822	984.114	1229.03	1066.25	1473.82	1015	939.549	730.573	883.285	830.564	1078.25	938.822	557.724	1118.86	1387.12	1088.82	1034.05
M637T74_1	8100.91	6201.53	8556.92	5235.49	5634.36	5978.27	6643.8	5968.86	4548.77	5879.3	5235.54	8136.27	5828.7	5137.88	5357.38	5900.84	5635.15	5698.28	5921.65	5856.58	6656.49	5575.21	4732.12	5043.46
M611T73_2	11783.7	10963.1	19004.6	5621.63	3704.99	4374.51	8249.45	7897.98	4744.55	2488.63	6488.72	7000.72	3997.3	11077.2	5618.37	9600.57	7037.09	3737.49	3719.56	5121.03	4631.13	3736.35	5376.8	9078.64
M135T189	2442.7	3197.45	1736.54	1878.41	3160.78	1917.82	2929.7	2537.4	1013.52	4156.18	3190.79	3860.9	3844.76	2001.29	3601.21	3394.09	2775.45	4739.08	1233.3	2947.99	5412.96	3155.82	4832.98	2911.89
M1029T758	968.489	974.349	1252.41	288.824	306.81	1405.69	349.594	388.233	3796.43	1957.92	3618.14	2908.32	3634.48	4083.88	1619.78	7497.25	772.276	1605.98	1223.66	1581.97	899.779	751.245	770.487	1738.56
M1173T626	9869.85	7988.6	10733.9	11356.9	15428.8	14041.1	10893.6	7154.34	18702.2	17748.7	18241.4	13045.3	14206.3	22532.5	22627.4	17230.9	10777.9	13467	17006.3	14725.9	11493.6	12059.3	11483.6	16515.9
M599T651	10189.1	13359	15476.2	8378.44	9692.25	8923.91	8422.94	8544.45	9161.29	7804.63	6139.69	8889.05	17599.9	6279.66	7805.34	8685.71	6841.1	7924.65	8009.89	9028.08	6740.6	10667.3	9071.5	8689.77
M367T761	25798.5	25989.1	25682.9	24585.1	22327.6	26398.7	22698.1	24969.8	32578.6	25984.9	29244.4	24722.2	25980.1	24886	23136.1	27880.4	26932.6	26674.1	26983.6	26502.4	24966.8	24423.6	26330.3	25482.9
M230T764	819.543	898.916	969.892	1078.48	838.731	1173.71	1277.13	916.301	981.214	946.677	854.382	1071.62	1195.91	655.208	608.827	747.842	1065.32	878.187	652.422	523.861	978.192	720.275	1038.89	714.882
M491T144	102912	40065.3	94469.5	56180.9	111072	5436.83	49932.9	67119.3	23295.6	63101.6	36288.5	29075.6	48809.4	44223.5	61278	76163.3	49467	63840.7	10455.6	48103.9	44216.6	5447.01	50871	30438
M1104T74	7427.13	7418.07	11549.3	9762.21	7828.62	11111.2	11797.5	5258.04	7817.69	5663.21	6959.56	5492.39	7122.28	6925.68	7059.23	4474.49	5592.14	6273.74	6253.22	6952.3	7305.63	10813.6	7729.81	5066.48
M1048T626_2	2116.62	2384.81	2970.39	3378.5	3019.62	2726.74	2391.49	1364.42	4084.06	3539.81	4583.34	2980.25	3659.11	4271.59	3684.38	2999.45	3511.6	2612.78	3591.25	3185.48	3002.04	2596.78	3191.69	2689.89
M434T659	433.671	319.312	565.467	480.643	692.416	575.724	592.162	462.724	681.642	910.089	661.31	817.67	597.706	872.772	852.685	683.46	375.083	687.538	734.28	483.105	617.506	940.437	644.814	776.355
M702T268	1444.25	2044.74	2624.47	2244.42	2912.34	1767.38	2143.28	1982.54	2238.78	1776.23	2271.59	2354.19	2104.55	1790.46	2249.69	3541.01	1983.77	2112.64	1185.49	1456.27	2086.35	1536.84	1907.45	1791.91
M752T64_1	6364.77	7126.54	6493.85	6767.59	4669.87	7300.9	6445.28	6651.93	7463.27	6502.89	8316.25	1594.64	5599.57	8553.05	7353.93	6819.98	7543.25	7236.36	6352.96	7031.8	7276.73	6746.92	6801.79	7992.83
M324T70	1917.16	3217.2	2408.36	1499.74	3243.46	1983.06	2875.3	4465.36	3634.04	2671.26	4672.79	3405.42	2526.79	3623.42	2718.57	4066.56	3207.67	3166.55	4307.17	4046.53	3206.77	4827.01	2187.15	3489.21
M185T383	1942.15	2284.88	2120.65	1982.91	1578.77	2196.88	1612.38	1959.17	2700.37	1019.01	4455.24	2217.02	2707.79	2684.47	2809.76	3394.12	2409.83	1900.69	1900.97	1873.3	2511.09	2928.66	2113.86	2556.16
M509T378	4272.4	3983.29	4082.92	2905.69	3349.56	3982.17	3919.01	2832.32	5310.93	4884.6	3470.03	3392.08	4875.69	5188.94	3670.68	3947.82	4693.64	4379.92	4777	7266	19003.8	3921.47	5186.98	7366.33
M241T65_2	2981.1	5958.46	4999.73	4895.67	5461.76	5131.44	3285.97	5347.3	3400.37	2827.28	3203.37	4293.45	3362.93	3802.97	4477.2	4246.69	4025.18	1907.18	5780.88	3884.52	4242.35	3721.92	3059.56	3074.32
M481T378	3540.46	3520.06	4677.68	4099.98	4110.02	3913.33	4048.04	2237.06	5231.22	3486.12	4728.4	3633.31	3121.84	4335.29	4235.5	3646.16	6074.73	5004.29	4545.94	4343.75	3495.76	5002.53	3691.48	3987.92
M127T58	174589	188480	196802	214913	212806	179108	211603	455240	145749	163882	145075	183896	164034	192738	182789	173294	164875	163591	143175	178470	180918	183750	158639	150892
M377T57	13670.7	14863.3	14621.1	10188.2	7994.09	14534.6	13716.8	7864.5	5575.34	7226.73	14867.2	7387.19	10093.7	8625.58	10577.6	9437.71	8695.6	13065.8	5274.37	8587.31	4665.5	12134.2	8542.59	12622.8
M635T194	6305.67	6746.49	7595.2	6301.11	11279	5871.03	4828.88	5447.1	4897.51	7570.66	5243.34	5816.75	4043.21	5383.47	3693.07	6263.3	4444.06	8252.44	4851.74	5365.7	4049.12	4823.71	5039.67	4657.75
M830T377	1611.56	1374.28	1211.41	1045.46	1177.51	1612.21	1298.27	1175.55	1371.47	9781.94	2856.48	1776.05	8352.33	2680.65	1596.17	3300.46	1608.55	1438.85	1264.75	1470.51	1599.8	1416.37	1484.04	1493.29
M560T324_2	2603.13	2020.47	2601.1	3237.98	2435.46	2243.82	1708.05	2351.36	2346.79	2720.01	1874.26	1073.53	2907.55	2996.96	2282.88	1759.69	1640.12	2387.39	2069.24	1888.3	2140.9	1754.49	2373.31	2093.22
M220T235	1052.06	1034.49	6404.07	6987.33	7083.45	6899.61	7241.67	7518.71	1077.42	2186.21	2826.03	1576.69	3677.77	1674.33	2098.97	5730.87	1726.19	1446.31	1567.68	6595.08	1723.97	1526.68	6706.89	3415.6
M696T350	2784.32	1908.45	2439.23	1386.4	2000.21	2243.35	2442.93	2122.49	1204.7	1629.98	1144.98	960.905	970.785	1577.09	1230.05	1928.63	1915.36	2088.9	2036.52	2401.59	1289.83	1277.27	1093.89	1826.3
M515T526	2940.83	3245.65	4870.63	3981.72	3261.17	3437.03	3393.16	5097.26	3054.32	4037.79	5133.57	4654.65	4104.23	4654.84	3924.41	6814.34	3299.25	2845.21	3445.2	3626.95	3152.24	3247.32	2836.72	3202.51
M559T54	750	627.291	634.542	675.221	690.351	496.389	379.758	672.265	821.415	546.831	710.333	1014.22	632.835	486.197	919.654	655.403	771.871	835.388	1012.58	771.752	690.064	608.934	576.435	658.269
M455T379	5072.83	2876.78	5962.22	7001.98	3653.69	5830.86	4481.63	5141.45	3457.16	3662.43	4273.32	4677.38	4207.39	6684.6	4005.5	4345.32	5742.2	5059.04	5937.9	6578.81	9183.98	5816.94	5224.05	6493.57
M888T649	1433.78	2212.65	1520.39	1919.92	2947.11	2210.52	2088.57	1761.42	2050.72	2389.13	1006.57	1600.68	3269.16	1979.78	1981.65	1961.18	1562	1493.54	2014.5	1395.22	739.978	1946.83	2068.57	1356.99
M700T785	1627.28	2637.3	2782.78	1137.91	2451.03	2300.61	3225.51	2191.42	3520.66	2349.61	2115.28	2417.29	2733.23	3140.7	2014.76	3554.02	4436.63	4350	1838.74	4654.21	2170.61	2878.67	1861.78	3491.04
M841T785_2	544.746	543.729	685.38	737.039	453.751	725.674	465.225	425.798	756.78	544.01	537.57	638.003	888.163	696.838	571.9	1234.43	597.354	554.103	1041.4	689.265	707.18	762.499	497.266	1079.77
M684T757	2253.7	1147.81	1943.95	1171.22	2029.44	2376.42	1935.23	1860.18	2409.77	3612.96	1996.67	1874.06	1636.7	2181.98	3687.95	1751.84	2654.09	2677.94	4970.27	2606.18	2401.53	2049.74	1783.73	1669.65
M1044T153	7590.78	8088.61	15600.7	9779.24	9553.13	15166	16908.5	14756	6254.92	8750.37	12403.3	10247.6	10298.4	14896.6	17530.5	17669.6	9690.82	8361.32	11942.2	9676.16	9777.02	8547.02	10060.8	7891.06
M646T563	2397.1	1847.44	1564.68	1165.29	1271.72	2375.14	2026.2	1637.31	1721.18	948.14	1424.09	470.077	3003.61	946.216	875.884	1385.07	1672.36	1197.75	1536.95	1283.23	1663	1079	1508.54	1571.61
M88T779	5733.94	4663.52	4890.24	4278.69	4835.28	5629.22	5577.16	4637.32	7112.79	5675.8	7850.16	6258.36	5910.56	7375.78	8380.81	6288.74	6876.83	5560.29	5338.63	5397.7	6769.62	7603.81	4836.08	4469.14
M217T392	631.213	372.005	908.706	596.213	563.421	626.369	565.744	555.023	604.481	1098.61	455.91	718.182	668.463	796.377	502.879	574.226	4312.83	4719.35	554.537	460.6	316.425	677.254	4587.04	503.329
M643T66	14130.4	8469.6	13527.2	11424.2	8474.65	8221.11	12844	14035.4	9045.1	13814.8	10786.7	8351.77	10846.9	9870.07	7997.2	5673.39	11427	10570.1	13434.5	6498.54	4877.25	9845.46	7734.17	3745.48
M521T678	2176.24	1842.33	1097.18	1197.6	1152.85	2369.35	1743.09	1506.77	1750.52	2029.9	1460.88	1430.05	1798.9	1821.68	1502.81	2762.59	2044.62	2094.19	2429	1984.65	1838.19	2476.6	1834.17	1497.25
M177T501	386.357	445.734	552.614	500.136	414.8	512.028	456.391	392	359.514	609.983	518.891	630.186	767.722	779.271	657.397	567.101	489.263	387.737	646.72	550.651	505.916	554.992	511.866	519.052
M375T579	1844.49	1258.24	1197.41	1259.16	758.815	1892.68	1468.9	765.839	1154.97	909.1	1066.46	692.235	2811.25	1775.71	1500.03	784.913	607.338	634.606	385.875	449.562	726.521	760.029	1057.58	2096.48
M645T785	2668.35	2893.07	3466.3	2523.16	2030.81	3470.42	3459.3	2445.84	3068.1	2854.79	3447.56	3463.31	3617.77	3127.21	2576.23	4682.43	2982.3	3325.85	3245.41	3585.69	3281.38	3274.63	2784.57	4304.27
M395T631	601620	702188	591118	472062	379030	647106	582441	587417	314208	257672	261766	313025	403971	278897	243893	462492	592848	574092	363648	440136	580944	469266	410908	403045
M677T370	9386.34	30777.8	15792.9	12123.8	20930.8	14820.6	11203.8	13665.2	12563.5	13010.1	11629	15482.2	13075.8	32587	22684.5	23869.1	23562.3	12302.9	20929.7	18054.9	23062.6	25756.9	23474.6	25595.3
M920T626_3	7683.88	4782.28	7291.54	6968.84	9081.02	7103.99	7967.79	5078.76	9412.66	10318.5	10912.3	9145.39	9057.32	13078.9	13904.9	9798.11	8404.29	7605.12	10622.9	9711.46	6899.45	6452.9	7869.62	9244.13
M527T562	802.607	803.817	607.817	779.833	638.884	786.047	620.82	694.68	660.108	540.303	513.47	323.852	450.769	520.362	432.692	533.293	568.171	474.439	485.652	561.494	832.99	766.961	600.574	625.65
M537T302	24955.4	31584.3	35670.9	33005.5	40667.7	29250.9	29858.3	37559.1	27345.9	33712.3	32142.7	39762.9	28162.7	18147.8	31927.1	30469	30924.5	28049.9	26749.7	30457.5	24951.8	27991.8	35534.7	25027.8
M737T336_2	817.678	1668.48	2220.43	1017.73	1574.54	1543.63	1094.18	3005.46	2758.99	3301.66	3307.25	3496.52	2819.23	1976.16	3744.73	3116.02	1195	2644.83	1988.73	2448.54	2799.99	2857.04	2414.33	1581.74
M519T654	714.597	937.19	942.9	1342.3	830.331	895.098	941.352	876.548	726.823	652.154	676.186	690.031	789.36	595.597	693.863	711.91	486.936	699.493	728.773	1213.33	628.285	523.882	811.017	833.05
[truncated: 4,135 more rows]
