# Supplementary material for: Effects of Different Short-Term UV-B Radiation Intensities on Metabolic Characteristics of Porphyra haitanensis
Source: Int J Mol Sci. 2021 Feb 22;22(4):2180. doi: 10.3390/ijms22042180 (PMC7927003; doi:10.3390/ijms22042180)
Supplement: Supplementary file 1 [file ijms-22-02180-s001.zip › supplementary files/Supplementary table S3.xlsx]

## Sheet: Sheet1
Identified differential metabolites of P.haitanensis and related information in different comparison groups
Class	Name	Detection mode	Metabolites	0.5W/m2 VS 0W/m2			1W/m2 VS 0W/m2			1W/m2 VS 0.5W/m2
				Fold change	p-value	VIP	Fold change	p-value	VIP	Fold change	p-value	VIP
Amino Acids and derivatives	M104T716	ESI-	DL-Serine	1.32529	0.000513377	1.19403	1.86359	1.07479e-07	1.52705	1.40618	2.55327e-05	1.28064
	M132T512	ESI+	L-Isoleucine	3.67857	9.73108e-12	3.30379	6.85137	6.82947e-10	4.17423	1.86251	1.76577e-06	3.14976
	M118T562	ESI+	L-Valine	5.15633	9.49817e-10	1.76028	13.912	1.05239e-09	2.66198	2.69805	2.20611e-07	2.25757
	M120T681	ESI+	L-Threonine	1.51497	2.29011e-05	1.16557	1.91754	3.12447e-05	1.33356	1.25121	0.00217829	1.02187
	M120T476	ESI+	Tyramine	7.40671	1.14247e-12	4.69574	16.7764	4.90393e-10	6.30229	2.26502	5.32282e-07	4.91808
	M116T585	ESI+	D-Proline	6.82316	3.13598e-11	2.12039	19.5609	1.70303e-13	3.29208	2.86684	8.51118e-11	2.80817
	M132T488	ESI+	L-Leucine	5.34139	1.58041e-11	5.06757	10.7426	5.84789e-12	6.50328	2.01121	4.33883e-08	4.90349
	M175T988	ESI+	L-Arginine	3.10327	3.56495e-06	1.92248	4.25827	6.1221e-08	2.07447	1.37219	0.0149815	1.0881
	M182T561	ESI+	L-Tyrosine	10.0892	2.20563e-11	1.48231	20.1788	2.11777e-12	1.84985	2.00003	5.50299e-08	1.35695
	M347T870	ESI-	L-Alanine	1.67068	6.48356e-08	3.09017	2.02993	4.32488e-10	2.88346	1.21503	0.000185973	1.60294
	M132T779	ESI-	L-Aspartate	1.29488	0.002997	2.88793	1.46826	6.14283e-05	2.73887	-	-	-
	M166T476	ESI+	L-Phenylalanine	8.01311	1.53486e-13	5.69356	18.0061	7.31597e-10	7.57472	2.24708	7.6993e-07	5.79234
	M205T477	ESI+	L-Tryptophan	5.4724	8.15869e-11	2.13506	11.0856	2.5668e-08	2.72617	2.02573	2.74507e-05	2.03876
	M116T772	ESI+	D-Aspartic acid	1.41244	2.95561e-05	1.28792	1.37874	0.000658544	1.04766	-	-	-
	M126T552_2	ESI+	Taurine	1.19407	0.000256441	5.05925	1.13261	0.0421888	2.74963	-	-	-
	M230T614	ESI+	Ergothioneine	2.07417	2.3591e-05	1.64873	1.92278	0.000393518	1.30946	-	-	-
	M176T739_2	ESI+	L-Citrulline	2.2685	1.77788e-10	4.30516	1.84405	2.06621e-06	2.94719	0.812895	0.00224223	2.11728
	M130T703	ESI+	L-Pyroglutamic acid	2.35058	3.0323e-09	6.50495	1.82777	1.62937e-07	4.27498	0.777585	0.000327522	3.4578
	M148T782	ESI+	L-Glutamate	0.697188	0.0103607	1.2867	0.615123	0.00799517	1.22059	-	-	-
	M147T703	ESI+	L-Glutamine	2.33182	3.489e-08	6.04489	1.87819	5.19663e-07	4.13754	0.805461	0.00369704	2.84588
	M133T711	ESI+	L-Asparagine	1.52225	1.7633e-06	2.78923	-	-	-	0.684217	6.45583e-06	2.57699
	M106T709	ESI+	L-Serine	-	-	-	2.03386	1.15335e-06	1.60795	1.6614	4.3234e-06	1.44895
	M189T994	ESI+	N6,N6,N6-Trimethyl-L-lysine	-	-	-	0.632079	0.000352387	1.24418	0.72151	0.00171787	1.05634
Dipeptides	M275T848	ESI+	Ser-Lys	14.1121	1.51445e-07	1.05231	37.4266	9.43249e-13	1.54318	2.65209	1.76741e-08	1.21119
	M203T489	ESI+	Ala-Leu	2.14747	9.49096e-05	1.11383	12.6085	8.35192e-08	3.28216	5.87132	3.32882e-07	3.21785
	M246T844	ESI+	Arg-Ala	4.82142	3.18322e-07	2.36496	22.3464	0.00288636	1.06679	6.19254	0.00698526	1.00157
	M261T839	ESI+	Lys-Asn	21.0893	8.19003e-08	1.1651	44.7603	3.40269e-12	1.50598	2.12242	7.85463e-07	1.04066
	M276T767	ESI+	Thr-Arg	6.4614	1.35158e-05	1.11394	5.72952	3.9664e-11	1.20125	2.85476	1.43145e-09	1.07081
	M303T816	ESI+	Arg-Gln	12.9434	1.51106e-07	1.30227	39.5123	3.41476e-10	2.04256	3.0527	1.64886e-07	1.67211
	M237T438	ESI+	Ala-Phe	4.13164	3.1407e-07	1.40674	26.2631	1.52762e-09	3.50916	6.35658	1.03211e-08	3.36385
	M239T657	ESI-	5-L-Glutamyl-L-alanine	2.04552	8.25512e-08	1.19045	2.7126	1.48672e-08	1.15261	1.43725	3.41999e-05	1.87305
	M260T816	ESI+	Leu-Lys	8.14648	7.57275e-09	1.10161	14.8925	8.76753e-10	1.33436	-	-	-
	M247T723	ESI+	Asn-Asn	4.76228	3.27118e-06	1.07795	-	-	-	-	-	-
	M294T520	ESI+	Phe-Ser	-	-	-	18.6357	5.97139e-07	1.20343	4.16407	9.94808e-06	1.08739
	M218T825	ESI+	Ala-Lys	-	-	-	11.4607	4.75195e-13	1.7906	3.5839	5.8445e-11	1.60871
	M360T841	ESI+	Trp-Arg	-	-	-	60.7182	1.39922e-10	1.94568	5.09204	6.43747e-09	1.79597
	M191T601	ESI+	Thr-Ala	-	-	-	17.1916	2.78641e-10	1.4122	4.53146	8.11706e-09	1.30215
	M289T830	ESI+	Thr-Lys	-	-	-	6.86925	9.73287e-10	1.87843	4.45803	4.59235e-09	1.85202
	M308T485	ESI+	Phe-Thr	-	-	-	24.5807	1.86503e-09	1.23034	16.0037	2.7441e-09	1.2647
	M219T505	ESI+	Ser-Ile	-	-	-	3.45572	1.36723e-06	1.40225	2.96753	1.81023e-06	1.36118
	M253T465	ESI+	Ser-Phe	-	-	-	6.18049	4.64878e-09	1.12961	3.46681	4.31174e-06	1.03725
	M161T612	ESI+	D-Alanyl-D-alanine (D-Ala-D-Ala)	-	-	-	4.38415	7.79825e-08	1.21147	2.27248	2.84344e-05	1.01745
	M227T688	ESI+	Ala-His	-	-	-	16.6315	1.50086e-09	1.041	-	-	-
	M280T500	ESI+	Asn-Phe	-	-	-	7.41165	7.21808e-08	1.55635	2.44572	1.12054e-05	1.24366
	M274T672	ESI+	Val-Arg	-	-	-	5.39149	6.12519e-10	1.39849	2.28198	2.17086e-07	1.15909
	M262T798	ESI+	Ser-Arg	-	-	-	12.7634	3.18755e-12	1.49255	2.99699	1.23138e-09	1.25263
	M189T534	ESI+	Ala-Val	-	-	-	13.3996	1.25236e-07	1.61751	6.09075	5.06162e-07	1.60417
	M218T675	ESI+	Ala-Gln	-	-	-	9.32389	2.63479e-06	1.3042	2.55297	0.000250658	1.07516
Carbohydrates and derivatives	M522T865	ESI+	Maltotriose	2.62428	3.44211e-05	2.83444	6.68632	7.1361e-08	4.68384	2.54787	9.52947e-06	3.88128
	M259T923	ESI-	Beta-D-Fructose 6-phosphate	1.35768	0.0101877	1.11489	1.56038	0.00355411	1.05366	0.776828	0.00123895	1.29947
	M360T745	ESI+	Cellobiose	1.64839	0.000580674	5.54536	2.72375	1.01342e-05	7.70538	1.65237	0.00132439	6.09534
	M341T755_2	ESI-	D-Maltose	1.48141	0.00220464	3.27329	3.09503	1.11817e-06	5.83388	2.08924	2.55989e-05	6.1054
	M239T761_2	ESI-	D-Mannose	1.17034	0.00442208	3.41964	1.21172	0.00597292	2.17236	-	-	-
	M683T755	ESI-	Galactinol	1.94005	0.00464721	1.2698	6.50701	1.74547e-05	2.67868	3.35404	0.00013581	2.98516
	M243T763	ESI+	D-Mannose-6-phosphate	1.3962	0.000142955	1.00864	-	-	-	0.708987	3.52306e-07	1.02665
	M259T887	ESI-	D-Erythrose 4-phosphate	2.13091	0.00947615	1.08766	-	-	-	-	-	-
	M171T841	ESI+	Glycerol 3-phosphate	1.48221	0.000362946	1.11489	-	-	-	-	-	-
	M173T568	ESI-	Xylitol	1.89405	2.56682e-08	1.62102	2.00671	8.66216e-09	1.29558	-	-	-
	M179T761	ESI-	myo-Inositol	1.12108	0.00261243	2.19449	1.23289	0.000516421	1.87802	-	-	-
	M565T868_1	ESI-	Uridine diphosphate glucose(UDP-D-Glucose)	2.24122	1.12125e-05	1.76511	4.65997	3.10142e-05	2.36953	2.07921	0.00141672	2.19664
	M584T862	ESI+	UDP-D-Galactose	2.43809	1.11086e-05	1.48448	4.50255	9.45126e-07	2.04209	1.84676	0.00033362	1.56122
	M846T987	ESI+	Maltopentaose	-	-	-	3.5878	5.76001e-05	1.07088	-	-	-
	M365T744	ESI+	Sucrose	-	-	-	2.20559	0.00210052	2.34602	2.09911	0.00202509	2.51248
	M261T921	ESI+	D-Glucose 6-phosphate	-	-	-	1.96471	0.0206641	1.11712	-	-	-
Lipids	M544T337	ESI+	1-Oleoyl-sn-glycero-3-phosphocholine	0.591229	0.00594534	5.68197	2.0733	4.78636e-06	9.85324	1.97288	1.46187e-05	9.95589
	M258T760	ESI+	Glycerophosphocholine	1.13483	0.000417236	7.39394	1.57043	0.00534802	2.57431	-	-	-
	M216T748	ESI+	sn-Glycerol 3-phosphoethanolamine	1.14388	0.002763	1.60258	-	-	-	-	-	-
	M518T342	ESI+	1-Palmitoyl-sn-glycero-3-phosphocholine	0.655279	7.17739e-06	2.49929	-	-	-	1.53957	0.000496195	2.20463
	M313T309	ESI+	1-Palmitoylglycerol	0.740376	0.00105989	5.03889	-	-	-	1.58332	6.95689e-05	6.1775
	M279T74_2	ESI-	Linoleic acid	0.652759	0.000488865	5.42946	0.731886	0.018772	4.11414	-	-	-
	M303T95	ESI+	20-Hydroxyarachidonic acid	0.684748	0.0307432	1.38927	-	-	-	-	-	-
	M255T8	ESI-	Palmitic acid	1.51363	0.0439847	1.28793	-	-	-	-	-	-
	M307T74	ESI-	11(Z),14(Z)-Eicosadienoic Acid	0.699825	0.00331227	2.66436	-	-	-	-	-	-
	M303T74_3	ESI+	Eicosapentaenoic acid	0.55702	0.000552601	2.53883	-	-	-	1.51081	0.0116815	1.6164
	M465T54	ESI-	Cholesterol 3-sulfate	-	-	-	-	-	-	1.78036	0.00106837	1.52358
	M271T74	ESI-	16-hydroxy hexadecanoic acid	-	-	-	-	-	-	0.685713	0.0263757	7.12458
	M281T13	ESI-	Oleic acid	-	-	-	0.621447	0.0186809	1.04112	0.772606	0.0196129	9.25048
Nucleic acids and derivatives	M347T870	ESI-	Inosine 5'-monophosphate (IMP)	3.17991	1.68264e-07	4.19007	3.9524	3.69166e-09	3.78066	1.24293	0.0064548	1.39546
	M364T899	ESI+	Guanosine 5'-monophosphate (GMP)	3.09027	1.31103e-07	1.47895	3.98728	7.69675e-08	1.56568	-	-	-
	M325T853	ESI+	Uridine 5'-monophosphate (UMP)	2.31814	1.16644e-06	2.75683	2.26394	3.72975e-05	2.31165	-	-	-
	M282T493	ESI-	Guanosine	0.698498	0.00621347	1.29977	0.519736	5.1626e-06	1.56253	0.744077	0.0241498	1.01406
	M269T405	ESI+	Inosine	0.725552	0.00670626	2.08169	0.38815	1.76104e-07	3.28583	0.534973	8.60691e-05	2.22797
	M245T294	ESI+	Uridine	1.76991	0.00416734	4.30422	1.42514	0.020345	2.43239	-	-	-
	M137T404	ESI+	Hypoxanthine	0.699468	0.00159837	3.96136	0.375337	1.17017e-08	5.71034	0.536604	5.85059e-05	3.72865
	M127T710	ESI-	Dihydrothymine	2.16632	1.51276e-09	2.09137	1.86264	6.64918e-08	1.30716	0.859815	0.00308971	1.10291
	M113T292	ESI+	Uracil	1.64489	0.0375613	2.46321	1.8042	0.00547843	2.63232	-	-	-
	M152T485	ESI+	2-Hydroxyadenine	0.737331	0.00175803	1.16036	0.508205	7.79577e-08	1.56963	-	-	-
	M405T863	ESI+	Uridine 5'-diphosphate (UDP)	-	-	-	5.02643	2.95367e-07	1.32182	1.87458	0.000162085	1.00476
	M537T406	ESI+	Allopurinol riboside	-	-	-	0.521082	0.000200101	1.63872	0.650469	0.0106594	1.04159
vitamins and derivatives	M173T247	ESI-	Dehydroascorbic acid (Oxidized vitamin C)	1.35275	0.00103887	2.35937	-	-	-	-	-	-
	M123T103	ESI+	Nicotinamide	1.44583	0.00152302	4.24161	1.37683	0.00254608	3.38513	-	-	-
	M220T519	ESI+	Pantothenate	2.43372	0.000589181	1.11695	-	-	-	-	-	-
	M309T67_2	ESI+	Retinol (Vitamin A)	1.96994	0.00317993	2.25655	-	-	-	0.454578	0.00102149	2.12874
	M301T79	ESI+	4-Oxoretinol	0.648277	0.00794116	3.30333	-	-	-	1.49134	0.01189	2.79013
	M122T424	ESI-	Nicotinate	0.594969	0.00190797	1.21654	0.362294	1.37753e-05	1.3518	0.608929	0.000383676	1.00202
Phenolics	M339T127	ESI-	Gallic acid	1.50557	0.00711601	2.14106	-	-	-	-	-	-
	M149T474	ESI+	trans-cinnamate	-	-	-	14.607	1.21631e-09	1.33183	2.39688	7.83512e-07	1.07976
Miscellaneous	M265T65_1	ESI+	alpha-Farnesene	1.43549	0.000400056	5.74057	-	-	-	0.74296	0.00142148	4.9577
	M146T742	ESI+	(3-Carboxypropyl)trimethylammonium cation	1.11815	0.00331772	8.31866	0.856152	0.0294181	1.96876	0.922144	0.0363754	7.74639
	M104T430	ESI+	Choline	1.10796	0.0185211	6.77967	0.86476	0.016649	9.3605	0.7805	0.000184842	13.241
	M147T991	ESI+	L-Pipecolic acid	3.05864	3.25884e-05	1.43289	4.02497	3.55344e-08	1.6088	-	-	-
	M130T993	ESI+	D-Pipecolinic acid	2.47292	1.4423e-06	1.42139	3.00092	4.25039e-07	1.44788	-	-	-
	M319T122	ESI-	8(R)-HETE	0.420508	0.00438878	3.88513	-	-	-	-	-	-
	M299T82	ESI+	15-Deoxy-delta-12,14-PGJ2	1.80444	0.00775151	2.83308	-	-	-	-	-	-
	M188T477	ESI+	DL-Indole-3-lactic acid	9.01056	1.11521e-12	2.6506	18.0503	2.95282e-09	3.31091	2.00324	9.4234e-06	2.42109
	M279T63_1	ESI+	Phthalic acid Mono-2-ethylhexyl Ester	1.25799	0.00598539	2.91353	1.30183	0.0369397	2.39622	-	-	-
	M160T394	ESI+	DL-2-Aminooctanoic acid	4.11346	2.83326e-06	2.8946	8.79535	4.67858e-10	4.19194	2.13819	2.49084e-06	3.15885
	M339T56_2	ESI-	Norethindrone Acetate	-	-	-	-	-	-	1.24164	0.0215013	4.38743
	M147T482	ESI-	DL-3-Phenyllactic acid	-	-	-	11.2143	2.02868e-12	1.13501	2.25209	6.11771e-09	1.03662
