# Supplementary material for: Effects of Different Short-Term UV-B Radiation Intensities on Metabolic Characteristics of Porphyra haitanensis
Source: Int J Mol Sci. 2021 Feb 22;22(4):2180. doi: 10.3390/ijms22042180 (PMC7927003; doi:10.3390/ijms22042180)
Supplement: Supplementary file 1 [file ijms-22-02180-s001.zip › supplementary files/Supplementary table S4.xlsx]

## Sheet: Sheet1
Relative abundance and statistical analysis of differential metabolites in P.haitanensis under different UV-B radiation intensities
Metabolites	0.5W/m2-0W/m2			1W/m2-0W/m2			1W/m2-0.5W/m2			Detection mode	0W/m2								0.5W/m2								1W/m2
	Fold change	p-value	VIP	Fold change	p-value	VIP	Fold change	p-value	VIP		0-1	0-2	0-3	0-4	0-5	0-6	0-7	0-8	0.5-1	0.5-2	0.5-3	0.5-4	0.5-5	0.5-6	0.5-7	0.5-8	1-1	1-2	1-3	1-4	1-5	1-6	1-7	1-8
DL-Serine	1.32529	0.000513377	1.19403	1.86359	1.07479e-07	1.52705	1.40618	2.55327e-05	1.28064	ESI-	12287.2	10481.7	13835.1	10986.1	11831.4	14408.6	15933.5	12197.1	18907.9	15567.9	18706.3	15924.3	19573.2	14743.8	15580.8	16123	26806.1	22358.6	24331.9	19150.7	26838.2	22104.8	24583.1	23839.9
L-Isoleucine	3.67857	9.73108e-12	3.30379	6.85137	6.82947e-10	4.17423	1.86251	1.76577e-06	3.14976	ESI+	19084.2	26150.6	15866.9	15647.3	16227.9	13721.3	16615.7	15338	69240.3	60235.6	72757.9	60930.8	58594.9	60011	60948.7	67321.3	119579	103120	108061	102960	147187	122132	100019	146895
L-Valine	5.15633	9.49817e-10	1.76028	13.912	1.05239e-09	2.66198	2.69805	2.20611e-07	2.25757	ESI+	522.37	3389.76	3801.71	3136.38	3502.83	3512.53	3888.52	3689.51	16599.7	16599.1	20330.4	13182.5	16749.3	13214.2	16337.5	18182.7	47011.7	37281	43453.2	33356.6	57833.2	47355.8	37126.2	50554.6
L-Threonine	1.51497	2.29011e-05	1.16557	1.91754	3.12447e-05	1.33356	1.25121	0.00217829	1.02187	ESI+	13803.2	12602.7	12304.6	12077.2	12835.2	16713.7	8751.25	13805.5	17975.7	19016.5	20493.5	23040.8	21312	16622.1	18272.2	19147.2	25381.9	24038.5	29591.5	18504.3	33499.7	25469.1	19322.3	21494.9
Tyramine	7.40671	1.14247e-12	4.69574	16.7764	4.90393e-10	6.30229	2.26502	5.32282e-07	4.91808	ESI+	17765	12295.9	15515.4	11381.5	15303.5	13099	15907.9	15077.2	118079	101390	119593	115111	108547	89257.4	96435.5	113323	270464	188040	269156	193419	299456	249190	203283	278846
D-Proline	6.82316	3.13598e-11	2.12039	19.5609	1.70303e-13	3.29208	2.86684	8.51118e-11	2.80817	ESI+	4330.22	1728.42	4490.99	3253.57	3386.81	3599.97	3101.42	2716.34	19499.4	21497.9	23529.3	19165.4	28097.4	23163.4	22533.9	24062.1	57715.9	58891.9	61842.2	63083.1	70786.5	74162.9	61701.4	72287.9
L-Leucine	5.34139	1.58041e-11	5.06757	10.7426	5.84789e-12	6.50328	2.01121	4.33883e-08	4.90349	ESI+	32179.6	21046	26158.5	22436.4	25713	16849.9	27439.9	27296.4	124424	132048	138852	129722	132513	136236	108059	161723	273970	251835	269401	222304	321139	291404	229478	279540
L-Arginine	3.10327	3.56495e-06	1.92248	4.25827	6.1221e-08	2.07447	1.37219	0.0149815	1.0881	ESI+	8293.29	6731.75	9255.73	5807.86	10038.3	7294.69	7901.56	7902.05	30049.3	22266.5	27882.8	30273.2	28681.5	22301.2	11519.6	23230.5	36860.8	24320	31797.7	28203.8	47297	33402	36633.3	30715.6
L-Tyrosine	10.0892	2.20563e-11	1.48231	20.1788	2.11777e-12	1.84985	2.00003	5.50299e-08	1.35695	ESI+	824.559	739.021	1273.45	968.872	1322.84	604.258	1325.81	1088.03	11235.6	10012	12602.6	10192.1	9502.95	10783.3	7953.52	9913.19	21093.1	17475.3	20066.2	17144.7	24119	22692.2	19816.1	21986.7
L-Alanine	1.67068	6.48356e-08	3.09017	2.02993	4.32488e-10	2.88346	1.21503	0.000185973	1.60294	ESI-	35291.8	25923.4	36436.6	32132.5	36279	35282.3	37331.7	40207.6	58875.5	51643.9	66620	55531.7	59382.8	55731.6	55113.5	63028.3	66592.8	68532	72362.2	64268.3	75000.1	73857.9	66285.7	79218.3
L-Aspartate	1.29488	0.002997	2.88793	1.46826	6.14283e-05	2.73887	1.1339	0.0511505	1.43311	ESI-	112542	82366.1	91947.3	74731.8	94455.8	105078	77285.3	71087.4	121337	101018	120867	102532	127478	138493	99671.9	107312	129038	114221	154288	112695	126603	145115	137142	122618
L-Phenylalanine	8.01311	1.53486e-13	5.69356	18.0061	7.31597e-10	7.57472	2.24708	7.6993e-07	5.79234	ESI+	26555.7	17663.3	22343.5	14869.6	17698.8	17522.6	22114.2	17255.3	168646	150539	173801	160001	159781	134285	140234	162942	399152	261541	397396	260049	437090	336096	346470	371567
L-Tryptophan	5.4724	8.15869e-11	2.13506	11.0856	2.5668e-08	2.72617	2.02573	2.74507e-05	2.03876	ESI+	880.306	5419.76	5341.79	4755.14	4845.84	5522.04	1796.19	6007.9	25414.7	25356.5	25508.3	22924.3	23262.7	18650.6	21796.5	26261.5	60937.7	39431.2	50630.8	31293	63393.4	45523.1	40422	51586.6
D-Aspartic acid	1.41244	2.95561e-05	1.28792	1.37874	0.000658544	1.04766	-	-	-	ESI+	25981.5	21144.8	19670.6	16791.4	18622.8	26656.8	22306.1	17480.1	27537.9	29198.1	32149.9	27879.6	29247.6	31444	29649.8	31106.1	32242.3	24173.9	33716.1	26489	32553.4	30043.9	28257.8	25053.4
Taurine	1.19407	0.000256441	5.05925	1.13261	0.0421888	2.74963	-	-	-	ESI+	782399	696075	676890	648887	663539	820041	757759	736949	911113	831015	950501	805719	886830	822562	805563	891463	980426	692697	868960	705379	815886	878414	716310	891295
Ergothioneine	2.07417	2.3591e-05	1.64873	1.92278	0.000393518	1.30946	-	-	-	ESI+	10200.1	13422	11881.6	14568.7	14414.5	9985.77	15038.2	10316.6	33581.5	22864.1	25457.2	16243.7	24545.5	24963.8	25375.5	34027.9	32348.7	21171.4	30313.1	16687.2	30518	16972.1	26658	17277.5
L-Citrulline	2.2685	1.77788e-10	4.30516	1.84405	2.06621e-06	2.94719	0.812895	0.00224223	2.11728	ESI+	65038	50493.6	60040.9	55522.4	61770.2	80382.4	66625.9	69361.3	132091	136448	152475	134734	160098	156619	138325	144408	136340	100458	136468	99932.8	129035	107506	131541	97774.3
L-Pyroglutamic acid	2.35058	3.0323e-09	6.50495	1.82777	1.62937e-07	4.27498	0.777585	0.000327522	3.4578	ESI+	128544	121712	150929	117561	121271	179966	140220	128366	325633	312209	352961	308042	356353	349123	256813	297628	264431	232552	285666	209473	265775	242496	266437	222826
L-Glutamine	2.33182	3.489e-08	6.04489	1.87819	5.19663e-07	4.13754	0.805461	0.00369704	2.84588	ESI+	105168	103320	128375	101948	110247	168440	128119	118762	291231	269588	326382	246674	293487	322140	221003	278256	245313	196111	260339	192491	245756	223933	245436	201912
L-Glutamate	0.697188	0.0103607	1.2867	0.615123	0.00799517	1.22059	-	-	-	ESI+	26569.5	26811.4	26267.2	27644.6	27987.7	26688.6	31593	32007.6	24904.4	1683.98	18605.7	22189.8	23930.2	26420.7	21660.5	17869	2847.47	23360.2	25068.8	18789	21074.6	22299.6	1181.11	24132.2
Ser-Lys	14.1121	1.51445e-07	1.05231	37.4266	9.43249e-13	1.54318	2.65209	1.76741e-08	1.21119	ESI+	359.348	358.489	441.664	378.334	507.341	295.484	361.723	271.314	3707.57	3217.15	6274.68	7331.57	5867.08	4340.57	4912.69	6313.91	15985.7	12735.4	14783.4	13662.2	16193.8	13363.8	11731.7	12839.6
Ala-Leu	2.14747	9.49096e-05	1.11383	12.6085	8.35192e-08	3.28216	5.87132	3.32882e-07	3.21785	ESI+	7862.41	5987.73	7823.81	5714.73	4711.06	4025.81	5013.43	3372.97	11176.6	6982.34	15412.5	13418.8	10577.8	10656.1	11365.1	15998.8	67772.8	67970.9	68733	49228.9	108989	71971.4	52807.7	73754.5
Arg-Ala	4.82142	3.18322e-07	2.36496	22.3464	0.00288636	1.06679	6.19254	0.00698526	1.00157	ESI+	7492.8	5877.25	7483.86	5641.44	6066.8	6272.05	7516.62	5627.29	29597.7	21636.4	38841.1	44872.5	28880.5	24457	27513.2	34810	117552	105518	103839	104497	123302	106566	89427.5	107953
Thr-Arg	6.4614	1.35158e-05	1.11394	5.72952	3.9664e-11	1.20125	2.85476	1.43145e-09	1.07081	ESI+	1224.89	860.328	1257.74	871.419	1120.02	932.97	1173.35	863.644	5495.49	4532.21	10320.8	10408.7	5814.49	4376.83	5199.72	7509.64	55268.6	50896.7	49193.6	49690.4	84705.9	51900.1	42363.6	65259.6
Arg-Gln	12.9434	1.51106e-07	1.30227	39.5123	3.41476e-10	2.04256	3.0527	1.64886e-07	1.67211	ESI+	771.091	591.399	695.159	458.17	745.362	561.508	629.357	527.55	5321.9	5516.7	11365.4	8754.85	9091.85	6307.02	8069.05	10026.1	32351.7	22207.6	27869.1	21290.8	27146.1	25414	19254.4	21221.8
Ala-Phe	4.13164	3.1407e-07	1.40674	26.2631	1.52762e-09	3.50916	6.35658	1.03211e-08	3.36385	ESI+	3099.32	2130.32	3968.68	2897.31	2850.21	2866.17	3325.91	1486.87	10790.3	8196.04	15717.9	12925.9	10808.2	8754.64	11521	14763.5	79288.9	70747.5	76987.9	52077.8	99378.1	69441.3	60816.6	85459
5-L-Glutamyl-L-alanine	2.04552	8.25512e-08	1.19045	2.7126	1.48672e-08	1.15261	1.43725	3.41999e-05	1.87305	ESI-	3793.41	2522.31	3793.13	3294.2	2693.59	2909.39	4099.78	4081.69	7621.31	6128.95	7435.11	6145.26	8098.98	7021.87	6061.25	7099.86	9143.07	9154.52	9084.79	7438.37	12015	8733.45	8874.55	9305.02
Leu-Lys	8.14648	7.57275e-09	1.10161	14.8925	8.76753e-10	1.33436	-	-	-	ESI+	1300.27	540.468	628.158	452.403	880.223	750.517	648.478	725.112	4857.02	5217.63	6781.9	4496.92	5875.16	6808.33	6088.88	8147.23	12917.9	10171.5	12982.4	9099.82	13367.9	10440.3	7818.58	11449
Lys-Asn	21.0893	8.19003e-08	1.1651	44.7603	3.40269e-12	1.50598	2.12242	7.85463e-07	1.04066	ESI+	234.838	249.534	441.767	297.011	456.885	225.307	282.935	177.729	4269.11	3702.45	7408.92	8359.93	6346.71	6054.23	5820.43	7935.66	15096.2	12849.6	15330.1	13449.4	14603.1	12213.6	11580.7	10780.4
Maltotriose	2.62428	3.44211e-05	2.83444	6.68632	7.1361e-08	4.68384	2.54787	9.52947e-06	3.88128	ESI+	26766.4	22011.3	24780.8	14911.4	22280.9	31498.5	12711.5	28869.6	61918.4	80082.7	61476.5	80485.2	52144.8	28347.1	58734.4	59233.5	208888	111525	121671	138318	126930	155836	170059	195922
Beta-D-Fructose 6-phosphate	1.35768	0.0101877	1.11489	1.56038	0.00355411	1.05366	0.776828	0.00123895	1.29947	ESI-	13712.4	12990.1	14183.5	9720.07	11808.8	15957	10494.7	10949.8	23751.8	20015.2	18296.4	16330.6	15884.6	14377.7	11823.7	15039	20580.6	14119.3	22962.8	12098.5	16989.9	27089	17235.2	24676.5
Cellobiose	1.64839	0.000580674	5.54536	2.72375	1.01342e-05	7.70538	1.65237	0.00132439	6.09534	ESI+	245200	241121	283648	170285	187559	307232	152293	196138	376107	412193	398383	405964	319898	236816	314256	476247	673517	488633	628132	347520	667057	759816	493771	799293
D-Maltose	1.48141	0.00220464	3.27329	3.09503	1.11817e-06	5.83388	2.08924	2.55989e-05	6.1054	ESI-	74320.2	76536.9	93878.4	53276.1	73650.1	94034.9	50593	58307.8	97827.7	129612	111732	134215	89874.9	83469	85590.4	118892	209502	160495	180691	223601	226031	291089	189704	297281
D-Mannose	1.17034	0.00442208	3.41964	1.21172	0.00597292	2.17236	-	-	-	ESI-	213127	190049	232814	181603	191576	233891	243060	223871	277186	245341	253468	239642	255551	251563	211801	266712	241610	289207	280505	202001	291105	230227	277608	259760
Galactinol	1.94005	0.00464721	1.2698	6.50701	1.74547e-05	2.67868	3.35404	0.00013581	2.98516	ESI-	6225.4	6269.53	9472.67	3246.94	4818.91	10305	2780.78	4396.87	9269.88	14513.6	12667.9	16770.9	8969.3	6104.31	8574.42	15313.2	34721.3	23408.2	26757.3	37778.1	37519.8	59249.6	28570	61183.3
Xylitol	1.89405	2.56682e-08	1.62102	2.00671	8.66216e-09	1.29558	-	-	-	ESI-	8331.4	6369.59	9831.74	6260.22	7491.32	5750.64	7421.62	7744.83	15984.6	14679.8	13922.2	13973.4	14339.2	13618.8	13274.1	12338.2	15617.2	13067.6	14112.4	13717.6	14508.9	15954.8	16191.3	15630.5
myo-Inositol	1.12108	0.00261243	2.19449	1.23289	0.000516421	1.87802	-	-	-	ESI-	115650	105825	123548	101308	106921	120892	124098	118844	130948	124656	129293	129599	129570	132271	115512	136279	140062	151575	138114	111830	160874	146320	145982	135907
UDP-D-Glucose	2.24122	1.12125e-05	1.76511	4.65997	3.10142e-05	2.36953	2.07921	0.00141672	2.19664	ESI-	7808.98	10062.2	5994.67	7844.07	5244.66	4011.61	3786.12	9489.99	11933.8	13324.5	17432.9	13007.6	13323.4	16515.4	19607.8	16423.6	24396.8	28764.6	27014.4	31793.9	33785.1	29007.7	20200.5	57804.6
UDP-D-Galactose	2.43809	1.11086e-05	1.48448	4.50255	9.45126e-07	2.04209	1.84676	0.00033362	1.56122	ESI+	8589.57	11333.7	6359.78	8887.36	4926.26	4564.98	4164.92	10312.1	14687.2	16698	19244.8	17508.7	13585.1	17681.8	25355.4	19424.3	29450	28069	27907.9	34721	43715.7	32091.4	22767.8	47552.5
Linoleic acid	0.652759	0.000488865	5.42946	0.731886	0.018772	4.11414	-	-	-	ESI-	325459	255162	286082	194925	202565	206184	263962	273245	206199	165895	143175	194143	146627	116552	158571	179306	142435	117709	164623	149335	185245	220089	197370	292516
1-Oleoyl-sn-glycero-3-phosphocholine	0.591229	0.00594534	5.68197	2.0733	4.78636e-06	9.85324	1.97288	1.46187e-05	9.95589	ESI+	400713	347185	699168	490082	428591	294900	401555	464476	154044	180025	303214	227578	252597	479483	266471	221657	366836	638589	600083	769103	533337	595279	821570	882888
Glycerophosphocholine	1.13483	0.000417236	7.39394	1.57043	0.00534802	2.57431	-	-	-	ESI+	2.11479e+06	2.13344e+06	2.22215e+06	1.99097e+06	2.02902e+06	2.38477e+06	2.50408e+06	2.2725e+06	2.55392e+06	2.5024e+06	2.53389e+06	2.41062e+06	2.5659e+06	2.47393e+06	2.47063e+06	2.52049e+06	2.8616e+06	2.27961e+06	2.5431e+06	2.10162e+06	2.74046e+06	2.25373e+06	2.30547e+06	2.47281e+06
Inosine 5'-monophosphate (IMP)	3.17991	1.68264e-07	4.19007	3.9524	3.69166e-09	3.78066	1.24293	0.0064548	1.39546	ESI-	19028.4	24464.8	8939.15	19871.3	26763.4	36640.9	13797.5	13847.7	79604.9	74274.7	49335.2	62905.9	56255.3	69061	59764.4	68247.3	79643.5	63741.9	84419	68662.2	83048.7	93715.9	86333.1	86073.1
Guanosine 5'-monophosphate (GMP)	3.09027	1.31103e-07	1.47895	3.98728	7.69675e-08	1.56568	-	-	-	ESI+	4962.21	7075.83	1942.48	4957.64	4303.25	7982.76	3185.92	4402.1	17833.6	16294.7	11003.2	14047	14874.1	13680.5	14772.2	17435	22268.9	13309.3	20719	14885.5	22904.6	19200.2	19286.3	22181.3
Uridine 5'-monophosphate (UMP)	2.31814	1.16644e-06	2.75683	2.26394	3.72975e-05	2.31165	-	-	-	ESI+	27443.4	33793.9	16554.3	23131.2	26297.2	43296.1	26873	19976.5	82504.3	65312.4	54412.8	60939.8	64400	59934.2	51673.7	64705.8	83308.3	47883.3	71360.9	39561.8	66547.7	69095.4	61537.9	52807.7
Guanosine	0.698498	0.00621347	1.29977	0.519736	5.1626e-06	1.56253	0.744077	0.0241498	1.01406	ESI-	22442.1	16724.2	26490.9	15960.1	17201.6	17521.3	21252.8	21181.4	11885.9	13079.2	20053.3	11711.8	19781.4	10636.6	11127.6	12627.7	9392.86	12147.5	10263.6	10144	8504.6	10820.6	10141.9	11105.7
Inosine	0.725552	0.00670626	2.08169	0.38815	1.76104e-07	3.28583	0.534973	8.60691e-05	2.22797	ESI+	103473	93713.9	115457	73802.2	78994.7	93597.9	123734	111182	64344.9	62601	105306	64386.3	90819.7	56994.6	65660.4	65941.5	44279.5	42961.9	40546	41061.3	36974.6	34977.3	30450.1	36922.9
Uridine	1.76991	0.00416734	4.30422	1.42514	0.020345	2.43239	0.756971	0.0991872	1.03064	ESI+	94088.4	127704	218037	153992	89861.8	157891	165406	169640	314308	111849	316600	308135	286768	144747	273959	326153	296645	197587	142139	225959	133908	241806	219699	219104
Hypoxanthine	0.699468	0.00159837	3.96136	0.375337	1.17017e-08	5.71034	0.536604	5.85059e-05	3.72865	ESI+	318749	257366	337783	237839	236331	280049	342188	304872	177574	179121	294045	172008	250214	156155	193258	197020	117810	119068	112393	107567	101027	103105	102520	105482
Dihydrothymine	2.16632	1.51276e-09	2.09137	1.86264	6.64918e-08	1.30716	0.859815	0.00308971	1.10291	ESI-	9209.76	7462.78	10322.9	7223.32	8538.31	11829.9	8477.69	9336.67	19648.9	18164.7	20796.7	18681.7	20861.3	21358.3	16926.5	20406.9	18221.6	15312.5	18297.2	14507.4	16743.1	16852.3	18844.9	16078.8
Uracil	1.64489	0.0375613	2.46321	1.8042	0.00547843	2.63232	-	-	-	ESI+	13647.7	83456	55760.6	86199.8	106618	53036.2	116824	34165.9	180718	106007	100383	97211.3	63960.8	172476	95974.4	87477.3	170150	123125	124555	135496	149662	73449.7	129732	85614.8
2-Hydroxyadenine	0.737331	0.00175803	1.16036	0.508205	7.79577e-08	1.56963	-	-	-	ESI+	31447.8	24130.5	33707.6	23935.9	24859.5	27147.5	28615.1	28850.1	17495.2	17621	27406.3	18714	26103.8	17272	18519.4	21067.6	13434.2	16633.4	15607.1	14140.6	11834.6	13904	13653	13967.5
Nicotinamide	1.44583	0.00152302	4.24161	1.37683	0.00254608	3.38513	0.678193	0.0509505	2.82595	ESI+	222003	324318	192600	262620	273791	340413	247728	250362	416385	451914	314727	365777	386397	454010	413434	253595	357367	383552	482654	368250	316575	379906	341085	281009
Nicotinate	0.594969	0.00190797	1.21654	0.362294	1.37753e-05	1.3518	0.608929	0.000383676	1.00202	ESI-	15868.9	7304.65	17466.9	10548.9	10711	10066.3	12017.8	12277.1	8289.58	6564.17	10101.1	7242.63	7911.09	5742.72	5583.75	5837.65	4708.16	4905.84	5505.81	3727.98	3572.92	4117.1	3705.88	4631.3
(3-Carboxypropyl)trimethylammonium cation	1.11815	0.00331772	8.31866	0.856152	0.0294181	1.96876	0.922144	0.0363754	7.74639	ESI+	4.6468e+06	4.17632e+06	3.99397e+06	3.8977e+06	3.68827e+06	4.17335e+06	3.88278e+06	4.29117e+06	4.65661e+06	4.83855e+06	4.61284e+06	4.54013e+06	4.75435e+06	4.02112e+06	4.68772e+06	4.50834e+06	4.21624e+06	4.08679e+06	4.75648e+06	3.65462e+06	4.55343e+06	4.23158e+06	3.86783e+06	4.40165e+06
Choline	1.10796	0.0185211	6.77967	0.86476	0.016649	9.3605	0.7805	0.000184842	13.241	ESI+	4.54603e+06	4.00403e+06	4.15029e+06	3.4704e+06	4.00004e+06	4.57563e+06	4.12128e+06	4.24628e+06	5.23819e+06	4.53764e+06	4.28436e+06	4.30366e+06	4.31075e+06	4.79136e+06	4.55957e+06	4.66333e+06	3.91513e+06	3.54075e+06	3.51897e+06	3.32333e+06	4.49842e+06	3.58986e+06	2.92428e+06	3.3249e+06
L-Pipecolic acid	3.05864	3.25884e-05	1.43289	4.02497	3.55344e-08	1.6088	-	-	-	ESI+	5141.88	4697.4	5682.91	3567.86	4955.51	6094.87	5796.59	4783.27	23274.1	11477.8	21876.5	11366.6	11158.3	12552.7	17612.6	15230.2	17867.6	17055	25584.7	15540.9	21176	25322.4	17824.1	23527.4
D-Pipecolinic acid	2.47292	1.4423e-06	1.42139	3.00092	4.25039e-07	1.44788	-	-	-	ESI+	5468.27	7469.95	6458.01	4331.44	7854.83	10584.3	3373.99	5615.91	18469.8	14053.7	16621.2	19379.2	12173.2	14398.3	14322	17089.1	22580.6	17235.4	13158.5	17691.1	23859.1	21164.3	17902.9	19925
Phthalic acid Mono-2-ethylhexyl Ester	1.25799	0.00598539	2.91353	1.30183	0.0369397	2.39622	-	-	-	ESI+	275037	316420	278467	220551	182770	227165	211176	197735	300513	327308	257988	261030	295316	317955	315056	326748	295541	272106	223336	216758	334145	335928	365478	442324
DL-Indole-3-lactic acid	9.01056	1.11521e-12	2.6506	18.0503	2.95282e-09	3.31091	2.00324	9.4234e-06	2.42109	ESI+	4355.65	3364.15	3773.94	2678.54	3472.65	3768.13	4702.71	3659.74	36792.9	35142.9	36089.3	29702.4	33505.6	27624.1	32033.5	37403.4	84464.1	55932	69696.6	47122.6	86526.6	67147.8	57407.7	69159.5
DL-2-Aminooctanoic acid	4.11346	2.83326e-06	2.8946	8.79535	4.67858e-10	4.19194	2.13819	2.49084e-06	3.15885	ESI+	12964.7	6576.32	9833.71	4379.7	19495	23562.9	14627.2	13471.8	79252.7	38443.4	67704.8	40950.7	43963.2	53021.2	58191.2	50021.7	113422	126164	150118	114972	94961.7	95063.1	121941	106091
